# Supplementary material for: Effort versus Reward: Preparing Samples for Fungal Community Characterization in High-Throughput Sequencing Surveys of Soils
Source: PLoS One. 2015 May 14;10(5):e0127234. doi: 10.1371/journal.pone.0127234 (PMC4431839; doi:10.1371/journal.pone.0127234)
Supplement: S1 File — (XLSX) [file pone.0127234.s006.xlsx]

## Sheet: Extraction Volume
Soil Sample	Treament	Richness	Simpson	Shannon	Chao1	Soil Amount	Kit Type
Cedar Creek 1	10 g	371	0.93	5.04	516.14	10.00 g	PowerMax Kit
Cedar Creek 2	10 g	396	0.96	5.72	488.78	10.00 g	PowerMax Kit
Cedar Creek 3	10 g	340	0.97	5.74	462.16	10.00 g	PowerMax Kit
Cedar Creek 4	10 g	328	0.94	5.13	423.39	10.00 g	PowerMax Kit
Cedar Creek 1	1 g	311	0.93	4.98	394.57	1.00 g	PowerSoil Kit
Cedar Creek 2	1 g	329	0.87	4.77	440.98	1.00 g	PowerSoil Kit
Cedar Creek 3	1 g	347	0.95	5.43	466.54	1.00 g	PowerSoil Kit
Cedar Creek 4	1 g	329	0.92	4.98	406.94	1.00 g	PowerSoil Kit
Cedar Creek 1	control	296	0.92	4.75	425.33	0.25 g	PowerSoil Kit
Cedar Creek 2	control	383	0.97	5.9	514.1	0.25 g	PowerSoil Kit
Cedar Creek 3	control	297	0.94	4.98	355.91	0.25 g	PowerSoil Kit
Cedar Creek 4	control	288	0.91	4.87	359.25	0.25 g	PowerSoil Kit
Cloquet Forest 1	10 g	414	0.89	4.72	537.63	10.00 g	PowerMax Kit
Cloquet Forest 2	10 g	363	0.92	4.91	503.42	10.00 g	PowerMax Kit
Cloquet Forest 3	10 g	351	0.86	4.3	489.94	10.00 g	PowerMax Kit
Cloquet Forest 4	10 g	383	0.88	4.82	587.06	10.00 g	PowerMax Kit
Cloquet Forest 1	1 g	438	0.9	4.88	587.14	1.00 g	PowerSoil Kit
Cloquet Forest 2	1 g	387	0.93	4.93	561.38	1.00 g	PowerSoil Kit
Cloquet Forest 3	1 g	327	0.81	4.1	462.72	1.00 g	PowerSoil Kit
Cloquet Forest 4	1 g	392	0.87	4.84	584.52	1.00 g	PowerSoil Kit
Cloquet Forest 1	control	383	0.9	4.66	481.61	0.25 g	PowerSoil Kit
Cloquet Forest 2	control	339	0.93	4.9	446.06	0.25 g	PowerSoil Kit
Cloquet Forest 3	control	363	0.83	4.29	560.4	0.25 g	PowerSoil Kit
Cloquet Forest 4	control	365	0.89	4.96	492.1	0.25 g	PowerSoil Kit

## Sheet: Extraction Method
Soil Sample	Treament	Richness	Simpson	Shannon	Chao1	Soil Amount	Kit Type
Cedar Creek 1	freeze thaw	311	0.93	4.91	430.02	0.25 g	PowerSoil Kit
Cedar Creek 2	freeze thaw	304	0.97	5.91	369.27	0.25 g	PowerSoil Kit
Cedar Creek 3	freeze thaw	293	0.95	5.22	399.89	0.25 g	PowerSoil Kit
Cedar Creek 4	freeze thaw	200	0.77	3.13	309.5	0.25 g	PowerSoil Kit
Cedar Creek 1	sonification	345	0.93	5.01	497.52	0.25 g	PowerSoil Kit
Cedar Creek 2	sonification	328	0.96	5.74	457.64	0.25 g	PowerSoil Kit
Cedar Creek 3	sonification	328	0.95	5.23	465.67	0.25 g	PowerSoil Kit
Cedar Creek 4	sonification	304	0.9	4.66	377.8	0.25 g	PowerSoil Kit
Cedar Creek 1	water bath	281	0.92	4.73	348.16	0.25 g	PowerSoil Kit
Cedar Creek 2	water bath	302	0.96	5.45	375.24	0.25 g	PowerSoil Kit
Cedar Creek 3	water bath	269	0.95	5.22	328.43	0.25 g	PowerSoil Kit
Cedar Creek 4	water bath	233	0.89	4.5	284.13	0.25 g	PowerSoil Kit
Cedar Creek 1	control	296	0.92	4.75	425.33	0.25 g	PowerSoil Kit
Cedar Creek 2	control	383	0.97	5.9	514.1	0.25 g	PowerSoil Kit
Cedar Creek 3	control	297	0.94	4.98	355.91	0.25 g	PowerSoil Kit
Cedar Creek 4	control	288	0.91	4.87	359.25	0.25 g	PowerSoil Kit
Cloquet Forest 1	freeze thaw	363	0.88	4.54	505.35	0.25 g	PowerSoil Kit
Cloquet Forest 2	freeze thaw	328	0.91	4.68	431.18	0.25 g	PowerSoil Kit
Cloquet Forest 3	freeze thaw	302	0.79	3.81	419.44	0.25 g	PowerSoil Kit
Cloquet Forest 4	freeze thaw	315	0.83	4.42	420.32	0.25 g	PowerSoil Kit
Cloquet Forest 1	sonification	440	0.91	4.96	548.36	0.25 g	PowerSoil Kit
Cloquet Forest 2	sonification	369	0.92	4.83	489.08	0.25 g	PowerSoil Kit
Cloquet Forest 3	sonification	330	0.8	3.98	470.91	0.25 g	PowerSoil Kit
Cloquet Forest 4	sonification	332	0.84	4.47	446.2	0.25 g	PowerSoil Kit
Cloquet Forest 1	water bath	400	0.9	4.98	515.55	0.25 g	PowerSoil Kit
Cloquet Forest 2	water bath	371	0.91	4.66	496.02	0.25 g	PowerSoil Kit
Cloquet Forest 3	water bath	293	0.83	3.98	362.05	0.25 g	PowerSoil Kit
Cloquet Forest 4	water bath	329	0.85	4.58	430	0.25 g	PowerSoil Kit
Cloquet Forest 1	control	383	0.9	4.66	481.61	0.25 g	PowerSoil Kit
Cloquet Forest 2	control	339	0.93	4.9	446.06	0.25 g	PowerSoil Kit
Cloquet Forest 3	control	363	0.83	4.29	560.4	0.25 g	PowerSoil Kit
Cloquet Forest 4	control	365	0.89	4.96	492.1	0.25 g	PowerSoil Kit

## Sheet: Template amount
Soil Sample	Treament	Template amount	Richness	Simpson	Shannon	Chao1	Soil Amount	Kit Type
Cedar Creek Bulked	10 g/10 ng	10ng	379	0.94	5.61	458.25	10.00 g	PowerMax Kit
Cedar Creek Bulked	10 g/20 ng	20ng	419	0.94	5.72	548	10.00 g	PowerMax Kit
Cedar Creek Bulked	10 g/40 ng	40ng	372	0.96	5.78	444.51	10.00 g	PowerMax Kit
Cedar Creek Bulked	1 g/10 ng	10ng	357	0.97	5.91	445.02	1.00 g	PowerSoil Kit
Cedar Creek Bulked	1 g/20 ng	20ng	403	0.97	5.89	502.92	1.00 g	PowerSoil Kit
Cedar Creek Bulked	1 g/40 ng	40ng	408	0.97	5.97	521.42	1.00 g	PowerSoil Kit
Cedar Creek Bulked	control/10 ng	10ng	334	0.91	5.17	419.21	0.25 g	PowerSoil Kit
Cedar Creek Bulked	control/20 ng	20ng	366	0.96	5.62	451.87	0.25 g	PowerSoil Kit
Cedar Creek Bulked	control/40 ng	40ng	355	0.96	5.65	425	0.25 g	PowerSoil Kit
Cloquet Forest Bulked	10 g/10 ng	10ng	483	0.95	5.65	680.52	10.00 g	PowerMax Kit
Cloquet Forest Bulked	10 g/20 ng	20ng	484	0.95	5.67	633.04	10.00 g	PowerMax Kit
Cloquet Forest Bulked	10 g/40 ng	40ng	440	0.96	5.87	528.48	10.00 g	PowerMax Kit
Cloquet Forest Bulked	1 g/10 ng	10ng	498	0.95	5.87	649.14	1.00 g	PowerSoil Kit
Cloquet Forest Bulked	1 g/20 ng	20ng	496	0.95	5.81	727.69	1.00 g	PowerSoil Kit
Cloquet Forest Bulked	1 g/40 ng	40ng	474	0.96	6.04	631.2	1.00 g	PowerSoil Kit
Cloquet Forest Bulked	control/10 ng	10ng	476	0.94	5.58	607.6	0.25 g	PowerSoil Kit
Cloquet Forest Bulked	control/20 ng	20ng	447	0.94	5.42	605.68	0.25 g	PowerSoil Kit
Cloquet Forest Bulked	control/40 ng	40ng	437	0.94	5.48	556.05	0.25 g	PowerSoil Kit

## Sheet: Soil Bulking
Soil Sample	Treament	Template amount	Richness	Simpson	Shannon	Chao1	Soil Amount	Kit Type
Cedar Creek 1	Sample 1	20ng	371	0.93	5.04	516.14	10 g	PowerMax Kit
Cedar Creek 1	Sample 1	20ng	311	0.93	4.98	394.57	1 g	PowerSoil Kit
Cedar Creek 1	Sample 1	20ng	296	0.92	4.75	425.33	0.25 g	PowerSoil Kit
Cedar Creek 2	Sample 2	20ng	396	0.96	5.72	488.78	10 g	PowerMax Kit
Cedar Creek 2	Sample 2	20ng	329	0.87	4.77	440.98	1 g	PowerSoil Kit
Cedar Creek 2	Sample 2	20ng	383	0.97	5.9	514.1	0.25 g	PowerSoil Kit
Cedar Creek 3	Sample 3	20ng	340	0.97	5.74	462.16	10 g	PowerMax Kit
Cedar Creek 3	Sample 3	20ng	347	0.95	5.43	466.54	1 g	PowerSoil Kit
Cedar Creek 3	Sample 3	20ng	297	0.94	4.98	355.91	0.25 g	PowerSoil Kit
Cedar Creek 4	Sample 4	20ng	328	0.94	5.13	423.39	10 g	PowerMax Kit
Cedar Creek 4	Sample 4	20ng	329	0.92	4.98	406.94	1 g	PowerSoil Kit
Cedar Creek 4	Sample 4	20ng	288	0.91	4.87	359.25	0.25 g	PowerSoil Kit
Cedar Creek Bulked	Bulk	20ng	419	0.94	5.72	548	10 g	PowerMax Kit
Cedar Creek Bulked	Bulk	20ng	403	0.97	5.89	502.92	1 g	PowerSoil Kit
Cedar Creek Bulked	Bulk	20ng	366	0.96	5.62	451.87	0.25 g	PowerSoil Kit
Cloquet Forest 1	Sample 1	20ng	414	0.89	4.72	537.63	10 g	PowerMax Kit
Cloquet Forest 1	Sample 1	20ng	438	0.9	4.88	587.14	1 g	PowerSoil Kit
Cloquet Forest 1	Sample 1	20ng	383	0.9	4.66	481.61	0.25 g	PowerSoil Kit
Cloquet Forest 2	Sample 2	20ng	363	0.92	4.91	503.42	10 g	PowerMax Kit
Cloquet Forest 2	Sample 2	20ng	387	0.93	4.93	561.38	1 g	PowerSoil Kit
Cloquet Forest 2	Sample 2	20ng	339	0.93	4.9	446.06	0.25 g	PowerSoil Kit
Cloquet Forest 3	Sample 3	20ng	351	0.86	4.3	489.94	10 g	PowerMax Kit
Cloquet Forest 3	Sample 3	20ng	327	0.81	4.1	462.72	1 g	PowerSoil Kit
Cloquet Forest 3	Sample 3	20ng	363	0.83	4.29	560.4	0.25 g	PowerSoil Kit
Cloquet Forest 4	Sample 4	20ng	383	0.88	4.82	587.06	10 g	PowerMax Kit
Cloquet Forest 4	Sample 4	20ng	392	0.87	4.84	584.52	1 g	PowerSoil Kit
Cloquet Forest 4	Sample 4	20ng	365	0.89	4.96	492.1	0.25 g	PowerSoil Kit
Cloquet Forest Bulked	Bulk	20ng	484	0.95	5.67	633.04	10 g	PowerMax Kit
Cloquet Forest Bulked	Bulk	20ng	496	0.95	5.81	727.69	1 g	PowerSoil Kit
Cloquet Forest Bulked	Bulk	20ng	447	0.94	5.42	605.68	0.25 g	PowerSoil Kit
