# Supplementary material for: Effort versus Reward: Preparing Samples for Fungal Community Characterization in High-Throughput Sequencing Surveys of Soils
Source: PLoS One. 2015 May 14;10(5):e0127234. doi: 10.1371/journal.pone.0127234 (PMC4431839; doi:10.1371/journal.pone.0127234)
Supplement: S2 File — (XLSX) [file pone.0127234.s007.xlsx]

## Sheet: Note
Note 1: Format of sample label in the OTU tables
	CCR_S1_0.25g_Sonication_20ng
Note 2: legend
	1	Soil sample 1
	1	Soil sample 2
	1	Soil sample 3
	1	Soil sample 4
	1	Physical pool
	1	Computational pool

## Sheet: CCR
#OTU ID	CCR_S1_10g_None_20ng	CCR_S1_1g_None_20ng	CCR_S1_0.25g_None_20ng	CCR_S1_0.25g_Sonication_20ng	CCR_S1_0.25g_Freeze/Thaw_20ng	CCR_S1_0.25g_Water bath_20ng	CCR_S2_10g_None_20ng	CCR_S2_1g_None_20ng	CCR_S2_0.25g_None_20ng	CCR_S2_0.25g_Sonication_20ng	CCR_S2_0.25g_Freeze/Thaw_20ng	CCR_S2_0.25g_Water bath_20ng	CCR_S3_10g_None_20ng	CCR_S3_1g_None_20ng	CCR_S3_0.25g_None_20ng	CCR_S3_0.25g_Sonication_20ng	CCR_S3_0.25g_Freeze/Thaw_20ng	CCR_S3_0.25g_Water bath_20ng	CCR_S4_10g_None_20ng	CCR_S4_1g_None_20ng	CCR_S4_0.25g_None_20ng	CCR_S4_0.25g_Sonication_20ng	CCR_S4_0.25g_Freeze/Thaw_20ng	CCR_S4_0.25g_Water bath_20ng	CCR_Physical_10g_None_20ng	CCR_Physical_10g_None_40ng	CCR_Physical_10g_None_10ng	CCR_Physical_1g_None_20ng	CCR_Physical_1g_None_40ng	CCR_Physical_1g_None_10ng	CCR_Physical_0.25g_None_20ng	CCR_Physical_0.25g_None_40ng	CCR_Physical_0.25g_None_10ng	Abundance Sum	Average Abundance	Frequency	Dominance	Percent of All Sequences	CCR_Computational_10g_None_20ng	CCR_Computational_1g_None_20ng	CCR_Computational_0.25g_None_20ng	CCR_Computational_0.25g_Sonication_20ng	CCR_Computational_0.25g_Freeze/Thaw_20ng	CCR_Computational_0.25g_Water bath_20ng	taxonomy
OTU_904	1910	2968	4065	2099	3778	3673	80	92	161	127	50	1755	968	2225	2876	881	2153	1638	187	361	251	223	110	518	853	684	646	873	884	779	758	870	658	40154	1216.79	33	40154	0.0647986	791	1381	1825	884	1466	1864	k__Fungi; p__Ascomycota; c__Eurotiomycetes; o__Chaetothyriales; f__Herpotrichiellaceae; g__unidentified; s__Herpotrichiellaceae sp
OTU_24	15	13	6	8	13	4	103	59	129	121	113	38	910	757	728	484	863	1762	2589	2741	2367	2199	874	3810	3856	3138	3943	1026	1130	1733	1154	1045	1437	39168	1186.91	33	39168	0.0632074	868	879	850	739	482	1334	k__Fungi; p__Ascomycota; c__unidentified; o__unidentified; f__unidentified; g__unidentified; s__Ascomycota sp
OTU_1283	212	196	174	226	212	178	389	323	456	388	663	442	18	38	25	15	39	27	2684	4130	4754	3078	1132	4516	708	829	617	694	632	534	833	745	469	30376	920.485	33	30376	0.0490193	827	1150	1340	909	513	1271	k__Fungi; p__Basidiomycota; c__Agaricomycetes; o__Agaricales; f__Clavariaceae; g__unidentified; s__Clavariaceae sp
OTU_1440	2967	1965	2317	2980	1779	2740	227	91	92	106	69	1606	0	1	1	5	1	3	1	1	3	0	0	1	836	824	579	1567	1680	1198	820	803	516	25779	781.182	30	23435.5	0.0416009	794	494	611	766	485	1117	k__Fungi; p__Ascomycota; c__Dothideomycetes; o__Pleosporales; f__Montagnulaceae; g__Paraconiothyrium; s__Paraconiothyrium sp
OTU_1194	1603	1786	1339	1908	1562	1115	373	352	546	575	1103	1084	499	623	573	310	691	594	340	385	542	516	148	305	515	749	868	737	672	734	901	854	770	25672	777.939	33	25672	0.0414282	717	827	720	833	907	789	k__Fungi; p__Ascomycota; c__Lecanoromycetes; o__Pertusariales; f__Ochrolechiaceae; g__Ochrolechia; s__Ochrolechia frigida
OTU_1708	81	67	38	91	74	82	1	2	4	3	0	50	1745	1877	1657	887	2077	1901	478	494	469	709	131	647	670	884	535	654	583	387	939	836	450	19503	591	32	18912	0.031473	568	633	547	440	577	686	k__Fungi; p__Basidiomycota; c__Agaricomycetes; o__Agaricales; f__Hygrophoraceae; g__Hygrocybe; s__Hygrocybe conica var conicoides
OTU_501	1704	1624	803	1182	1322	1489	11	9	15	13	10	1208	477	821	1061	301	1098	1247	0	2	0	1	0	0	428	577	314	593	572	359	616	680	296	18833	570.697	29	16550.2	0.0303918	533	590	448	373	640	901	k__Fungi; p__Basidiomycota; c__Agaricomycetes; o__Cantharellales; f__Hydnaceae; g__Sistotrema; s__Sistotrema sp
OTU_428	478	850	249	162	169	326	575	603	433	564	102	200	186	61	52	235	46	36	384	685	80	374	31	113	338	307	620	435	440	1009	1752	1791	5005	18691	566.394	33	18691	0.0301626	403	533	183	340	82	174	k__Fungi; p__Ascomycota; c__Dothideomycetes; o__Pleosporales; f__Incertae sedis; g__Phoma; s__Phoma sp FF_2011
OTU_125	1418	1119	1147	1319	1176	1574	611	413	1103	734	1019	1653	1	0	1	0	1	1	0	2	0	0	0	0	443	512	235	398	347	164	393	372	161	16317	494.455	26	12855.8	0.0263316	502	378	548	515	544	820	k__Fungi; p__Basidiomycota; c__Agaricomycetes; o__Agaricales; f__Hygrophoraceae; g__Hygrocybe; s__Hygrocybe sp
OTU_1646	200	153	58	116	598	121	1075	536	242	341	253	160	599	268	160	309	230	155	635	897	472	452	317	726	684	624	856	449	461	761	308	295	545	14056	425.939	33	14056	0.0226829	612	466	241	300	324	273	k__Fungi; p__Ascomycota; c__unidentified; o__unidentified; f__unidentified; g__unidentified; s__Ascomycota sp
OTU_1286	192	310	437	427	228	202	60	23	46	59	75	156	870	1270	1503	550	1684	1652	1	1	0	0	0	0	305	473	568	332	426	615	345	378	586	13774	417.394	29	12104.4	0.0222278	256	402	493	298	449	467	k__Fungi; p__Basidiomycota; c__Agaricomycetes; o__Agaricales; f__Clavariaceae; g__Clavaria; s__Clavaria sp
OTU_1149	743	784	766	733	716	887	893	554	750	911	1179	767	35	46	37	19	21	42	114	286	491	146	35	42	261	281	206	409	376	276	265	275	168	13514	409.515	33	13514	0.0218082	456	414	511	423	472	445	k__Fungi; p__Ascomycota; c__Lecanoromycetes; o__Pertusariales; f__Ochrolechiaceae; g__Ochrolechia; s__Ochrolechia androgyna
OTU_560	680	324	363	671	385	496	37	32	37	39	64	369	1286	1132	1000	371	1110	1264	0	1	0	2	1	1	489	639	258	522	493	165	501	459	125	13316	403.515	31	12509	0.0214887	483	368	358	265	378	543	k__Fungi; p__Basidiomycota; c__Agaricomycetes; o__Agaricales; f__Clavariaceae; g__unidentified; s__Clavariaceae sp
OTU_1975	709	965	832	933	1241	877	225	333	461	300	340	805	57	152	134	32	173	144	2	4	2	3	0	0	236	188	177	248	271	244	300	275	216	10879	329.667	31	10219.7	0.017556	251	371	349	326	439	460	k__Fungi; p__Ascomycota; c__unidentified; o__unidentified; f__unidentified; g__unidentified; s__Ascomycota sp
OTU_1976	14	6	3	7	12	5	2950	6487	109	131	175	46	73	29	26	7	26	29	74	5	2	3	1	8	66	94	112	20	40	17	35	20	26	10658	322.97	33	10658	0.0171994	754	1610	37	28	50	19	k__Fungi; p__Basidiomycota; c__Tremellomycetes; o__Tremellales; f__Incertae sedis; g__Bullera; s__Bullera sp VY_86
OTU_365	2	0	0	2	0	2	2	0	0	2	0	0	626	1032	1973	309	924	683	90	105	65	54	12	68	419	404	265	921	918	478	390	446	210	10402	315.212	26	8195.52	0.0167862	170	295	505	94	235	201	k__Fungi; p__Basidiomycota; c__Agaricomycetes; o__Agaricales; f__unidentified; g__unidentified; s__Agaricales sp
OTU_1409	0	1	0	2	3	1	1	5	1	1	0	0	259	264	148	49	287	200	355	247	134	4190	25	201	69	93	53	1611	1363	671	68	50	28	10380	314.545	29	9121.82	0.0167507	179	156	62	1038	83	108	k__Fungi; p__Basidiomycota; c__Agaricomycetes; o__Geastrales; f__Geastraceae; g__Sphaerobolus; s__Sphaerobolus iowensis
OTU_1345	78	325	64	15	64	46	89	39	21	7	5	19	279	341	63	26	355	514	587	200	146	78	850	813	137	209	121	410	362	250	1224	1311	746	9794	296.788	33	9794	0.0158051	257	220	73	28	331	373	k__Fungi; p__Basidiomycota; c__Agaricomycetes; o__Agaricales; f__Marasmiaceae; g__Marasmiellus; s__Marasmiellus paspali
OTU_2016	60	36	643	27	36	26	353	214	366	428	545	1244	63	53	417	70	54	17	156	139	209	55	122	72	83	113	49	44	48	20	1637	1545	515	9459	286.636	33	9459	0.0152645	156	104	416	176	188	333	k__Fungi; p__Basidiomycota; c__Agaricomycetes; o__Agaricales; f__Entolomataceae; g__Clitopilus; s__Clitopilus scyphoides
OTU_809	6	1	1	2	4	2	5	3	1	3	2	2	931	287	135	1407	653	150	1808	277	142	750	74	247	267	333	337	113	128	146	98	99	75	8489	257.242	33	8489	0.0136991	715	146	77	539	182	101	k__Fungi; p__Ascomycota; c__unidentified; o__unidentified; f__unidentified; g__unidentified; s__Ascomycota sp
OTU_1046	50	37	16	81	91	21	150	121	124	203	240	163	451	617	807	390	424	405	156	266	279	222	49	207	218	248	429	282	287	419	202	207	350	8212	248.848	33	8212	0.0132521	198	237	335	204	205	198	k__Fungi; p__Zygomycota; c__Incertae sedis; o__Mortierellales; f__Mortierellaceae; g__Mortierella; s__Mortierella sp
OTU_470	0	2	2	1	0	2	3	1	0	2	1	1	111	24	9	6	2	2	769	69	554	34	6347	80	16	17	20	14	12	0	13	6	8	8128	246.303	29	7142.79	0.0131166	217	24	139	12	1509	20	k__Fungi; p__Basidiomycota; c__Agaricomycetes; o__Agaricales; f__Entolomataceae; g__Clitopilus; s__Clitopilus sp 1 T_778
OTU_1720	0	2	1	1	2	2	1	4	2	2	2	1	101	13	9	4	5	7	687	82	545	39	6140	101	18	23	8	2	7	6	7	8	3	7835	237.424	32	7597.58	0.0126437	195	25	128	13	1576	25	k__Fungi; p__Basidiomycota; c__Agaricomycetes; o__Agaricales; f__Entolomataceae; g__Clitopilus; s__Clitopilus sp 1 T_778
OTU_1477	119	77	98	116	115	169	897	454	887	906	1309	626	23	5	26	5	23	19	28	35	40	48	12	50	123	200	82	153	162	72	142	178	67	7266	220.182	33	7266	0.0117255	253	151	270	280	389	221	k__Fungi; p__Basidiomycota; c__Agaricomycetes; o__Agaricales; f__Clavariaceae; g__unidentified; s__Clavariaceae sp
OTU_878	1	9	1	2	4	9	696	1021	2277	1098	1016	556	1	5	1	4	1	0	1	0	0	2	1	0	66	56	42	36	59	44	38	51	16	7114	215.576	29	6251.7	0.0114802	182	274	554	269	238	152	k__Fungi; p__Ascomycota; c__Eurotiomycetes; o__Chaetothyriales; f__unidentified; g__unidentified; s__Chaetothyriales sp
OTU_1566	4	1	2	2	4	1	4	2	6	4	0	1	427	184	159	238	121	125	827	633	949	387	505	532	309	237	127	160	185	94	154	141	65	6590	199.697	32	6390.3	0.0106346	300	202	269	162	170	166	k__Fungi; p__Ascomycota; c__Dothideomycetes; o__Pleosporales; f__Leptosphaeriaceae; g__Coniothyrium; s__Coniothyrium sp
OTU_47	20	7	9	13	10	10	48	27	22	5	94	17	186	250	213	128	249	347	474	572	691	505	175	703	204	174	140	176	203	123	267	243	173	6478	196.303	33	6478	0.0104539	164	236	214	166	131	282	k__Fungi; p__Ascomycota; c__Eurotiomycetes; o__Chaetothyriales; f__Herpotrichiellaceae; g__unidentified; s__Herpotrichiellaceae sp
OTU_854	153	209	84	145	278	92	246	210	444	535	384	119	197	126	75	296	85	74	291	127	196	134	29	111	121	152	286	120	118	361	126	148	301	6373	193.121	33	6373	0.0102844	222	185	217	236	204	88	k__Fungi; p__Ascomycota; c__Dothideomycetes; o__Pleosporales; f__unidentified; g__unidentified; s__Pleosporales sp
OTU_1002	95	127	126	400	44	188	153	69	97	2347	127	115	82	107	23	84	183	45	187	143	236	68	10	33	112	121	227	70	103	239	82	69	197	6309	191.182	33	6309	0.0101812	131	102	135	708	87	94	k__Fungi; p__Ascomycota; c__Dothideomycetes; o__Pleosporales; f__Incertae sedis; g__Phoma; s__Phoma multirostrata
OTU_233	128	176	122	132	209	116	954	954	395	336	740	209	1	1	2	0	0	0	0	3	1	0	0	0	104	164	143	356	396	450	51	44	32	6219	188.455	26	4899.82	0.0100359	292	298	121	115	241	73	k__Fungi; p__Basidiomycota; c__Agaricomycetes; o__Corticiales; f__Corticiaceae; g__Marchandiobasidium; s__Marchandiobasidium aurantiacum
OTU_1830	216	216	301	177	148	208	492	364	1036	705	347	249	3	11	1	3	1	0	90	89	97	114	23	53	119	157	129	170	133	133	139	153	120	6197	187.788	32	6009.21	0.0100004	216	175	378	252	111	132	k__Fungi; p__Ascomycota; c__unidentified; o__unidentified; f__unidentified; g__unidentified; s__Ascomycota sp
OTU_1936	0	0	0	0	0	0	0	1	1	1	0	0	536	721	492	316	555	473	37	28	51	35	9	28	280	259	362	261	241	450	253	301	388	6079	184.212	24	4421.09	0.00981	145	192	130	93	138	130	k__Fungi; p__Ascomycota; c__unidentified; o__unidentified; f__unidentified; g__unidentified; s__Ascomycota sp
OTU_163	4	4	0	1	1	0	3	2	2	4	11	0	425	193	89	2607	50	137	112	5	7	2	1	3	239	237	449	217	227	726	36	23	94	5911	179.121	30	5373.64	0.00953889	112	58	35	673	13	38	k__Fungi; p__Ascomycota; c__Dothideomycetes; o__Pleosporales; f__Incertae sedis; g__Phoma; s__Phoma crystallifera
OTU_1795	149	224	190	184	153	97	480	505	603	793	842	220	1	3	2	3	3	1	12	23	19	11	8	19	114	109	157	124	119	198	100	130	178	5774	174.97	33	5774	0.0093178	159	175	192	250	263	95	k__Fungi; p__Ascomycota; c__Sordariomycetes; o__Hypocreales; f__Clavicipitaceae; g__Metarhizium; s__Metarhizium pinghaense
OTU_2074	403	388	424	451	447	347	418	318	474	406	243	217	7	4	0	2	3	0	1	3	6	1	1	0	172	115	152	110	131	138	105	96	127	5710	173.03	30	5190.91	0.00921452	218	174	220	218	170	154	k__Fungi; p__Ascomycota; c__Eurotiomycetes; o__Eurotiales; f__Trichocomaceae; g__Penicillium; s__Penicillium sp AHBR14
OTU_768	14	21	4	43	6	1	8	1	2	14	0	1	106	169	207	80	246	176	367	959	586	358	162	865	165	127	129	217	190	202	64	69	56	5615	170.152	32	5444.85	0.00906122	120	284	195	122	114	248	k__Fungi; p__Ascomycota; c__Dothideomycetes; o__unidentified; f__unidentified; g__unidentified; s__Dothideomycetes sp
OTU_252	28	20	19	33	32	32	170	128	202	189	351	160	88	68	114	24	91	110	351	386	482	373	118	552	136	168	50	104	128	43	114	139	31	5034	152.545	33	5034	0.00812363	160	149	204	155	150	231	k__Fungi; p__Basidiomycota; c__Agaricomycetes; o__Agaricales; f__Clavariaceae; g__Clavaria; s__Clavaria sp
OTU_655	412	295	357	392	317	336	281	187	203	366	235	317	4	1	2	1	0	6	20	20	8	16	7	6	134	131	97	163	162	135	148	143	129	5031	152.455	32	4878.55	0.00811879	154	150	152	189	133	168	k__Fungi; p__Ascomycota; c__Eurotiomycetes; o__Eurotiales; f__Trichocomaceae; g__unidentified; s__Trichocomaceae sp
OTU_2017	273	146	243	303	235	166	359	222	219	262	245	265	46	49	29	22	38	21	22	36	22	54	8	21	166	96	99	176	99	79	129	93	81	4324	131.03	33	4324	0.00697786	190	119	139	141	135	139	k__Fungi; p__Ascomycota; c__Eurotiomycetes; o__Eurotiales; f__Trichocomaceae; g__Penicillium; s__Penicillium levitum
OTU_720	26	62	91	38	82	91	7	2	1	2	0	54	181	538	752	234	598	495	2	3	1	4	0	11	102	68	70	74	84	93	83	114	63	4026	122	31	3782	0.00649696	59	149	209	59	170	163	k__Fungi; p__Ascomycota; c__Eurotiomycetes; o__Chaetothyriales; f__Herpotrichiellaceae; g__unidentified; s__Herpotrichiellaceae sp
OTU_1133	76	153	79	256	125	168	567	547	196	517	395	172	0	2	1	2	0	3	1	2	0	0	0	0	130	93	74	48	47	44	126	115	67	4006	121.394	27	3277.64	0.00646469	176	171	68	182	123	85	k__Fungi; p__Ascomycota; c__Leotiomycetes; o__Helotiales; f__Helotiaceae; g__Rhizoscyphus; s__Rhizoscyphus ericae
OTU_1021	1	0	0	0	0	2	0	1	2	2	0	1	21	16	2	16	28	1	710	418	53	372	289	356	392	267	422	40	46	66	138	110	225	3997	121.121	27	3270.27	0.00645017	177	113	15	99	84	83	k__Fungi; p__Ascomycota; c__Dothideomycetes; o__Pleosporales; f__Incertae sedis; g__Mycocentrospora; s__Mycocentrospora sp
OTU_176	0	0	0	1	0	0	1	0	1	0	0	0	851	112	110	1229	92	151	0	0	1	0	0	0	167	176	175	70	61	85	84	141	107	3615	109.545	19	2081.36	0.00583371	212	24	29	327	28	27	k__Fungi; p__Basidiomycota; c__Agaricomycetes; o__Auriculariales; f__unidentified; g__unidentified; s__Auriculariales sp
OTU_296	0	0	0	0	0	0	0	0	0	1	0	0	236	299	307	372	231	335	92	84	81	95	37	70	104	158	39	93	116	23	86	126	32	3017	91.4242	22	2011.33	0.00486869	73	106	114	112	63	101	k__Fungi; p__Basidiomycota; c__Agaricomycetes; o__Agaricales; f__Psathyrellaceae; g__Psathyrella; s__Psathyrella squamosa
OTU_251	88	90	78	91	85	50	126	99	179	163	201	89	58	46	48	36	70	132	78	94	119	89	31	58	93	112	85	83	85	89	81	48	39	2913	88.2727	33	2913	0.00470086	95	84	103	87	93	86	k__Fungi; p__Basidiomycota; c__Agaricomycetes; o__Polyporales; f__Ganodermataceae; g__unidentified; s__Ganodermataceae sp
OTU_1648	58	27	10	82	15	95	217	146	668	78	202	198	47	71	150	20	120	41	24	17	13	6	3	16	55	27	9	88	92	6	50	52	8	2711	82.1515	33	2711	0.00437488	97	73	206	44	91	77	k__Fungi; p__Ascomycota; c__Dothideomycetes; o__Pleosporales; f__unidentified; g__unidentified; s__Pleosporales sp
OTU_1692	67	54	29	104	112	25	137	65	323	240	289	15	53	29	28	19	12	41	64	73	56	17	24	92	59	67	118	60	42	174	35	30	106	2659	80.5758	33	2659	0.00429097	72	57	111	95	106	45	k__Fungi; p__Ascomycota; c__Dothideomycetes; o__Pleosporales; f__Pleosporaceae; g__Epicoccum; s__Epicoccum nigrum
OTU_561	1	2	1	2	0	2	0	3	3	2	5	0	208	120	34	1035	10	59	64	1	4	7	1	1	121	105	229	107	109	297	9	13	37	2592	78.5455	30	2356.36	0.00418284	75	29	12	254	4	18	k__Fungi; p__Ascomycota; c__Dothideomycetes; o__Pleosporales; f__Incertae sedis; g__Phoma; s__Phoma crystallifera
OTU_1120	13	4	0	1	1	0	7	1	23	1	4	1	76	132	63	55	72	96	174	603	132	119	73	222	100	93	86	89	107	76	42	40	51	2557	77.4848	31	2402.03	0.00412636	63	190	49	43	35	70	k__Fungi; p__Ascomycota; c__unidentified; o__unidentified; f__unidentified; g__unidentified; s__Ascomycota sp
OTU_1177	26	5	29	277	31	33	49	23	47	43	37	53	88	87	61	47	66	88	104	96	569	57	47	92	66	60	22	75	80	12	68	67	12	2517	76.2727	33	2517	0.00406181	81	60	175	90	43	66	k__Fungi; p__Ascomycota; c__Dothideomycetes; o__Pleosporales; f__unidentified; g__unidentified; s__Pleosporales sp
OTU_226	79	204	119	128	166	49	88	152	261	181	316	85	0	0	0	0	0	0	0	0	0	0	0	0	47	42	99	21	36	108	37	42	171	2431	73.6667	21	1547	0.00392303	47	94	92	69	133	35	k__Fungi; p__Ascomycota; c__Archaeorhizomycetes; o__Archaeorhizomycetales; f__Archaeorhizomycetaceae; g__Archaeorhizomyces; s__Archaeorhizomyces sp
OTU_28	0	2	1	1	0	1	1	0	0	1	1	0	159	440	162	95	213	258	50	84	62	68	23	24	63	48	59	91	87	96	111	100	66	2367	71.7273	28	2008.36	0.00381975	50	138	58	32	77	63	k__Fungi; p__Ascomycota; c__Eurotiomycetes; o__Chaetothyriales; f__unidentified; g__unidentified; s__Chaetothyriales sp
OTU_2039	6	8	6	15	2	7	11	24	11	17	6	4	77	170	136	71	115	191	131	210	153	136	62	144	100	56	73	74	84	75	58	41	37	2311	70.0303	33	2311	0.00372938	54	100	82	60	52	88	k__Fungi; p__Ascomycota; c__Eurotiomycetes; o__Chaetothyriales; f__Herpotrichiellaceae; g__unidentified; s__Herpotrichiellaceae sp
OTU_1112	1	1	0	0	27	1	1	11	0	0	0	0	68	41	13	1209	149	6	0	5	0	1	0	0	166	157	231	15	25	60	4	11	9	2212	67.0303	23	1541.7	0.00356962	12	16	2	294	41	2	k__Fungi; p__Ascomycota; c__Sordariomycetes; o__unidentified; f__unidentified; g__unidentified; s__Sordariomycetes sp
OTU_1885	41	30	22	16	23	23	54	24	125	49	161	59	293	50	54	377	44	37	44	50	41	77	13	51	40	53	55	50	35	39	51	48	83	2212	67.0303	33	2212	0.00356962	114	29	63	133	56	49	k__Fungi; p__Ascomycota; c__Dothideomycetes; o__Dothideales; f__Dothioraceae; g__Selenophoma; s__Selenophoma mahoniae
OTU_1990	707	52	16	39	21	56	87	220	2	607	11	65	0	1	0	0	0	1	0	0	0	0	0	0	26	10	6	28	23	22	8	20	11	2039	61.7879	23	1421.12	0.00329044	192	69	4	167	9	27	k__Fungi; p__Ascomycota; c__Dothideomycetes; o__Pleosporales; f__Incertae sedis; g__Setomelanomma; s__Setomelanomma holmii
OTU_1719	137	30	21	28	127	79	213	144	113	94	264	98	14	8	0	1	0	1	22	12	10	5	0	9	27	29	18	116	89	63	16	22	25	1835	55.6061	30	1668.18	0.00296123	83	48	38	34	84	56	k__Fungi; p__Ascomycota; c__unidentified; o__unidentified; f__unidentified; g__unidentified; s__Ascomycota sp
OTU_1917	5	3	5	1	3	2	7	1	2	8	0	2	84	98	107	37	101	104	143	197	136	88	52	220	48	36	9	110	112	16	29	33	14	1813	54.9394	32	1758.06	0.00292573	72	58	70	23	59	79	k__Fungi; p__Ascomycota; c__unidentified; o__unidentified; f__unidentified; g__unidentified; s__Ascomycota sp
OTU_1810	36	343	17	22	61	57	194	119	123	143	233	217	0	0	0	0	0	0	0	0	0	0	0	0	26	41	20	29	24	17	16	25	4	1767	53.5455	21	1124.45	0.0028515	55	119	41	33	69	77	k__Fungi; p__Basidiomycota; c__Agaricomycetes; o__Agaricales; f__Strophariaceae; g__Psilocybe; s__Psilocybe phyllogena
OTU_166	36	23	16	41	14	23	45	40	48	73	73	25	253	48	41	66	37	40	141	65	50	52	21	55	44	34	35	47	39	35	21	35	21	1637	49.6061	33	1637	0.00264171	156	41	37	60	41	37	k__Fungi; p__Ascomycota; c__Dothideomycetes; o__Capnodiales; f__Davidiellaceae; g__Cladosporium; s__Cladosporium langeronii
OTU_1020	0	0	0	1	1	0	1	0	0	0	0	0	406	79	103	25	52	44	85	74	53	268	24	121	72	48	11	26	14	10	54	51	8	1631	49.4242	24	1186.18	0.00263203	120	37	38	69	18	43	No blast hit
OTU_1528	0	0	0	0	0	2	1	0	0	0	0	0	8	15	4	1137	3	3	33	1	0	0	0	0	46	49	68	30	29	79	11	11	4	1534	46.4848	19	883.212	0.0024755	7	6	0	283	2	0	k__Fungi; p__Ascomycota; c__Dothideomycetes; o__Capnodiales; f__Mycosphaerellaceae; g__unidentified; s__Mycosphaerellaceae sp
OTU_1565	0	8	0	1	0	0	41	66	36	22	36	68	313	152	25	11	40	98	0	0	0	0	0	0	56	66	54	149	113	105	14	22	8	1504	45.5758	23	1048.24	0.00242708	91	51	18	7	15	54	k__Fungi; p__Basidiomycota; c__Agaricomycetes; o__Trechisporales; f__unidentified; g__unidentified; s__Trechisporales sp
OTU_2099	0	0	0	0	0	0	0	0	0	0	0	0	22	39	27	25	43	40	55	74	191	162	56	52	35	25	40	98	93	143	32	31	37	1320	40	21	840	0.00213015	25	25	56	50	34	25	k__Fungi; p__Ascomycota; c__Sordariomycetes; o__Hypocreales; f__unidentified; g__unidentified; s__Hypocreales sp
OTU_1055	77	73	32	78	133	100	57	28	48	42	36	49	0	0	0	1	0	0	0	0	0	0	1	0	14	13	49	34	42	174	26	35	86	1228	37.2121	23	855.879	0.00198169	28	26	16	26	43	40	k__Fungi; p__Ascomycota; c__unidentified; o__unidentified; f__unidentified; g__unidentified; s__Ascomycota sp
OTU_858	22	26	31	24	21	19	103	69	110	188	72	52	10	8	17	7	10	9	14	12	17	7	5	39	17	24	20	32	30	40	24	27	41	1147	34.7576	33	1147	0.00185097	37	23	39	57	30	35	k__Fungi; p__Basidiomycota; c__Wallemiomycetes; o__Geminibasidiales; f__Geminibasidiaceae; g__Geminibasidium; s__Geminibasidium sp
OTU_531	19	15	13	7	6	19	64	33	45	16	61	39	18	15	10	12	5	44	91	85	110	80	22	45	26	32	5	69	71	6	26	25	3	1137	34.4545	33	1137	0.00183484	52	35	41	33	21	40	k__Fungi; p__Basidiomycota; c__Agaricomycetes; o__Agaricales; f__Agaricaceae; g__Lycoperdon; s__Lycoperdon marginatum
OTU_645	19	16	8	34	31	5	94	65	157	122	157	67	3	14	14	0	7	4	8	3	18	9	2	21	16	38	32	27	27	13	34	20	14	1099	33.303	32	1065.7	0.00177351	32	28	47	33	48	23	k__Fungi; p__Basidiomycota; c__Agaricomycetes; o__Sebacinales; f__Sebacinaceae; g__unidentified; s__Sebacinaceae sp
OTU_1201	67	73	37	58	95	41	60	49	50	76	131	45	0	0	0	1	0	0	0	0	2	0	1	0	15	17	34	25	28	70	25	28	43	1071	32.4545	24	778.909	0.00172833	25	25	18	29	46	18	k__Fungi; p__Ascomycota; c__Sordariomycetes; o__Hypocreales; f__Nectriaceae; g__unidentified; s__Nectriaceae sp
OTU_1841	68	36	59	66	56	29	13	5	3	16	10	13	48	52	38	9	26	43	12	20	23	20	4	7	42	39	52	41	35	49	49	49	38	1070	32.4242	33	1070	0.00172671	47	28	23	26	18	20	k__Fungi; p__Ascomycota; c__Eurotiomycetes; o__Eurotiales; f__Trichocomaceae; g__Penicillium; s__Penicillium sp
OTU_325	0	1	0	0	0	0	42	0	156	0	23	0	65	34	9	325	3	17	18	0	0	0	0	0	26	39	83	38	33	88	6	4	15	1025	31.0606	20	621.212	0.0016541	36	10	39	80	9	7	k__Fungi; p__Ascomycota; c__Dothideomycetes; o__Pleosporales; f__Incertae sedis; g__Phoma; s__Phoma koolunga
OTU_1452	0	0	0	0	0	0	75	83	326	12	403	72	0	0	0	0	0	0	0	0	0	0	0	0	11	0	6	4	7	7	0	0	0	1006	30.4848	11	335.333	0.00162343	19	19	82	0	94	19	k__Fungi; p__Zygomycota; c__Incertae sedis; o__Mortierellales; f__Mortierellaceae; g__Mortierella; s__Mortierella paraensis
OTU_744	0	0	0	0	0	0	0	0	0	0	0	0	83	107	54	27	60	57	15	14	39	34	4	33	45	49	31	67	60	40	63	36	36	954	28.9091	21	607.091	0.00153952	31	27	26	20	13	25	k__Fungi; p__Ascomycota; c__Saccharomycetes; o__Saccharomycetales; f__unidentified; g__unidentified; s__Saccharomycetales sp
OTU_951	40	16	16	23	22	21	117	36	91	138	201	69	8	6	4	0	0	1	0	0	0	1	0	0	17	19	11	21	17	9	25	16	8	953	28.8788	26	750.848	0.00153791	42	10	41	44	64	17	No blast hit
OTU_1313	9	22	11	7	11	10	17	22	26	21	56	10	51	123	30	31	92	58	4	30	26	13	6	6	20	15	52	15	15	61	12	10	47	939	28.4545	33	939	0.00151531	15	44	20	13	36	23	k__Fungi; p__Ascomycota; c__Sordariomycetes; o__Sordariales; f__unidentified; g__unidentified; s__Sordariales sp
OTU_828	2	0	1	5	0	0	174	12	167	70	317	54	0	0	2	0	0	0	1	0	0	1	0	0	32	8	32	15	4	9	5	7	21	939	28.4545	21	597.545	0.00151531	40	2	47	22	87	10	k__Fungi; p__Ascomycota; c__Sordariomycetes; o__Coniochaetales; f__Coniochaetaceae; g__Coniochaeta; s__Coniochaeta sp
OTU_20	32	62	42	124	105	144	2	1	1	3	0	59	9	25	21	7	8	0	8	24	19	6	0	35	19	22	19	39	19	40	8	25	10	938	28.4242	30	852.727	0.0015137	14	24	24	37	25	49	k__Fungi; p__Ascomycota; c__Leotiomycetes; o__Helotiales; f__unidentified; g__unidentified; s__Helotiales sp
OTU_1550	0	0	0	0	0	1	1	0	0	0	0	0	80	126	102	41	99	50	12	11	4	9	2	13	52	46	48	34	43	59	49	17	27	926	28.0606	23	645.394	0.00149433	23	37	30	14	24	14	k__Fungi; p__Ascomycota; c__Dothideomycetes; o__Pleosporales; f__Incertae sedis; g__Periconia; s__Periconia sp
OTU_119	56	104	25	61	60	60	4	2	0	3	0	24	20	6	5	14	4	19	15	13	16	24	3	26	11	28	83	11	37	89	26	39	35	923	27.9697	31	867.061	0.00148949	27	31	12	23	23	41	k__Fungi; p__Basidiomycota; c__Tremellomycetes; o__Tremellales; f__unidentified; g__unidentified; s__Tremellales sp
OTU_556	40	16	33	30	19	54	74	32	60	39	92	89	11	8	7	1	10	11	13	11	15	23	3	13	26	49	5	32	28	1	26	35	0	906	27.4545	32	878.545	0.00146206	37	15	32	29	31	45	k__Fungi; p__Basidiomycota; c__Agaricomycetes; o__Agaricales; f__Agaricaceae; g__Calvatia; s__Calvatia cyathiformis
OTU_232	40	62	38	45	68	28	32	24	59	65	83	25	11	31	6	7	10	13	9	7	7	10	2	15	20	25	26	13	22	23	23	14	29	892	27.0303	33	892	0.00143947	30	36	20	32	44	18	k__Fungi; p__Ascomycota; c__Sordariomycetes; o__Sordariales; f__Chaetomiaceae; g__unidentified; s__Chaetomiaceae sp
OTU_767	1	0	1	1	5	0	6	1	2	0	0	0	6	31	14	13	12	14	54	114	112	142	40	97	19	23	7	30	29	11	37	60	9	891	27	28	756	0.00143785	16	37	32	40	12	32	k__Fungi; p__Basidiomycota; c__Agaricomycetes; o__Agaricales; f__Entolomataceae; g__Entoloma; s__Entoloma abortivum
OTU_123	9	31	13	99	78	40	22	39	30	39	79	13	2	2	0	0	0	0	0	18	11	9	0	0	5	10	5	50	32	82	47	28	90	883	26.7576	26	695.697	0.00142494	8	19	21	51	52	10	k__Fungi; p__Ascomycota; c__Dothideomycetes; o__Capnodiales; f__Mycosphaerellaceae; g__Sphaerulina; s__Sphaerulina amelanchier
OTU_612	22	18	8	18	10	7	28	44	56	61	48	13	55	15	21	47	12	14	53	51	29	20	5	22	19	16	35	14	18	22	22	23	13	859	26.0303	33	859	0.00138621	35	33	31	41	19	15	k__Fungi; p__Ascomycota; c__Dothideomycetes; o__unidentified; f__unidentified; g__unidentified; s__Dothideomycetes sp
OTU_1657	47	58	34	4	124	315	0	0	0	0	0	175	1	3	0	1	0	0	3	3	0	0	0	16	2	5	5	9	18	17	4	2	6	852	25.8182	22	568	0.00137492	9	17	6	2	25	132	k__Fungi; p__Ascomycota; c__Leotiomycetes; o__Helotiales; f__Helotiaceae; g__Crocicreas; s__Crocicreas sp F_124,806
OTU_1249	20	64	20	28	28	17	48	52	42	79	95	32	15	27	24	13	9	16	0	3	0	0	0	0	8	16	13	27	26	48	21	31	23	845	25.6061	28	716.97	0.00136362	22	39	19	30	30	17	k__Fungi; p__Glomeromycota; c__unidentified; o__unidentified; f__unidentified; g__unidentified; s__Glomeromycota sp
OTU_1925	0	1	0	2	0	5	0	0	0	0	0	0	44	60	59	31	78	86	48	60	39	29	7	26	27	48	29	30	20	32	12	22	30	825	25	24	600	0.00133135	24	33	25	11	20	23	k__Fungi; p__Basidiomycota; c__Agaricomycetes; o__Agaricales; f__Clavariaceae; g__unidentified; s__Clavariaceae sp
OTU_856	20	26	12	20	22	11	8	4	5	3	10	7	33	69	29	31	51	34	30	21	28	26	3	26	32	20	40	33	40	60	14	25	28	821	24.8788	33	821	0.00132489	22	30	18	21	24	22	k__Fungi; p__Ascomycota; c__Sordariomycetes; o__Hypocreales; f__Nectriaceae; g__Fusarium; s__Fusarium oxysporum
OTU_1610	0	0	0	0	0	0	0	0	0	1	0	0	61	108	58	57	65	45	32	25	15	25	8	6	37	42	15	45	52	14	28	28	30	797	24.1515	22	531.333	0.00128616	26	25	16	31	17	17	k__Fungi; p__Ascomycota; c__Lecanoromycetes; o__Pertusariales; f__Ochrolechiaceae; g__Ochrolechia; s__Ochrolechia frigida
OTU_1397	0	0	0	1	0	0	1	0	0	0	0	0	22	8	0	0	0	454	0	0	0	0	0	0	78	112	119	0	0	0	0	0	1	796	24.1212	9	217.091	0.00128455	8	5	0	1	0	126	No blast hit
OTU_1085	28	34	9	14	56	20	47	68	33	41	29	56	8	6	0	39	20	5	1	1	8	2	0	0	30	10	12	6	5	5	55	88	52	788	23.8788	30	716.364	0.00127164	21	26	10	26	26	23	k__Fungi; p__Ascomycota; c__Dothideomycetes; o__Pleosporales; f__Phaeosphaeriaceae; g__Phaeosphaeria; s__Phaeosphaeria sp
OTU_1579	11	15	11	11	18	13	18	31	22	55	36	15	24	58	39	50	35	13	1	0	0	0	0	0	12	16	32	16	36	59	23	26	62	758	22.9697	28	643.152	0.00122322	15	27	16	33	20	9	k__Fungi; p__Ascomycota; c__Dothideomycetes; o__Pleosporales; f__unidentified; g__unidentified; s__Pleosporales sp
OTU_886	1	2	0	2	1	2	7	1	4	0	0	0	50	76	67	27	82	75	17	31	29	9	1	26	33	27	18	20	27	22	35	23	19	734	22.2424	29	645.03	0.00118449	21	31	21	7	20	22	k__Fungi; p__Ascomycota; c__Leotiomycetes; o__Helotiales; f__unidentified; g__unidentified; s__Helotiales sp
OTU_303	27	22	18	26	22	50	72	26	84	96	50	30	3	3	9	2	12	0	4	1	3	0	1	0	21	14	17	12	29	24	21	17	9	725	21.9697	30	659.091	0.00116997	28	15	30	36	21	20	k__Fungi; p__Ascomycota; c__Taphrinomycetes; o__Taphrinales; f__Taphrinaceae; g__unidentified; s__Taphrinaceae sp
OTU_1255	5	5	4	7	6	0	5	0	1	49	1	2	107	59	9	27	78	24	60	5	148	0	2	0	3	14	7	28	28	12	4	7	5	712	21.5758	29	625.697	0.00114899	34	27	47	14	25	8	k__Fungi; p__Ascomycota; c__Dothideomycetes; o__Pleosporales; f__unidentified; g__unidentified; s__Pleosporales sp
OTU_201	98	52	71	96	71	69	13	4	11	5	4	27	0	0	0	0	0	0	0	0	0	0	0	0	24	19	31	31	18	10	15	15	16	700	21.2121	21	445.455	0.00112963	23	9	17	28	26	36	k__Fungi; p__Ascomycota; c__Eurotiomycetes; o__Eurotiales; f__Trichocomaceae; g__unidentified; s__Trichocomaceae sp
OTU_2067	56	2	486	2	0	7	23	17	14	12	29	22	0	0	0	0	0	0	0	0	0	0	0	0	3	1	3	1	2	1	7	1	4	693	21	20	420	0.00111833	19	5	118	3	8	8	k__Fungi; p__Basidiomycota; c__Tremellomycetes; o__Tremellales; f__Incertae sedis; g__Bullera; s__Bullera sp VY_86
OTU_1994	59	14	335	21	49	9	35	7	10	4	30	7	4	41	0	0	0	0	0	0	0	0	0	0	8	16	3	8	5	13	6	2	1	687	20.8182	23	478.818	0.00110865	26	15	77	5	17	5	k__Fungi; p__Basidiomycota; c__Agaricomycetes; o__Polyporales; f__unidentified; g__unidentified; s__Polyporales sp
OTU_1195	40	55	6	79	48	37	48	13	125	13	2	26	0	0	0	0	2	0	0	5	0	1	0	0	16	29	27	6	20	23	34	11	16	682	20.6667	24	496	0.00110058	14	16	34	19	13	18	k__Fungi; p__Ascomycota; c__Dothideomycetes; o__unidentified; f__unidentified; g__unidentified; s__Dothideomycetes sp
OTU_1589	2	4	7	0	5	3	5	2	13	8	6	13	20	34	24	5	65	27	56	83	49	43	11	63	11	17	12	26	24	16	13	6	7	680	20.6061	32	659.394	0.00109735	21	34	25	16	25	32	k__Fungi; p__Ascomycota; c__Eurotiomycetes; o__Chaetothyriales; f__Herpotrichiellaceae; g__unidentified; s__Herpotrichiellaceae sp
OTU_701	46	119	59	53	88	72	22	54	1	0	41	26	0	0	0	1	0	1	0	0	0	0	0	0	23	11	9	12	3	6	4	19	3	673	20.3939	22	448.667	0.00108605	22	38	20	10	36	31	k__Fungi; p__Ascomycota; c__Dothideomycetes; o__Myriangiales; f__unidentified; g__unidentified; s__Myriangiales sp
OTU_59	20	21	9	12	30	13	29	33	48	71	18	11	13	20	11	31	4	3	23	16	19	14	4	10	20	6	29	16	15	29	13	20	17	648	19.6364	33	648	0.00104571	24	33	17	30	15	9	k__Fungi; p__Ascomycota; c__Dothideomycetes; o__Pleosporales; f__unidentified; g__unidentified; s__Pleosporales sp
OTU_1466	0	0	0	0	0	0	32	20	39	100	39	27	12	47	81	33	58	78	0	0	0	1	0	0	6	7	5	16	13	11	3	7	7	642	19.4545	22	428	0.00103603	8	17	30	35	23	25	k__Fungi; p__Ascomycota; c__Leotiomycetes; o__Helotiales; f__Dermateaceae; g__Cryptosporiopsis; s__Cryptosporiopsis sp
OTU_838	0	1	0	3	0	0	37	16	49	27	18	19	0	0	0	0	0	0	51	65	55	60	18	23	25	23	19	10	20	18	27	22	16	622	18.8485	23	433.515	0.00100375	19	17	27	21	8	7	k__Fungi; p__Ascomycota; c__Eurotiomycetes; o__Chaetothyriales; f__Herpotrichiellaceae; g__unidentified; s__Herpotrichiellaceae sp
OTU_1724	16	20	532	1	7	6	0	1	0	0	0	2	0	0	0	1	0	1	0	0	0	0	0	0	0	1	1	0	0	0	0	0	1	590	17.8788	13	232.424	0.000952114	6	3	163	0	3	1	k__Fungi; p__Zygomycota; c__Incertae sedis; o__Mortierellales; f__Mortierellaceae; g__Mortierella; s__Mortierella sp
OTU_1955	22	13	12	9	20	4	10	10	32	0	17	2	9	6	0	1	11	21	31	42	8	47	4	103	20	8	13	29	38	16	9	10	8	585	17.7273	31	549.545	0.000944045	16	19	12	15	11	33	k__Fungi; p__Ascomycota; c__Dothideomycetes; o__Pleosporales; f__unidentified; g__unidentified; s__Pleosporales sp
OTU_1857	10	5	7	19	11	2	4	20	12	9	20	13	71	14	5	70	26	25	30	9	7	19	1	5	17	35	36	12	24	21	13	5	8	585	17.7273	33	585	0.000944045	25	5	7	28	15	14	k__Fungi; p__Basidiomycota; c__Microbotryomycetes; o__Sporidiobolales; f__Incertae sedis; g__Sporobolomyces; s__Sporobolomyces symmetricus
OTU_1911	21	36	8	28	27	21	20	25	30	40	63	13	13	11	3	12	11	14	4	7	19	7	1	16	9	15	14	15	14	24	21	3	16	581	17.6061	33	581	0.00093759	19	22	10	29	23	14	k__Fungi; p__Basidiomycota; c__Tremellomycetes; o__Tremellales; f__Incertae sedis; g__Dioszegia; s__Dioszegia hungarica
OTU_566	5	0	5	1	3	3	55	0	0	1	0	10	3	1	0	0	2	5	29	73	89	39	17	28	13	2	16	42	42	51	6	4	15	560	16.9697	27	458.182	0.000903701	31	18	31	8	4	17	k__Fungi; p__Ascomycota; c__Leotiomycetes; o__Helotiales; f__Hyaloscyphaceae; g__Lachnum; s__Lachnum sp
OTU_1777	10	14	9	6	9	3	63	44	137	36	96	17	0	0	0	0	0	0	1	0	0	0	0	0	9	4	10	4	4	13	8	12	35	544	16.4848	22	362.667	0.000877881	16	12	35	12	31	6	k__Fungi; p__Ascomycota; c__Dothideomycetes; o__Capnodiales; f__Teratosphaeriaceae; g__Devriesia; s__Devriesia sp
OTU_1292	7	1	1	3	2	0	6	5	1	1	0	0	32	21	27	8	14	34	35	40	42	39	20	27	30	20	16	22	15	7	16	32	16	540	16.3636	30	490.909	0.000871426	22	16	14	14	10	16	k__Fungi; p__Ascomycota; c__Eurotiomycetes; o__Eurotiales; f__Trichocomaceae; g__Talaromyces; s__Talaromyces udagawae
OTU_515	13	60	40	41	63	31	26	17	15	46	56	27	0	0	0	0	0	0	0	0	0	0	0	0	8	6	23	10	8	17	5	5	16	533	16.1515	21	339.182	0.00086013	5	19	9	22	28	20	k__Fungi; p__Ascomycota; c__Sordariomycetes; o__Sordariales; f__unidentified; g__unidentified; s__Sordariales sp
OTU_1591	33	62	18	40	66	13	17	29	6	10	6	55	0	0	0	0	0	0	1	0	0	0	0	0	23	9	24	22	23	30	13	8	18	526	15.9394	22	350.667	0.000848833	14	25	7	10	18	18	k__Fungi; p__Ascomycota; c__Dothideomycetes; o__Pleosporales; f__unidentified; g__unidentified; s__Pleosporales sp
OTU_1116	23	15	11	2	17	17	25	14	22	50	56	20	30	10	7	32	3	10	17	12	9	5	6	10	12	9	8	10	5	10	10	15	11	513	15.5455	33	513	0.000827855	29	6	15	32	20	18	k__Fungi; p__Ascomycota; c__Dothideomycetes; o__Capnodiales; f__Davidiellaceae; g__Davidiella; s__Davidiella tassiana
OTU_218	0	0	0	0	0	0	85	58	40	43	219	26	0	0	0	0	0	0	0	0	0	0	0	0	4	7	3	11	5	4	4	4	0	513	15.5455	14	217.636	0.000827855	20	15	14	12	49	14	k__Fungi; p__Basidiomycota; c__Agaricomycetes; o__Agaricales; f__Lyophyllaceae; g__Lyophyllum; s__Lyophyllum sp O73586
OTU_488	13	8	3	4	3	4	17	25	5	1	2	9	13	1	16	40	8	17	17	59	51	31	5	38	18	11	6	11	15	19	6	16	19	511	15.4848	33	511	0.000824627	18	24	19	21	4	23	k__Fungi; p__Basidiomycota; c__unidentified; o__unidentified; f__unidentified; g__unidentified; s__Basidiomycota sp
OTU_1041	0	0	0	0	0	0	0	0	0	0	0	0	177	69	25	8	16	38	18	19	16	9	8	20	16	16	5	12	6	3	8	8	2	499	15.1212	21	317.545	0.000805262	46	25	15	5	5	16	k__Fungi; p__Basidiomycota; c__Agaricomycetes; o__Agaricales; f__Cortinariaceae; g__Cortinarius; s__Cortinarius sp
OTU_136	1	0	1	1	0	0	0	0	0	0	0	0	67	5	33	73	80	74	2	2	0	0	0	0	8	17	10	1	8	0	39	48	16	486	14.7273	19	279.818	0.000784283	19	2	8	20	22	16	k__Fungi; p__Basidiomycota; c__Agaricomycetes; o__Agaricales; f__Tricholomataceae; g__Delicatula; s__Delicatula integrella
OTU_747	8	53	22	10	73	25	39	55	60	18	33	17	0	0	0	0	0	0	0	0	0	0	0	0	4	6	14	4	10	13	2	1	8	475	14.3939	21	302.273	0.000766532	14	25	20	9	24	9	No blast hit
OTU_1615	38	80	49	64	25	37	4	0	2	0	0	8	0	0	0	1	0	0	0	0	0	0	0	0	14	28	17	13	13	21	11	11	22	458	13.8788	19	263.697	0.000739098	14	21	14	19	4	17	No blast hit
OTU_1207	0	8	0	0	0	0	27	8	319	36	34	1	0	0	0	0	0	0	0	0	0	0	0	0	7	2	5	0	2	1	2	3	0	455	13.7879	14	193.03	0.000734257	4	5	77	10	11	0	k__Fungi; p__Ascomycota; c__Dothideomycetes; o__Myriangiales; f__unidentified; g__unidentified; s__Myriangiales sp
OTU_1736	8	2	0	3	6	1	2	0	22	1	0	4	37	10	5	48	12	16	33	34	20	34	4	27	27	15	4	3	26	14	13	14	5	450	13.6364	30	409.091	0.000726188	17	9	9	24	6	7	k__Fungi; p__Basidiomycota; c__Tremellomycetes; o__Filobasidiales; f__Filobasidiaceae; g__Cryptococcus; s__Cryptococcus wieringae
OTU_1504	12	7	26	13	9	14	36	30	103	28	70	47	0	1	0	0	0	0	0	0	0	0	0	0	1	19	1	10	6	1	5	3	0	442	13.3939	21	281.273	0.000713278	13	7	28	10	22	14	k__Fungi; p__Glomeromycota; c__Glomeromycetes; o__Glomerales; f__Glomeraceae; g__unidentified; s__Glomeraceae sp
OTU_626	14	15	6	3	4	4	13	7	10	11	29	4	21	7	9	21	5	10	23	25	21	14	4	15	9	17	17	17	20	20	13	11	18	437	13.2424	33	437	0.00070521	23	12	10	18	16	5	k__Fungi; p__Ascomycota; c__Sordariomycetes; o__Hypocreales; f__Nectriaceae; g__Gibberella; s__Gibberella avenacea
OTU_563	7	11	14	9	8	13	45	31	59	34	49	34	1	0	0	16	0	1	0	1	0	0	0	0	16	6	6	16	7	2	16	10	15	427	12.9394	25	323.485	0.000689072	14	8	19	13	13	9	k__Fungi; p__Ascomycota; c__Dothideomycetes; o__Pleosporales; f__unidentified; g__unidentified; s__Pleosporales sp
OTU_1741	23	21	15	12	15	18	45	34	28	25	38	8	0	0	3	2	1	0	8	5	18	3	0	0	28	7	6	10	13	15	10	11	1	423	12.8182	28	358.909	0.000682617	11	12	16	13	13	6	k__Fungi; p__Ascomycota; c__Dothideomycetes; o__Pleosporales; f__Phaeosphaeriaceae; g__Stagonospora; s__Stagonospora pseudovitensis
OTU_1635	1	10	1	4	5	0	44	36	104	55	75	27	0	0	0	0	1	0	0	0	0	0	0	0	7	2	12	3	13	6	7	2	8	423	12.8182	21	269.182	0.000682617	12	12	28	13	16	4	k__Fungi; p__Basidiomycota; c__Agaricomycetes; o__Sebacinales; f__Sebacinaceae; g__unidentified; s__Sebacinaceae sp
OTU_1956	5	3	2	0	0	4	6	8	14	39	32	1	6	21	15	6	10	22	20	16	19	28	7	14	5	17	7	8	31	3	18	15	3	405	12.2727	31	380.455	0.000653569	7	11	18	18	14	7	k__Fungi; p__Basidiomycota; c__Agaricomycetes; o__Agaricales; f__Entolomataceae; g__Entoloma; s__Entoloma nitens
OTU_451	0	0	0	0	0	0	0	0	0	0	0	0	0	0	0	0	0	0	38	80	94	95	14	60	0	0	0	0	0	0	0	14	0	395	11.9697	7	83.7879	0.000637432	6	15	19	33	4	14	k__Fungi; p__Basidiomycota; c__Tremellomycetes; o__Filobasidiales; f__Filobasidiaceae; g__Cryptococcus; s__Cryptococcus terricola
OTU_1147	0	1	0	0	0	0	37	27	79	68	107	42	0	0	0	0	0	0	0	0	0	0	0	0	1	5	1	6	6	3	3	4	3	393	11.9091	16	190.545	0.000634204	12	6	21	12	28	10	k__Fungi; p__Basidiomycota; c__Agaricomycetes; o__Polyporales; f__Meruliaceae; g__Hyphoderma; s__Hyphoderma mutatum
OTU_518	1	0	0	0	0	0	0	0	0	0	0	0	33	64	57	30	60	51	0	6	0	0	1	3	15	13	9	7	14	9	7	4	5	389	11.7879	19	223.97	0.000627749	7	10	18	13	16	12	k__Fungi; p__Ascomycota; c__unidentified; o__unidentified; f__unidentified; g__unidentified; s__Ascomycota sp
OTU_71	8	3	8	3	2	10	9	2	7	1	19	12	10	17	10	2	3	12	14	28	39	41	13	27	11	9	3	5	23	1	14	19	2	387	11.7273	33	387	0.000624522	13	14	22	10	9	17	k__Fungi; p__Basidiomycota; c__Agaricomycetes; o__Agaricales; f__Agaricaceae; g__Holocotylon; s__Holocotylon brandegeeanum
OTU_567	21	13	4	6	14	10	14	19	16	41	8	10	10	3	1	7	6	9	21	18	3	2	7	8	11	11	10	17	6	25	7	8	17	383	11.6061	33	383	0.000618067	18	11	3	15	6	10	k__Fungi; p__Ascomycota; c__Dothideomycetes; o__Pleosporales; f__Pleosporaceae; g__Epicoccum; s__Epicoccum nigrum
OTU_198	9	8	2	0	0	0	64	13	16	18	10	13	16	28	9	1	10	10	0	0	0	0	0	0	24	29	43	7	5	6	5	3	34	383	11.6061	24	278.545	0.000618067	32	13	12	4	4	8	k__Fungi; p__Ascomycota; c__Dothideomycetes; o__unidentified; f__unidentified; g__unidentified; s__Dothideomycetes sp
OTU_99	0	0	2	1	8	5	14	10	6	17	0	0	27	11	9	43	43	12	27	20	18	7	4	11	15	14	11	11	6	7	10	2	10	381	11.5455	29	334.818	0.000614839	20	9	11	20	12	6	k__Fungi; p__Ascomycota; c__Dothideomycetes; o__Pleosporales; f__Leptosphaeriaceae; g__Neosetophoma; s__Neosetophoma sp
OTU_258	10	18	0	37	0	6	4	3	5	0	0	1	42	47	27	22	55	9	1	0	1	1	1	1	14	15	4	6	8	5	11	12	11	377	11.4242	28	319.879	0.000608384	23	23	7	12	10	5	k__Fungi; p__Ascomycota; c__Eurotiomycetes; o__Chaetothyriales; f__unidentified; g__unidentified; s__Chaetothyriales sp
OTU_224	0	0	0	1	1	0	17	6	4	4	15	7	58	25	36	8	38	40	0	1	0	0	1	0	11	11	2	13	14	4	12	23	5	357	10.8182	25	270.455	0.000576109	14	10	10	3	19	8	k__Fungi; p__Ascomycota; c__Eurotiomycetes; o__Eurotiales; f__Trichocomaceae; g__Penicillium; s__Penicillium sp 5 AF_2012
OTU_341	7	7	2	1	6	3	26	17	13	67	13	32	4	1	2	0	3	0	5	11	8	3	4	0	10	9	6	11	16	9	18	26	7	347	10.5152	30	315.455	0.000559972	11	8	4	18	5	9	k__Fungi; p__Zygomycota; c__Incertae sedis; o__Mortierellales; f__Mortierellaceae; g__Mortierella; s__Mortierella paraensis
OTU_14	6	1	1	6	0	35	18	0	213	0	8	40	0	0	0	0	0	0	0	0	0	0	0	0	3	1	0	5	0	0	3	0	0	340	10.303	13	133.939	0.000548676	10	0	49	0	3	19	k__Fungi; p__Basidiomycota; c__Agaricomycetes; o__Cantharellales; f__Ceratobasidiaceae; g__Ceratobasidium; s__Ceratobasidium sp FPUB 156
OTU_122	2	0	0	0	2	6	56	29	92	37	49	15	0	0	0	0	0	0	0	0	0	0	0	0	8	5	2	10	7	4	5	4	1	334	10.1212	18	182.182	0.000538993	8	10	24	6	15	6	k__Fungi; p__Ascomycota; c__unidentified; o__unidentified; f__unidentified; g__unidentified; s__Ascomycota sp
OTU_579	14	10	11	16	9	33	20	10	41	25	18	28	0	0	0	0	0	1	1	2	3	4	1	1	6	10	0	19	13	0	7	18	1	322	9.75758	26	253.697	0.000519628	8	4	10	15	6	22	k__Fungi; p__Basidiomycota; c__Agaricomycetes; o__Agaricales; f__unidentified; g__unidentified; s__Agaricales sp
OTU_1884	0	0	0	0	0	0	0	0	0	0	0	0	25	22	19	6	23	24	2	8	9	7	6	7	8	10	19	10	9	28	17	20	40	319	9.66667	21	203	0.000514787	8	8	2	1	8	9	k__Fungi; p__Ascomycota; c__Eurotiomycetes; o__Eurotiales; f__Trichocomaceae; g__Paecilomyces; s__Paecilomyces marquandii
OTU_475	45	11	4	6	5	122	0	0	0	1	0	102	0	0	0	0	0	0	0	0	0	0	0	0	5	0	2	4	0	2	3	0	0	312	9.45455	13	122.909	0.000503491	13	2	2	0	2	53	k__Fungi; p__Basidiomycota; c__Agaricomycetes; o__Cantharellales; f__Ceratobasidiaceae; g__unidentified; s__Ceratobasidiaceae sp
OTU_1204	26	27	18	17	20	28	10	5	11	12	32	8	0	0	1	0	0	0	0	0	0	0	0	0	11	15	12	5	9	6	13	11	4	301	9.12121	22	200.667	0.000485739	12	3	7	11	14	13	k__Fungi; p__Basidiomycota; c__Agaricomycetes; o__Agaricales; f__Clavariaceae; g__unidentified; s__Clavariaceae sp
OTU_1011	2	3	15	25	2	3	7	12	6	9	12	15	32	1	7	62	18	12	0	0	0	0	0	0	11	12	9	6	5	0	4	4	0	294	8.90909	25	222.727	0.000474443	6	2	5	20	5	5	k__Fungi; p__Basidiomycota; c__Agaricomycetes; o__Cantharellales; f__unidentified; g__unidentified; s__Cantharellales sp
OTU_610	2	3	12	6	5	0	34	48	9	12	146	7	0	0	0	0	0	0	0	0	0	1	0	0	0	0	1	3	0	2	1	0	0	292	8.84848	16	141.576	0.000471216	9	12	4	3	44	2	k__Fungi; p__Ascomycota; c__Dothideomycetes; o__unidentified; f__unidentified; g__unidentified; s__Dothideomycetes sp
OTU_545	0	0	0	0	0	0	0	0	0	0	0	0	2	7	11	11	11	3	21	40	47	47	9	45	8	8	0	4	5	2	6	4	0	291	8.81818	19	167.545	0.000469602	8	15	11	14	5	14	k__Fungi; p__Glomeromycota; c__unidentified; o__unidentified; f__unidentified; g__unidentified; s__Glomeromycota sp
OTU_1531	1	11	10	38	32	23	1	0	0	6	0	26	0	0	0	1	0	2	3	6	12	1	6	8	2	4	14	10	1	38	9	7	18	290	8.78788	26	228.485	0.000467988	1	3	4	15	15	13	k__Fungi; p__Basidiomycota; c__Tremellomycetes; o__Tremellales; f__Incertae sedis; g__Cryptococcus; s__Cryptococcus sp VP_2009b
OTU_1015	29	14	0	0	2	1	117	16	12	8	9	14	0	0	0	0	0	0	0	0	0	0	0	0	26	8	10	3	6	2	1	0	0	278	8.42424	17	143.212	0.000448623	35	7	3	1	3	3	k__Fungi; p__Ascomycota; c__Leotiomycetes; o__Helotiales; f__Rutstroemiaceae; g__unidentified; s__Rutstroemiaceae sp
OTU_56	18	16	5	13	18	6	15	14	17	23	36	19	3	2	1	0	0	1	1	1	0	0	1	0	5	4	1	3	4	7	3	11	9	257	7.78788	28	218.061	0.000414734	6	12	8	5	14	8	k__Fungi; p__Glomeromycota; c__Glomeromycetes; o__Paraglomerales; f__unidentified; g__unidentified; s__Paraglomerales sp
OTU_1158	0	0	0	0	0	0	3	4	0	0	0	0	6	23	11	11	9	21	5	2	0	4	0	4	1	7	35	6	12	66	6	7	13	256	7.75758	21	162.909	0.00041312	1	3	2	4	4	8	k__Fungi; p__Basidiomycota; c__Tremellomycetes; o__unidentified; f__unidentified; g__unidentified; s__Tremellomycetes sp
OTU_335	5	1	9	17	6	4	8	11	53	0	2	5	9	7	2	1	8	1	1	14	13	6	2	13	4	5	2	12	16	0	10	5	3	255	7.72727	31	239.545	0.000411507	6	9	20	8	6	6	k__Fungi; p__Basidiomycota; c__Agaricomycetes; o__Agaricales; f__Physalacriaceae; g__Armillaria; s__Armillaria ostoyae
OTU_2046	14	17	5	5	11	10	21	24	25	59	5	21	0	0	0	0	1	0	0	0	0	0	0	3	6	16	3	1	4	0	0	3	0	254	7.69697	20	153.939	0.000409893	9	11	7	13	8	8	k__Fungi; p__Ascomycota; c__unidentified; o__unidentified; f__unidentified; g__unidentified; s__Ascomycota sp
OTU_742	4	0	0	0	0	0	0	0	0	0	0	0	3	7	0	4	1	0	1	18	0	0	4	0	0	0	0	4	8	8	78	56	58	254	7.69697	14	107.758	0.000409893	4	6	0	1	2	0	k__Fungi; p__Ascomycota; c__Leotiomycetes; o__Helotiales; f__Hyaloscyphaceae; g__Lachnum; s__Lachnum sp
OTU_861	0	0	0	0	0	0	0	0	0	0	0	0	105	1	9	0	0	2	0	0	0	0	0	0	43	51	41	0	0	0	0	0	0	252	7.63636	7	53.4545	0.000406665	23	1	3	0	0	0	k__Fungi; p__Basidiomycota; c__Agaricomycetes; o__Corticiales; f__Corticiaceae; g__Laetisaria; s__Laetisaria arvalis
OTU_94	5	5	5	3	0	6	22	25	10	1	6	24	3	5	0	3	24	8	7	6	13	21	1	2	11	4	2	11	5	9	1	0	2	250	7.57576	30	227.273	0.000403438	13	11	14	9	7	11	k__Fungi; p__Ascomycota; c__Dothideomycetes; o__Pleosporales; f__Incertae sedis; g__Leptosphaerulina; s__Leptosphaerulina chartarum
OTU_1594	0	0	0	0	0	0	0	0	0	0	0	0	27	9	12	7	13	15	17	9	17	14	0	7	11	6	12	21	11	6	8	7	17	246	7.45455	20	149.091	0.000396983	13	5	7	5	1	4	k__Fungi; p__Ascomycota; c__Sordariomycetes; o__Hypocreales; f__Incertae sedis; g__Acremonium; s__Acremonium sp
OTU_458	3	1	1	1	0	1	46	12	36	22	43	37	1	0	0	0	1	2	1	0	1	0	0	4	2	13	0	4	5	3	0	5	1	246	7.45455	24	178.909	0.000396983	16	5	8	7	15	12	k__Fungi; p__Basidiomycota; c__Agaricomycetes; o__Cantharellales; f__Ceratobasidiaceae; g__Ceratobasidium; s__Ceratobasidium sp
OTU_455	13	21	9	17	3	12	4	12	4	1	18	3	2	5	7	1	10	7	2	4	11	2	5	3	7	9	4	8	12	9	14	4	2	245	7.42424	33	245	0.000395369	7	12	8	8	6	7	k__Fungi; p__Basidiomycota; c__Agaricomycetes; o__Polyporales; f__Polyporaceae; g__Trametes; s__Trametes ochracea
OTU_45	2	0	0	1	0	0	0	0	0	0	0	0	0	0	0	0	0	0	18	27	29	14	6	123	3	1	3	3	3	0	5	2	2	242	7.33333	16	117.333	0.000390528	5	7	6	2	1	35	k__Fungi; p__Ascomycota; c__Leotiomycetes; o__unidentified; f__unidentified; g__unidentified; s__Leotiomycetes sp
OTU_345	3	7	2	1	7	0	4	8	5	4	18	0	3	2	2	1	0	6	20	32	15	18	12	14	4	9	9	3	14	3	7	6	3	242	7.33333	30	220	0.000390528	8	17	3	7	12	6	k__Fungi; p__Ascomycota; c__Eurotiomycetes; o__Eurotiales; f__Trichocomaceae; g__unidentified; s__Trichocomaceae sp
OTU_83	16	13	3	17	9	9	6	15	9	9	18	26	6	1	0	6	2	2	2	0	0	0	0	0	7	19	5	10	7	11	2	6	6	242	7.33333	27	198	0.000390528	6	6	3	6	4	17	k__Fungi; p__Basidiomycota; c__Microbotryomycetes; o__Sporidiobolales; f__Incertae sedis; g__Sporobolomyces; s__Sporobolomyces gracilis
OTU_812	14	2	0	1	0	0	2	6	3	0	19	5	28	1	0	88	1	0	11	28	4	1	0	1	8	6	5	1	0	1	0	3	0	239	7.24242	23	166.576	0.000385687	12	8	0	23	7	0	k__Fungi; p__Ascomycota; c__Dothideomycetes; o__unidentified; f__unidentified; g__unidentified; s__Dothideomycetes sp
OTU_1643	18	6	0	3	1	1	2	9	15	8	8	2	14	5	2	9	3	3	7	12	18	23	3	2	13	10	7	4	2	15	2	2	6	235	7.12121	32	227.879	0.000379232	7	6	8	11	6	1	No blast hit
OTU_1538	2	4	10	13	4	11	11	4	9	2	17	3	6	17	5	11	15	2	1	13	0	0	1	4	7	3	6	6	7	10	7	9	5	225	6.81818	31	211.364	0.000363094	3	8	4	3	10	6	k__Fungi; p__Ascomycota; c__Eurotiomycetes; o__Chaetothyriales; f__unidentified; g__unidentified; s__Chaetothyriales sp
OTU_1212	5	5	8	2	1	5	16	12	20	18	16	11	0	2	5	6	0	1	3	4	11	13	0	4	6	3	9	9	9	7	6	5	3	225	6.81818	30	204.545	0.000363094	6	8	14	5	4	7	k__Fungi; p__Ascomycota; c__Lecanoromycetes; o__Pertusariales; f__Ochrolechiaceae; g__Ochrolechia; s__Ochrolechia frigida
OTU_2089	0	0	0	0	0	0	0	0	0	0	0	0	4	10	10	14	9	3	14	22	18	16	4	25	8	5	4	12	16	0	9	18	2	223	6.75758	20	135.152	0.000359867	3	6	5	5	2	8	k__Fungi; p__Basidiomycota; c__Agaricomycetes; o__Agaricales; f__Entolomataceae; g__Entoloma; s__Entoloma neglectum
OTU_1376	1	1	3	0	0	2	1	0	3	1	0	6	15	15	34	4	8	21	14	12	28	13	3	5	3	6	1	2	7	0	0	7	0	216	6.54545	26	170.182	0.00034857	11	10	15	6	4	9	k__Fungi; p__Ascomycota; c__Dothideomycetes; o__Myriangiales; f__unidentified; g__unidentified; s__Myriangiales sp
OTU_1603	0	0	1	0	2	3	8	0	10	1	5	1	7	4	1	15	1	0	48	52	13	1	0	3	8	3	2	2	1	9	3	0	11	215	6.51515	26	169.394	0.000346957	24	14	5	4	1	1	k__Fungi; p__Basidiomycota; c__Microbotryomycetes; o__Sporidiobolales; f__Incertae sedis; g__Sporobolomyces; s__Sporobolomyces coprosmae
OTU_727	1	3	0	2	0	51	5	10	0	55	24	47	0	0	0	0	0	0	0	0	0	1	0	0	2	0	2	3	2	2	0	0	0	210	6.36364	15	95.4545	0.000338888	3	1	0	13	6	25	k__Fungi; p__Ascomycota; c__Dothideomycetes; o__Pleosporales; f__unidentified; g__unidentified; s__Pleosporales sp
OTU_1157	10	1	2	7	3	3	9	19	21	21	21	7	4	2	0	2	0	1	0	8	7	8	1	3	10	5	0	6	7	1	6	5	0	200	6.06061	28	169.697	0.00032275	9	10	8	13	7	3	k__Fungi; p__Basidiomycota; c__Agaricomycetes; o__Agaricales; f__Agaricaceae; g__Lycoperdon; s__Lycoperdon utriforme
OTU_736	0	1	0	0	0	0	0	0	0	0	0	0	41	2	6	3	5	8	38	24	12	5	7	0	4	4	4	2	8	3	5	3	15	200	6.06061	21	127.273	0.00032275	15	8	3	2	4	2	k__Fungi; p__Basidiomycota; c__Microbotryomycetes; o__Sporidiobolales; f__Incertae sedis; g__Rhodotorula; s__Rhodotorula nothofagi
OTU_1821	8	6	9	32	12	12	3	5	45	8	18	20	0	0	0	0	0	0	0	0	0	0	0	0	1	2	1	0	4	1	1	3	8	199	6.0303	20	120.606	0.000321137	5	4	12	7	11	9	k__Fungi; p__Basidiomycota; c__Agaricomycetes; o__unidentified; f__unidentified; g__unidentified; s__Agaricomycetes sp
OTU_366	14	4	11	9	1	12	15	1	15	2	38	21	0	0	0	0	0	0	3	0	0	0	0	0	4	5	10	3	3	10	4	4	8	197	5.9697	22	131.333	0.000317909	7	0	12	1	11	4	k__Fungi; p__Basidiomycota; c__Tremellomycetes; o__Tremellales; f__Incertae sedis; g__Cryptococcus; s__Cryptococcus sp
OTU_242	2	4	1	17	7	0	5	8	13	9	39	5	3	2	0	0	1	0	2	2	2	9	1	5	1	2	6	4	9	12	4	10	9	194	5.87879	29	170.485	0.000313068	3	4	3	11	13	1	k__Fungi; p__Ascomycota; c__Eurotiomycetes; o__Eurotiales; f__Trichocomaceae; g__unidentified; s__Trichocomaceae sp
OTU_211	0	0	0	0	0	0	0	0	0	0	0	0	19	17	22	6	27	15	8	13	7	14	1	7	7	4	0	9	5	0	4	5	1	191	5.78788	19	109.97	0.000308227	7	6	7	5	3	5	k__Fungi; p__Basidiomycota; c__Agaricomycetes; o__Cantharellales; f__Ceratobasidiaceae; g__Thanatephorus; s__Thanatephorus cucumeris
OTU_1815	0	3	1	1	1	0	2	2	1	4	2	0	9	16	18	5	9	11	6	6	12	9	3	7	9	6	10	4	3	7	3	6	10	186	5.63636	30	169.091	0.000300158	6	6	3	5	5	6	k__Fungi; p__Ascomycota; c__Dothideomycetes; o__Capnodiales; f__unidentified; g__unidentified; s__Capnodiales sp
OTU_2033	5	10	4	4	5	4	25	17	19	13	12	20	0	0	0	0	0	0	0	0	0	0	0	0	8	3	1	3	11	0	1	13	3	181	5.48485	20	109.697	0.000292089	8	11	8	3	2	6	k__Fungi; p__Glomeromycota; c__Glomeromycetes; o__Glomerales; f__Glomeraceae; g__Rhizophagus; s__Rhizophagus sp
OTU_1027	0	0	0	0	0	0	1	0	0	0	0	0	4	0	3	2	0	155	0	0	0	0	0	0	4	0	2	0	0	0	2	1	2	176	5.33333	10	53.3333	0.00028402	2	0	1	0	0	42	k__Fungi; p__Ascomycota; c__Leotiomycetes; o__Helotiales; f__unidentified; g__unidentified; s__Helotiales sp
OTU_1338	8	3	5	6	13	7	27	4	12	8	4	2	0	7	3	4	2	3	0	4	5	2	1	5	7	3	3	3	5	6	5	2	3	172	5.21212	31	161.576	0.000277565	7	3	3	13	3	4	k__Fungi; p__Ascomycota; c__Dothideomycetes; o__Myriangiales; f__unidentified; g__unidentified; s__Myriangiales sp
OTU_511	0	0	0	0	0	0	0	0	0	0	0	0	9	19	5	4	9	15	0	0	0	0	0	0	2	0	19	7	4	30	2	3	42	170	5.15152	14	72.1212	0.000274338	5	4	0	1	1	4	No blast hit
OTU_866	7	0	0	1	56	3	26	20	5	3	4	0	0	0	0	0	0	0	0	0	0	0	0	1	3	2	1	5	4	2	17	5	1	166	5.0303	19	95.5758	0.000267883	9	3	1	2	17	0	k__Fungi; p__Ascomycota; c__Dothideomycetes; o__Pleosporales; f__unidentified; g__unidentified; s__Pleosporales sp
OTU_1598	2	1	0	7	4	2	11	6	16	26	3	7	11	6	5	2	9	0	8	1	4	2	0	0	6	0	4	4	5	2	2	7	2	165	5	28	140	0.000266269	9	1	8	10	4	4	k__Fungi; p__Ascomycota; c__Dothideomycetes; o__Pleosporales; f__Incertae sedis; g__Ascochyta; s__Ascochyta maackiae
OTU_966	0	1	0	0	0	0	0	1	0	0	0	0	18	1	6	0	0	1	3	0	3	1	0	0	1	0	3	0	0	1	34	41	46	161	4.87879	15	73.1818	0.000259814	3	1	2	0	0	0	k__Fungi; p__Ascomycota; c__Sordariomycetes; o__Sordariales; f__Lasiosphaeriaceae; g__Podospora; s__Podospora glutinans
OTU_1182	15	4	6	7	26	27	0	0	0	0	0	14	0	0	0	0	0	0	0	0	0	0	0	0	2	3	4	21	20	5	1	1	2	158	4.78788	16	76.6061	0.000254973	4	1	0	1	4	11	k__Fungi; p__Ascomycota; c__unidentified; o__unidentified; f__unidentified; g__unidentified; s__Ascomycota sp
OTU_513	0	0	0	0	0	0	0	0	0	0	0	0	17	17	27	8	20	25	0	0	0	0	0	0	1	5	7	3	1	6	8	5	8	158	4.78788	15	71.8182	0.000254973	5	7	6	3	8	5	No blast hit
OTU_549	0	0	0	0	0	5	0	0	0	0	0	0	1	2	1	1	1	0	27	6	26	30	12	14	8	5	3	5	0	4	3	1	2	157	4.75758	20	95.1515	0.000253359	7	3	3	4	4	2	k__Fungi; p__Ascomycota; c__unidentified; o__unidentified; f__unidentified; g__unidentified; s__Ascomycota sp
OTU_1836	1	0	0	0	0	0	24	12	32	24	13	9	0	1	0	0	0	0	0	0	0	0	0	0	5	3	2	1	1	7	6	3	13	157	4.75758	17	80.8788	0.000253359	6	2	11	3	2	2	k__Fungi; p__Ascomycota; c__Dothideomycetes; o__Pleosporales; f__unidentified; g__unidentified; s__Pleosporales sp
OTU_430	25	6	15	22	22	19	0	0	0	0	0	18	0	0	0	0	0	0	0	0	0	0	0	0	3	4	0	5	3	1	5	4	4	156	4.72727	15	70.9091	0.000251745	9	1	2	2	4	8	k__Fungi; p__Ascomycota; c__Dothideomycetes; o__unidentified; f__unidentified; g__unidentified; s__Dothideomycetes sp
OTU_135	0	0	6	0	0	0	0	0	0	0	0	0	11	2	16	21	3	28	0	0	0	0	0	0	3	4	4	7	13	6	9	9	6	148	4.48485	16	71.7576	0.000238835	3	0	3	7	1	4	k__Fungi; p__Ascomycota; c__Eurotiomycetes; o__Chaetothyriales; f__Herpotrichiellaceae; g__unidentified; s__Herpotrichiellaceae sp
OTU_795	7	4	5	5	8	7	11	9	7	5	1	2	0	4	2	6	6	4	4	3	3	7	2	2	6	1	4	6	5	6	0	1	3	146	4.42424	31	137.152	0.000235608	8	8	2	6	5	4	k__Fungi; p__Basidiomycota; c__Agaricomycetes; o__Boletales; f__Suillaceae; g__Suillus; s__Suillus grevillei
OTU_1827	3	0	3	4	0	1	2	2	3	5	8	3	4	3	5	6	8	6	5	7	5	6	6	2	7	5	7	4	2	2	6	2	7	139	4.21212	31	130.576	0.000224311	1	3	4	7	6	2	k__Fungi; p__Ascomycota; c__Sordariomycetes; o__Sordariales; f__Chaetomiaceae; g__Humicola; s__Humicola sp JZ_115
OTU_1389	9	1	6	1	15	3	11	4	1	18	15	26	0	0	0	0	0	0	0	0	0	0	0	0	1	0	4	4	10	2	5	0	2	138	4.18182	19	79.4545	0.000222698	5	2	3	5	5	3	k__Fungi; p__Ascomycota; c__Orbiliomycetes; o__Orbiliales; f__Orbiliaceae; g__Dactylellina; s__Dactylellina drechsleri
OTU_1809	0	4	8	19	7	1	5	17	0	12	0	0	0	0	0	2	0	0	3	11	0	14	0	0	5	0	2	9	5	5	0	2	1	132	4	19	76	0.000213015	2	13	2	9	1	0	k__Fungi; p__Ascomycota; c__Dothideomycetes; o__Pleosporales; f__Sporormiaceae; g__Preussia; s__Preussia sp 4985
OTU_899	0	0	0	0	0	0	0	0	0	0	0	0	11	17	9	5	18	19	1	3	0	3	1	1	6	2	7	4	6	0	4	4	10	131	3.9697	19	75.4242	0.000211401	6	4	2	1	3	3	k__Fungi; p__Ascomycota; c__unidentified; o__unidentified; f__unidentified; g__unidentified; s__Ascomycota sp
OTU_1819	2	0	2	6	2	3	11	5	8	5	9	9	1	2	6	1	2	4	4	6	16	3	1	1	4	2	0	2	3	0	6	2	1	129	3.90909	30	117.273	0.000208174	4	2	10	7	3	4	k__Fungi; p__Basidiomycota; c__Agaricomycetes; o__Agaricales; f__unidentified; g__unidentified; s__Agaricales sp
OTU_658	1	0	0	0	0	0	21	0	0	22	0	0	2	24	0	0	3	0	7	0	0	0	21	0	15	9	2	0	0	0	0	0	1	128	3.87879	12	46.5455	0.00020656	5	5	0	5	7	0	k__Fungi; p__Basidiomycota; c__Agaricomycetes; o__Cantharellales; f__Incertae sedis; g__Minimedusa; s__Minimedusa sp
OTU_1963	2	2	9	0	0	0	1	0	1	0	0	0	2	3	3	38	0	1	3	14	20	5	1	0	2	0	2	4	6	7	0	0	0	126	3.81818	20	76.3636	0.000203333	2	5	14	13	0	0	k__Fungi; p__Ascomycota; c__Dothideomycetes; o__Capnodiales; f__Euantennariaceae; g__Rasutoria; s__Rasutoria pseudotsugae
OTU_1449	0	0	0	0	0	0	0	0	0	0	0	0	20	4	0	33	5	5	1	1	2	5	1	5	4	4	2	5	3	6	8	1	9	124	3.75758	20	75.1515	0.000200105	5	0	0	14	1	3	k__Fungi; p__Ascomycota; c__Sordariomycetes; o__Xylariales; f__Hyponectriaceae; g__unidentified; s__Hyponectriaceae sp
OTU_900	4	8	2	2	2	1	12	7	14	13	10	4	0	1	1	1	2	2	1	0	1	1	0	1	0	3	3	2	5	1	7	5	4	120	3.63636	29	105.455	0.00019365	6	6	3	5	5	3	k__Fungi; p__Ascomycota; c__Sordariomycetes; o__Sordariales; f__Chaetomiaceae; g__Thielavia; s__Thielavia terricola
OTU_1226	7	20	10	8	10	7	0	0	0	0	0	4	1	2	4	0	0	0	0	1	4	2	0	0	5	2	12	1	1	3	0	0	14	118	3.57576	20	71.5152	0.000190423	3	5	4	1	3	4	k__Fungi; p__Basidiomycota; c__Tremellomycetes; o__Tremellales; f__Incertae sedis; g__Bullera; s__Bullera sp VY_86
OTU_1199	5	32	13	21	9	4	1	1	8	8	0	3	1	0	0	0	0	0	0	0	0	0	0	0	2	1	2	3	2	1	0	0	1	118	3.57576	19	67.9394	0.000190423	2	10	2	5	5	2	k__Fungi; p__Ascomycota; c__unidentified; o__unidentified; f__unidentified; g__unidentified; s__Ascomycota sp
OTU_1712	1	2	74	1	0	0	4	1	4	4	5	2	0	5	1	1	1	0	1	0	3	0	0	1	1	2	1	0	0	1	0	1	0	117	3.54545	22	78	0.000188809	1	2	22	2	3	1	k__Fungi; p__Ascomycota; c__Dothideomycetes; o__Pleosporales; f__Incertae sedis; g__unidentified; s__Pleosporales sp
OTU_669	0	1	0	0	0	0	0	0	0	102	0	0	12	0	0	0	0	0	0	0	0	0	0	0	0	0	0	0	0	0	0	0	0	115	3.48485	3	10.4545	0.000185581	2	1	0	29	0	0	k__Fungi; p__Ascomycota; c__Dothideomycetes; o__Pleosporales; f__unidentified; g__unidentified; s__Pleosporales sp
OTU_2	0	0	0	0	0	0	13	59	4	5	9	0	0	0	0	0	0	0	0	0	0	0	0	0	4	13	2	0	2	1	1	1	0	114	3.45455	12	41.4545	0.000183968	1	19	2	3	2	0	k__Fungi; p__Ascomycota; c__Lecanoromycetes; o__Pertusariales; f__Ochrolechiaceae; g__Ochrolechia; s__Ochrolechia frigida
OTU_895	5	6	1	2	2	2	20	4	13	12	10	6	1	2	0	0	2	2	0	3	0	0	0	0	3	0	2	2	1	3	4	4	0	112	3.39394	24	81.4545	0.00018074	9	2	3	3	7	3	k__Fungi; p__Ascomycota; c__Lecanoromycetes; o__Pertusariales; f__Ochrolechiaceae; g__Ochrolechia; s__Ochrolechia frigida
OTU_180	7	0	0	0	0	0	0	0	1	0	0	0	7	2	0	1	19	25	6	6	8	12	0	1	1	6	4	0	0	1	4	0	0	111	3.36364	17	57.1818	0.000179126	5	2	3	4	3	7	k__Fungi; p__Ascomycota; c__unidentified; o__unidentified; f__unidentified; g__unidentified; s__Ascomycota sp
OTU_116	10	3	9	13	8	12	0	0	0	1	0	26	0	0	0	0	0	0	1	0	0	0	0	0	2	1	0	5	10	1	0	7	0	109	3.30303	15	49.5455	0.000175899	4	1	2	6	2	9	k__Fungi; p__Basidiomycota; c__Agaricomycetes; o__Agaricales; f__Bolbitiaceae; g__Conocybe; s__Conocybe sp
OTU_31	9	6	1	1	10	4	14	5	7	2	1	2	0	6	2	5	0	4	1	4	0	0	0	1	2	1	1	8	3	2	2	1	2	107	3.24242	28	90.7879	0.000172671	11	9	3	2	1	0	k__Fungi; p__Basidiomycota; c__Agaricomycetes; o__Cantharellales; f__Clavulinaceae; g__Clavulina; s__Clavulina sp
OTU_403	0	0	0	0	0	0	3	3	2	0	0	5	3	5	4	0	4	0	8	6	4	34	3	9	1	4	0	4	4	0	0	0	0	106	3.21212	18	57.8182	0.000171058	5	3	1	11	3	3	k__Fungi; p__Basidiomycota; c__Tremellomycetes; o__Tremellales; f__Incertae sedis; g__Derxomyces; s__Derxomyces sp LTD_2009b
OTU_514	3	0	0	13	0	0	2	2	8	1	6	7	9	2	4	2	0	16	4	0	0	1	0	8	2	1	0	0	5	6	3	0	1	106	3.21212	22	70.6667	0.000171058	0	0	4	4	1	3	k__Fungi; p__Basidiomycota; c__Tremellomycetes; o__Tremellales; f__Incertae sedis; g__Hannaella; s__Hannaella luteola
OTU_223	0	0	0	0	0	0	0	0	0	0	0	0	8	16	22	2	13	27	1	0	1	0	0	0	4	2	0	2	3	0	0	3	0	104	3.15152	13	40.9697	0.00016783	3	7	4	0	0	9	k__Fungi; p__Ascomycota; c__Lecanoromycetes; o__Pertusariales; f__Ochrolechiaceae; g__Ochrolechia; s__Ochrolechia frigida
OTU_1992	4	4	5	3	3	3	9	2	7	6	6	2	1	3	4	5	1	3	1	2	3	1	2	0	3	1	4	1	5	0	2	2	5	103	3.12121	31	96.7576	0.000166216	3	1	4	4	0	1	k__Fungi; p__Basidiomycota; c__Agaricomycetes; o__Agaricales; f__unidentified; g__unidentified; s__Agaricales sp
OTU_1802	0	0	0	0	0	0	0	0	0	1	0	0	18	0	9	3	0	16	4	2	2	4	0	0	12	10	12	1	1	1	4	1	1	102	3.09091	18	55.6364	0.000164603	6	0	3	1	0	4	k__Fungi; p__Ascomycota; c__Dothideomycetes; o__Pleosporales; f__Tubeufiaceae; g__Helicosporium; s__Helicosporium sp
OTU_1689	2	6	6	1	2	0	5	1	1	0	1	4	0	1	2	1	1	0	7	2	1	4	0	7	0	3	5	0	7	12	2	3	14	101	3.06061	26	79.5758	0.000162989	4	2	1	1	0	2	k__Fungi; p__Basidiomycota; c__Tremellomycetes; o__unidentified; f__unidentified; g__unidentified; s__Tremellomycetes sp
OTU_758	7	3	2	3	0	6	1	3	1	0	0	2	2	3	3	2	5	4	0	4	3	4	2	17	4	0	5	2	1	4	4	2	2	101	3.06061	28	85.697	0.000162989	2	2	0	4	0	6	k__Fungi; p__Ascomycota; c__Taphrinomycetes; o__Taphrinales; f__Taphrinaceae; g__Lalaria; s__Lalaria inositophila
OTU_722	1	0	0	0	0	0	0	1	0	9	1	1	4	3	6	4	11	13	4	7	15	0	2	5	1	5	3	2	0	0	0	1	2	101	3.06061	22	67.3333	0.000162989	1	5	5	2	3	6	k__Fungi; p__Ascomycota; c__Sordariomycetes; o__Hypocreales; f__Ophiocordycipitaceae; g__unidentified; s__Ophiocordycipitaceae sp
OTU_2065	0	0	0	0	0	0	0	0	0	0	0	0	9	6	3	8	10	11	0	0	0	0	0	0	5	11	5	9	4	6	2	7	4	100	3.0303	15	45.4545	0.000161375	2	4	0	2	2	5	k__Fungi; p__Ascomycota; c__Eurotiomycetes; o__Chaetothyriales; f__Herpotrichiellaceae; g__Cladophialophora; s__Cladophialophora sp
OTU_676	3	1	1	3	6	2	1	8	3	2	1	2	4	4	2	4	0	8	2	3	0	2	1	4	3	2	1	3	7	3	7	2	4	99	3	31	93	0.000159761	3	2	0	1	3	3	k__Fungi; p__Ascomycota; c__unidentified; o__unidentified; f__unidentified; g__unidentified; s__Ascomycota sp
OTU_598	1	4	4	3	9	2	8	4	11	9	11	12	2	0	0	0	0	0	0	0	0	0	0	0	1	1	3	3	3	1	1	4	2	99	3	22	66	0.000159761	3	3	2	2	8	5	k__Fungi; p__Ascomycota; c__Dothideomycetes; o__Pleosporales; f__Pleosporaceae; g__unidentified; s__Pleosporaceae sp
OTU_892	1	0	3	6	0	3	0	1	0	0	0	0	1	2	0	1	3	1	7	5	9	13	7	12	3	8	2	2	4	1	2	1	0	98	2.9697	24	71.2727	0.000158148	3	1	3	5	0	5	k__Fungi; p__Ascomycota; c__Dothideomycetes; o__Myriangiales; f__unidentified; g__unidentified; s__Myriangiales sp
OTU_1196	11	7	9	23	4	4	1	0	0	0	0	5	0	0	0	0	0	0	0	0	0	0	0	0	5	0	1	6	0	0	4	14	1	95	2.87879	14	40.303	0.000153306	2	1	2	4	1	3	k__Fungi; p__Basidiomycota; c__Agaricomycetes; o__Agaricales; f__Entolomataceae; g__Clitopilus; s__Clitopilus sp
OTU_1678	4	2	3	7	0	0	2	3	7	0	13	5	0	0	2	5	0	0	0	1	1	4	0	0	0	9	2	4	2	0	6	8	2	92	2.78788	21	58.5455	0.000148465	2	0	2	2	4	0	k__Fungi; p__Basidiomycota; c__Agaricomycetes; o__Agaricales; f__Entolomataceae; g__Entoloma; s__Entoloma abortivum
OTU_986	3	0	1	1	2	1	0	0	6	3	4	0	6	10	4	0	4	0	2	5	0	1	2	6	2	0	5	3	6	1	4	3	5	90	2.72727	25	68.1818	0.000145238	2	3	2	2	5	3	k__Fungi; p__Basidiomycota; c__unidentified; o__unidentified; f__unidentified; g__unidentified; s__Basidiomycota sp
OTU_81	3	2	3	6	5	4	1	1	0	0	0	0	0	3	0	0	2	0	8	5	10	4	4	4	1	5	4	2	1	4	3	1	2	88	2.66667	25	66.6667	0.00014201	0	4	2	1	2	1	k__Fungi; p__Ascomycota; c__Sordariomycetes; o__Hypocreales; f__unidentified; g__unidentified; s__Hypocreales sp
OTU_483	7	8	8	10	0	2	8	3	0	0	11	0	2	2	0	1	3	0	0	0	2	3	1	0	2	0	1	0	3	2	2	2	3	86	2.60606	22	57.3333	0.000138783	6	1	2	1	2	2	k__Fungi; p__Basidiomycota; c__Agaricomycetes; o__Polyporales; f__Fomitopsidaceae; g__Ischnoderma; s__Ischnoderma sp
OTU_1428	0	0	1	0	0	0	2	0	0	72	0	0	8	0	0	0	0	0	0	1	0	0	0	0	2	0	0	0	0	0	0	0	0	86	2.60606	6	15.6364	0.000138783	3	0	0	16	0	0	k__Fungi; p__Ascomycota; c__Leotiomycetes; o__Helotiales; f__Helotiaceae; g__Articulospora; s__Articulospora sp
OTU_773	0	0	2	7	2	3	5	1	7	1	1	0	4	0	3	1	0	6	3	9	2	0	4	2	1	7	2	2	3	0	2	3	2	85	2.57576	26	66.9697	0.000137169	3	4	3	2	3	4	k__Fungi; p__Ascomycota; c__unidentified; o__unidentified; f__unidentified; g__unidentified; s__Ascomycota sp
OTU_1850	2	1	4	0	2	3	0	1	1	0	1	1	3	6	12	4	11	8	0	2	1	0	0	0	1	1	5	3	3	1	2	4	1	84	2.54545	26	66.1818	0.000135555	2	3	5	2	3	2	k__Fungi; p__Ascomycota; c__Sordariomycetes; o__Hypocreales; f__Incertae sedis; g__Stachybotrys; s__Stachybotrys elegans
OTU_959	0	0	0	0	6	0	1	0	0	0	0	0	0	1	0	0	0	2	1	7	5	17	0	2	1	0	3	7	2	6	3	7	13	84	2.54545	17	43.2727	0.000135555	0	1	1	2	2	2	k__Fungi; p__Ascomycota; c__Dothideomycetes; o__Capnodiales; f__Mycosphaerellaceae; g__Passalora; s__Passalora sp CBS 113378
OTU_244	2	2	0	0	0	5	0	1	10	0	44	1	0	0	0	0	0	0	0	3	7	0	2	3	1	1	2	0	0	0	0	0	0	84	2.54545	14	35.6364	0.000135555	0	1	5	0	7	1	k__Fungi; p__Ascomycota; c__Sordariomycetes; o__Sordariales; f__Lasiosphaeriaceae; g__Arnium; s__Arnium sp
OTU_596	0	0	0	0	0	0	8	6	4	11	12	0	2	0	0	2	2	5	0	0	1	0	0	0	2	1	1	0	2	5	0	12	7	83	2.51515	17	42.7576	0.000133941	1	2	0	4	5	2	k__Fungi; p__Basidiomycota; c__Tremellomycetes; o__Tremellales; f__Incertae sedis; g__Dioszegia; s__Dioszegia rishiriensis
OTU_262	0	0	0	0	0	0	1	4	4	3	7	1	10	10	0	1	2	6	0	0	0	0	0	0	7	3	11	2	3	4	1	1	2	83	2.51515	20	50.303	0.000133941	3	2	3	0	3	3	k__Fungi; p__Ascomycota; c__Sordariomycetes; o__Sordariales; f__Lasiosphaeriaceae; g__Arnium; s__Arnium sp
OTU_438	2	0	2	0	0	0	0	4	0	4	3	0	0	1	3	0	3	0	2	5	1	13	0	21	1	0	3	4	6	2	0	0	1	81	2.45455	19	46.6364	0.000130714	1	2	2	5	0	3	k__Fungi; p__Ascomycota; c__Leotiomycetes; o__Helotiales; f__unidentified; g__unidentified; s__Helotiales sp
OTU_1904	0	0	0	0	0	0	0	0	0	0	0	0	0	0	0	0	0	0	0	0	0	0	0	0	0	0	1	0	0	0	21	29	29	80	2.42424	4	9.69697	0.0001291	0	0	0	0	0	0	k__Fungi; p__Ascomycota; c__Dothideomycetes; o__Capnodiales; f__Mycosphaerellaceae; g__Pseudocercospora; s__Pseudocercospora kiggelariae
OTU_1842	0	0	0	0	0	0	0	0	0	0	0	0	9	14	18	4	15	15	0	0	0	0	0	0	1	1	0	1	1	0	0	0	0	79	2.39394	10	23.9394	0.000127486	3	6	4	2	1	3	k__Fungi; p__Zygomycota; c__Incertae sedis; o__Mortierellales; f__Mortierellaceae; g__Mortierella; s__Mortierella sp
OTU_1501	0	1	0	0	0	1	0	1	1	1	0	0	6	3	6	1	3	3	3	6	12	8	1	0	0	1	4	3	8	2	2	1	1	79	2.39394	24	57.4545	0.000127486	0	1	7	2	0	1	k__Fungi; p__Ascomycota; c__Sordariomycetes; o__Hypocreales; f__Bionectriaceae; g__Clonostachys; s__Clonostachys sp
OTU_817	0	2	0	0	0	1	4	3	0	7	15	1	3	1	0	0	0	3	1	2	0	0	0	6	0	0	0	0	0	0	7	7	15	78	2.36364	16	37.8182	0.000125873	2	3	0	1	3	1	k__Fungi; p__Glomeromycota; c__Glomeromycetes; o__Paraglomerales; f__unidentified; g__unidentified; s__Paraglomerales sp
OTU_2051	0	0	0	0	0	0	0	0	0	0	0	0	7	21	1	0	2	5	5	5	2	3	1	0	4	10	0	2	4	1	0	3	2	78	2.36364	17	40.1818	0.000125873	3	7	1	0	1	2	k__Fungi; p__Ascomycota; c__Lecanoromycetes; o__Pertusariales; f__Ochrolechiaceae; g__Ochrolechia; s__Ochrolechia frigida
OTU_554	0	0	0	0	0	0	0	0	0	0	0	0	3	4	3	3	4	3	4	7	6	6	3	10	0	2	2	5	4	2	0	2	4	77	2.33333	19	44.3333	0.000124259	0	4	1	4	0	2	k__Fungi; p__Ascomycota; c__Sordariomycetes; o__Hypocreales; f__unidentified; g__unidentified; s__Hypocreales sp
OTU_443	4	2	1	3	4	0	0	0	1	1	7	0	8	0	0	2	2	0	25	8	0	4	0	3	0	0	0	0	0	1	0	0	0	76	2.30303	16	36.8485	0.000122645	14	2	1	3	3	0	k__Fungi; p__Basidiomycota; c__Tremellomycetes; o__Tremellales; f__Incertae sedis; g__Bulleromyces; s__Bulleromyces albus
OTU_333	0	0	0	0	0	0	0	0	26	2	0	0	2	1	0	0	0	7	2	0	0	0	0	0	20	7	8	0	0	0	0	0	0	75	2.27273	9	20.4545	0.000121031	1	1	4	1	0	2	k__Fungi; p__Ascomycota; c__Dothideomycetes; o__Incertae sedis; f__Incertae sedis; g__Leptospora; s__Leptospora rubella
OTU_276	5	2	4	2	1	9	1	0	1	2	0	3	1	0	3	0	0	1	1	1	2	9	0	2	3	10	0	4	5	0	0	1	0	73	2.21212	23	50.8788	0.000117804	2	0	1	3	0	2	No blast hit
OTU_739	0	0	3	2	3	0	0	0	2	3	2	1	1	6	3	2	4	2	1	4	4	0	0	2	0	0	2	2	3	5	5	6	5	73	2.21212	24	53.0909	0.000117804	0	2	5	0	1	2	k__Fungi; p__Ascomycota; c__Dothideomycetes; o__Capnodiales; f__Incertae sedis; g__Cystocoleus; s__Cystocoleus ebeneus
OTU_247	0	0	0	0	0	0	42	1	0	0	0	0	5	4	0	0	0	0	0	0	0	0	0	0	1	0	0	0	0	0	5	13	0	71	2.15152	7	15.0606	0.000114576	9	2	0	0	0	0	No blast hit
OTU_421	1	0	0	2	3	4	1	1	2	1	3	2	3	5	3	1	4	3	0	0	2	2	0	5	1	1	2	3	2	7	2	1	4	71	2.15152	28	60.2424	0.000114576	0	1	2	2	2	3	k__Fungi; p__Ascomycota; c__Sordariomycetes; o__Xylariales; f__Incertae sedis; g__Microdochium; s__Microdochium sp
OTU_2003	2	2	7	2	16	3	2	6	0	3	0	9	0	0	0	0	0	0	0	0	0	0	0	0	2	2	0	4	2	0	1	6	2	71	2.15152	17	36.5758	0.000114576	1	2	0	0	5	3	k__Fungi; p__Ascomycota; c__unidentified; o__unidentified; f__unidentified; g__unidentified; s__Ascomycota sp
OTU_2013	3	3	3	7	0	1	0	0	2	0	0	0	4	4	0	0	0	0	0	0	3	9	0	4	0	3	3	8	3	5	4	0	1	70	2.12121	18	38.1818	0.000112963	1	2	1	4	0	1	k__Fungi; p__Basidiomycota; c__Agaricomycetes; o__Russulales; f__Peniophoraceae; g__Peniophora; s__Peniophora pini
OTU_770	0	0	0	0	0	0	9	12	5	5	6	0	6	0	1	0	2	5	0	0	0	0	0	0	3	0	1	2	4	4	1	2	1	69	2.09091	17	35.5455	0.000111349	3	3	3	2	3	0	No blast hit
OTU_1813	4	1	1	1	5	1	3	1	4	7	0	1	0	1	0	3	6	1	1	1	0	1	2	0	4	0	1	2	7	3	1	1	4	68	2.06061	27	55.6364	0.000109735	2	3	0	4	2	0	k__Fungi; p__Basidiomycota; c__Agaricomycetes; o__Boletales; f__Suillaceae; g__Suillus; s__Suillus flavidus
OTU_52	0	0	0	0	0	0	5	0	42	0	0	0	0	0	0	0	0	0	0	0	0	19	0	0	0	1	1	0	0	0	0	0	0	68	2.06061	5	10.303	0.000109735	0	0	10	3	0	0	k__Fungi; p__Ascomycota; c__Dothideomycetes; o__Pleosporales; f__unidentified; g__unidentified; s__Pleosporales sp
OTU_1561	2	0	8	2	1	1	3	2	0	5	0	7	1	0	1	0	4	0	8	2	3	0	0	0	1	3	3	0	2	4	2	1	1	67	2.0303	23	46.697	0.000108121	1	1	5	5	2	2	k__Fungi; p__Basidiomycota; c__Agaricomycetes; o__Polyporales; f__Meruliaceae; g__Bjerkandera; s__Bjerkandera adusta
OTU_591	11	2	4	1	11	4	0	0	4	0	3	7	0	0	0	0	0	0	0	0	0	0	0	0	2	0	1	1	1	3	5	1	5	66	2	17	34	0.000106508	2	1	4	0	2	3	k__Fungi; p__Ascomycota; c__Pezizomycetes; o__unidentified; f__unidentified; g__unidentified; s__Pezizomycetes sp
OTU_1601	4	1	1	1	2	12	4	3	1	0	4	5	2	1	0	0	0	0	1	0	3	3	1	3	2	2	0	1	3	1	1	2	0	64	1.93939	25	48.4848	0.00010328	3	1	2	1	2	8	k__Fungi; p__Basidiomycota; c__Agaricomycetes; o__Agaricales; f__Agaricaceae; g__Lycoperdon; s__Lycoperdon pyriforme
OTU_1320	0	0	0	0	0	0	0	0	0	0	0	0	13	0	1	14	3	1	5	2	4	4	0	0	4	0	5	3	0	3	1	0	1	64	1.93939	15	29.0909	0.00010328	4	1	2	3	0	0	k__Fungi; p__Basidiomycota; c__Agaricomycetes; o__Sebacinales; f__unidentified; g__unidentified; s__Sebacinales sp
OTU_265	16	1	3	9	2	9	4	2	0	4	0	0	0	0	0	0	0	0	0	0	0	0	0	0	1	0	1	3	0	0	3	4	1	63	1.90909	15	28.6364	0.000101666	4	3	2	3	0	5	k__Fungi; p__Ascomycota; c__Dothideomycetes; o__Pleosporales; f__unidentified; g__unidentified; s__Pleosporales sp
OTU_1252	2	0	2	1	2	0	3	5	5	3	10	5	6	2	0	0	1	0	0	0	0	0	0	0	6	1	2	0	1	1	1	1	2	62	1.87879	21	39.4545	0.000100053	1	3	1	3	5	1	k__Fungi; p__Ascomycota; c__Sordariomycetes; o__Hypocreales; f__Incertae sedis; g__Myrothecium; s__Myrothecium sp
OTU_678	0	3	0	0	0	0	3	3	0	0	8	0	9	0	0	5	0	0	6	3	0	0	0	0	0	0	3	1	13	5	0	0	0	62	1.87879	12	22.5455	0.000100053	5	3	0	1	4	0	k__Fungi; p__Ascomycota; c__Dothideomycetes; o__unidentified; f__unidentified; g__unidentified; s__Dothideomycetes sp
OTU_1866	0	2	8	4	0	0	4	3	11	0	0	0	6	4	0	0	3	0	6	1	0	4	0	0	1	2	3	0	0	0	0	0	0	62	1.87879	15	28.1818	0.000100053	4	1	1	2	1	0	k__Fungi; p__Ascomycota; c__Dothideomycetes; o__Pleosporales; f__Phaeosphaeriaceae; g__Phaeosphaeria; s__Phaeosphaeria sp
OTU_222	2	2	3	3	2	6	1	1	8	5	4	0	1	1	0	1	4	4	0	0	3	0	1	0	2	0	0	1	2	0	3	0	1	61	1.84848	23	42.5152	9.84389e-05	3	2	5	2	4	1	k__Fungi; p__Basidiomycota; c__Agaricomycetes; o__Russulales; f__Stereaceae; g__Stereum; s__Stereum sp Vega464
OTU_1622	3	4	0	6	0	0	9	2	1	24	2	0	0	0	0	0	0	0	0	0	0	0	0	0	0	1	2	4	1	2	0	0	0	61	1.84848	13	24.0303	9.84389e-05	3	0	0	6	1	0	k__Fungi; p__Glomeromycota; c__Glomeromycetes; o__Archaeosporales; f__Ambisporaceae; g__Ambispora; s__Ambispora leptoticha
OTU_1873	0	0	3	0	0	0	0	1	0	0	0	0	0	0	0	0	56	0	0	0	0	0	0	0	0	0	0	0	0	0	0	0	0	60	1.81818	3	5.45455	9.68251e-05	0	0	1	0	19	0	k__Fungi; p__Ascomycota; c__Dothideomycetes; o__Pleosporales; f__Pleomassariaceae; g__unidentified; s__Pleomassariaceae sp
OTU_1902	0	0	1	0	1	0	3	2	0	1	1	0	1	5	2	2	0	1	2	7	4	3	0	3	3	1	2	4	2	0	3	0	6	60	1.81818	23	41.8182	9.68251e-05	3	5	3	4	0	0	k__Fungi; p__Ascomycota; c__Eurotiomycetes; o__Eurotiales; f__unidentified; g__unidentified; s__Eurotiales sp
OTU_970	0	0	0	0	0	0	6	4	16	11	11	1	0	0	0	0	0	0	0	0	0	0	0	0	0	2	1	0	4	1	0	2	0	59	1.78788	11	19.6667	9.52114e-05	2	1	0	2	3	0	k__Fungi; p__Ascomycota; c__Leotiomycetes; o__Helotiales; f__unidentified; g__unidentified; s__Helotiales sp
OTU_1084	3	2	1	4	1	0	3	5	2	2	6	1	0	3	2	1	1	1	1	3	0	1	0	1	1	1	3	2	2	2	1	1	1	58	1.75758	29	50.9697	9.35976e-05	1	3	1	1	4	1	k__Fungi; p__Basidiomycota; c__Agaricomycetes; o__Sebacinales; f__Sebacinaceae; g__Sebacina; s__Sebacina sp
OTU_1771	1	4	1	3	2	2	4	5	3	3	1	1	0	2	1	4	1	1	1	2	2	2	1	0	1	2	1	4	1	1	0	0	1	58	1.75758	29	50.9697	9.35976e-05	2	1	1	4	1	3	k__Fungi; p__Ascomycota; c__Eurotiomycetes; o__Eurotiales; f__Trichocomaceae; g__Aspergillus; s__Aspergillus subversicolor
OTU_1008	9	12	2	13	1	2	0	0	0	0	3	1	0	4	0	0	0	0	0	0	0	0	0	0	0	1	0	2	1	5	1	0	1	58	1.75758	15	26.3636	9.35976e-05	4	5	0	8	1	0	k__Fungi; p__Basidiomycota; c__Agaricomycetes; o__Phallales; f__Phallaceae; g__Phallus; s__Phallus sp
OTU_1324	0	0	0	0	0	0	0	0	0	0	0	0	1	0	1	0	1	0	8	9	7	7	4	11	1	4	0	1	0	1	1	1	0	58	1.75758	15	26.3636	9.35976e-05	2	3	2	1	2	0	k__Fungi; p__Ascomycota; c__Dothideomycetes; o__Myriangiales; f__unidentified; g__unidentified; s__Myriangiales sp
OTU_1674	0	0	0	0	0	0	0	0	0	0	0	0	4	4	11	1	2	3	4	3	2	4	1	3	0	2	2	0	4	4	1	3	0	58	1.75758	18	31.6364	9.35976e-05	2	3	3	2	2	0	No blast hit
OTU_1057	0	0	0	0	0	0	0	10	1	29	11	0	0	0	1	0	1	0	0	0	0	0	0	0	0	1	3	0	0	1	0	0	0	58	1.75758	9	15.8182	9.35976e-05	0	5	0	9	2	0	k__Fungi; p__Ascomycota; c__Orbiliomycetes; o__unidentified; f__unidentified; g__unidentified; s__Orbiliomycetes sp
OTU_1883	11	4	6	9	7	4	0	0	0	0	0	0	0	0	0	0	0	0	0	0	0	0	0	0	5	3	1	5	0	1	1	0	0	57	1.72727	12	20.7273	9.19838e-05	5	0	1	1	3	1	k__Fungi; p__Basidiomycota; c__Agaricomycetes; o__Agaricales; f__Clavariaceae; g__unidentified; s__Clavariaceae sp
OTU_807	5	9	4	3	5	10	0	0	0	0	0	0	0	0	0	0	0	0	0	0	0	0	0	0	1	0	5	4	6	3	0	0	2	57	1.72727	12	20.7273	9.19838e-05	0	2	1	1	2	1	k__Fungi; p__Ascomycota; c__Leotiomycetes; o__Helotiales; f__unidentified; g__unidentified; s__Helotiales sp
OTU_1788	3	0	0	0	30	11	0	0	0	0	0	0	0	0	0	0	9	0	0	0	0	0	0	0	0	0	2	0	0	0	0	0	0	55	1.66667	5	8.33333	8.87563e-05	0	0	0	0	9	3	k__Fungi; p__Ascomycota; c__Dothideomycetes; o__unidentified; f__unidentified; g__unidentified; s__Dothideomycetes sp
OTU_490	0	0	0	0	0	0	0	0	0	0	0	0	6	1	2	1	0	0	1	0	0	1	0	0	1	0	2	0	3	11	2	9	15	55	1.66667	13	21.6667	8.87563e-05	0	0	2	2	0	0	No blast hit
OTU_397	0	2	0	8	0	0	0	12	0	0	22	0	0	0	0	0	0	0	0	0	0	0	0	0	0	0	0	3	2	5	0	0	0	54	1.63636	7	11.4545	8.71426e-05	0	3	0	1	9	0	k__Fungi; p__Ascomycota; c__Dothideomycetes; o__Capnodiales; f__Mycosphaerellaceae; g__Mycosphaerella; s__Mycosphaerella vietnamensis
OTU_422	3	1	3	2	3	3	2	0	4	3	2	1	0	2	2	1	3	6	1	1	0	0	1	0	1	0	2	1	1	1	1	1	1	53	1.60606	27	43.3636	8.55288e-05	1	1	4	0	3	3	k__Fungi; p__Basidiomycota; c__Agaricomycetes; o__Agaricales; f__Strophariaceae; g__Pholiota; s__Pholiota cf spumosa UC 1999286
OTU_1427	0	0	0	0	0	0	0	0	0	0	0	0	2	0	0	5	0	0	2	16	1	3	3	5	1	0	2	4	0	0	5	1	3	53	1.60606	14	22.4848	8.55288e-05	0	2	0	3	1	0	k__Fungi; p__Ascomycota; c__Sordariomycetes; o__Xylariales; f__Incertae sedis; g__Microdochium; s__Microdochium bolleyi
OTU_1450	0	0	0	0	0	0	8	1	5	12	3	2	4	3	0	1	2	0	0	0	0	0	0	0	0	2	0	2	4	2	1	0	1	53	1.60606	16	25.697	8.55288e-05	2	2	2	3	3	0	No blast hit
OTU_1581	0	4	26	0	1	1	3	1	0	0	0	4	2	0	0	0	0	0	0	0	0	1	0	0	0	0	0	3	0	2	1	3	0	52	1.57576	13	20.4848	8.39151e-05	2	2	7	0	0	0	k__Fungi; p__Basidiomycota; c__Agaricomycetes; o__Agaricales; f__Entolomataceae; g__Entoloma; s__Entoloma llimonae
OTU_1017	3	0	0	1	0	0	0	0	2	1	1	0	0	0	0	0	1	0	6	5	6	6	4	8	1	2	0	2	0	0	1	2	0	52	1.57576	17	26.7879	8.39151e-05	1	4	1	1	2	6	No blast hit
OTU_691	0	0	0	0	0	0	0	1	0	0	0	0	1	0	0	38	0	0	0	1	0	0	0	0	0	2	3	2	0	1	2	0	0	51	1.54545	9	13.9091	8.23013e-05	0	1	0	11	0	0	k__Fungi; p__Basidiomycota; c__Tremellomycetes; o__Tremellales; f__Incertae sedis; g__Bullera; s__Bullera sp VY_86
OTU_950	0	0	0	0	0	0	0	0	0	0	0	0	0	3	0	1	1	0	4	12	19	2	2	6	0	0	0	0	0	0	0	1	0	51	1.54545	10	15.4545	8.23013e-05	1	4	6	1	2	1	k__Fungi; p__Glomeromycota; c__unidentified; o__unidentified; f__unidentified; g__unidentified; s__Glomeromycota sp
OTU_79	3	3	3	1	4	2	0	0	0	0	0	1	4	0	4	1	3	2	1	2	2	1	3	5	2	2	0	0	1	1	0	0	0	51	1.54545	22	34	8.23013e-05	4	2	3	0	2	2	k__Fungi; p__Ascomycota; c__unidentified; o__unidentified; f__unidentified; g__unidentified; s__Ascomycota sp
OTU_1525	1	2	1	0	1	1	3	2	1	6	1	2	0	1	2	3	2	1	2	2	0	1	0	1	0	2	2	2	1	2	2	1	2	50	1.51515	28	42.4242	8.06876e-05	1	0	0	4	3	1	k__Fungi; p__Basidiomycota; c__Agaricomycetes; o__Thelephorales; f__Thelephoraceae; g__Tomentella; s__Tomentella ellisii
OTU_607	0	0	0	0	0	0	0	0	0	0	0	0	2	1	0	0	1	1	13	5	9	8	0	5	0	0	0	1	1	0	1	2	0	50	1.51515	13	19.697	8.06876e-05	2	0	3	2	1	1	k__Fungi; p__Ascomycota; c__Lecanoromycetes; o__Pertusariales; f__Ochrolechiaceae; g__Ochrolechia; s__Ochrolechia frigida
OTU_246	0	0	0	1	0	1	9	1	2	10	7	6	1	2	0	0	2	0	0	0	0	0	0	0	1	0	0	1	2	0	4	0	0	50	1.51515	15	22.7273	8.06876e-05	2	0	2	3	1	2	No blast hit
OTU_54	0	0	0	0	1	0	0	1	0	0	0	1	0	0	0	0	0	0	2	3	5	0	0	0	0	0	0	0	3	0	15	8	10	49	1.48485	10	14.8485	7.90738e-05	1	0	2	0	0	0	k__Fungi; p__Zygomycota; c__Incertae sedis; o__Mortierellales; f__Mortierellaceae; g__Mortierella; s__Mortierella globalpina
OTU_1482	2	0	1	0	1	0	6	7	6	8	0	0	0	0	0	1	0	0	0	0	2	0	1	2	3	1	2	1	2	0	0	1	2	49	1.48485	18	26.7273	7.90738e-05	2	3	4	2	1	1	k__Fungi; p__Basidiomycota; c__Wallemiomycetes; o__Geminibasidiales; f__Geminibasidiaceae; g__Geminibasidium; s__Geminibasidium sp
OTU_2015	1	0	0	0	0	3	0	4	0	0	0	0	1	6	4	5	0	2	1	0	0	0	1	0	2	0	2	1	5	6	0	2	3	49	1.48485	17	25.2424	7.90738e-05	0	3	2	0	0	2	k__Fungi; p__Basidiomycota; c__unidentified; o__unidentified; f__unidentified; g__unidentified; s__Basidiomycota sp
OTU_1573	1	0	0	1	2	0	2	2	1	0	1	0	2	2	2	3	1	2	3	0	2	4	0	1	7	1	0	2	1	0	1	1	3	48	1.45455	24	34.9091	7.74601e-05	2	2	3	4	1	2	k__Fungi; p__Ascomycota; c__Dothideomycetes; o__Incertae sedis; f__Pseudeurotiaceae; g__Pseudogymnoascus; s__Pseudogymnoascus verrucosus
OTU_1516	0	0	0	0	0	0	0	0	0	0	0	0	2	2	3	0	0	1	2	3	2	7	3	5	1	4	4	2	0	2	5	0	0	48	1.45455	16	23.2727	7.74601e-05	0	1	2	3	0	2	k__Fungi; p__Ascomycota; c__Sordariomycetes; o__Chaetosphaeriales; f__Chaetosphaeriaceae; g__Chaetosphaeria; s__Chaetosphaeria sp
OTU_748	0	0	0	0	1	0	7	2	18	11	1	1	0	0	0	0	0	0	0	0	0	0	0	0	1	3	0	0	0	0	1	1	1	48	1.45455	12	17.4545	7.74601e-05	3	0	3	1	1	0	k__Fungi; p__Zygomycota; c__Incertae sedis; o__Mortierellales; f__Mortierellaceae; g__Mortierella; s__Mortierella paraensis
OTU_1140	3	1	1	0	3	6	3	0	2	5	2	4	0	1	1	0	1	0	0	3	0	0	1	0	3	3	1	1	0	0	0	0	2	47	1.42424	20	28.4848	7.58463e-05	1	1	0	1	5	4	k__Fungi; p__Basidiomycota; c__Agaricomycetes; o__Agaricales; f__Incertae sedis; g__Plicaturopsis; s__Plicaturopsis crispa
OTU_1503	3	1	1	0	0	0	10	1	3	0	0	5	0	1	0	0	2	0	0	4	0	2	0	0	5	2	0	0	1	1	0	0	5	47	1.42424	16	22.7879	7.58463e-05	3	2	0	1	0	1	k__Fungi; p__Basidiomycota; c__Agaricomycetes; o__Polyporales; f__Fomitopsidaceae; g__Piptoporus; s__Piptoporus betulinus
OTU_308	0	0	0	0	0	0	0	0	1	0	0	0	0	3	2	0	5	5	0	3	4	1	1	1	2	0	2	0	0	0	3	2	10	45	1.36364	15	20.4545	7.26188e-05	0	1	2	0	4	1	k__Fungi; p__Glomeromycota; c__Glomeromycetes; o__Diversisporales; f__Acaulosporaceae; g__Entrophospora; s__Entrophospora sp
OTU_487	0	0	0	0	0	0	4	0	0	0	0	0	8	0	0	0	2	0	1	9	5	5	2	6	0	0	2	0	0	1	0	0	0	45	1.36364	11	15	7.26188e-05	4	3	3	0	1	2	No blast hit
OTU_1799	0	0	0	0	0	0	0	0	0	0	0	0	5	7	4	3	3	2	0	0	0	0	0	0	3	1	2	2	3	2	1	4	3	45	1.36364	15	20.4545	7.26188e-05	2	2	1	1	2	0	No blast hit
OTU_1353	0	0	0	0	0	0	0	0	0	0	0	0	2	2	5	3	15	6	0	0	0	0	0	0	3	0	3	0	1	0	0	0	4	44	1.33333	10	13.3333	7.10051e-05	1	0	0	0	2	1	k__Fungi; p__Basidiomycota; c__Tremellomycetes; o__Tremellales; f__Incertae sedis; g__Bullera; s__Bullera sp VY_86
OTU_914	4	11	2	4	4	5	0	0	0	0	0	2	0	0	0	0	0	0	0	0	0	0	0	0	0	1	1	0	1	1	4	2	1	43	1.30303	14	18.2424	6.93913e-05	0	2	0	1	2	1	k__Fungi; p__Basidiomycota; c__Tremellomycetes; o__Tremellales; f__Incertae sedis; g__Bullera; s__Bullera sp VY_86
OTU_2097	2	4	0	0	0	0	0	1	0	4	0	5	5	1	0	8	2	0	0	0	0	2	0	0	2	2	0	0	3	0	0	2	0	43	1.30303	14	18.2424	6.93913e-05	3	2	0	1	1	1	k__Fungi; p__Basidiomycota; c__Tremellomycetes; o__Tremellales; f__Incertae sedis; g__Dioszegia; s__Dioszegia catarinonii
OTU_37	2	1	2	2	5	3	3	1	3	0	0	0	0	3	0	2	0	0	1	1	0	0	0	0	2	0	2	4	2	0	1	1	1	42	1.27273	20	25.4545	6.77776e-05	1	0	1	2	2	1	k__Fungi; p__Basidiomycota; c__Agaricomycetes; o__Agaricales; f__Clavariaceae; g__unidentified; s__Clavariaceae sp
OTU_331	5	3	0	0	0	0	4	0	3	0	4	0	1	1	0	2	0	0	2	0	0	0	0	6	1	5	0	2	1	0	1	1	0	42	1.27273	16	20.3636	6.77776e-05	3	1	2	0	0	2	k__Fungi; p__Ascomycota; c__Pezizomycetes; o__Pezizales; f__Tuberaceae; g__Tuber; s__Tuber anniae
OTU_2030	1	0	1	5	1	1	3	7	0	1	0	2	0	0	1	3	1	0	1	0	0	0	3	0	2	0	2	2	2	2	0	0	1	42	1.27273	20	25.4545	6.77776e-05	0	3	0	0	1	0	k__Fungi; p__Basidiomycota; c__Microbotryomycetes; o__Sporidiobolales; f__unidentified; g__unidentified; s__Sporidiobolales sp
OTU_318	1	2	1	1	0	1	2	1	6	5	1	1	0	0	4	0	0	0	0	0	1	9	0	0	0	0	0	2	0	1	1	0	2	42	1.27273	18	22.9091	6.77776e-05	1	1	4	2	1	0	k__Fungi; p__Basidiomycota; c__Tremellomycetes; o__Cystofilobasidiales; f__Cystofilobasidiaceae; g__Mrakia; s__Mrakia sp AU_CryS01
OTU_1616	1	1	0	1	2	3	5	1	3	2	0	1	1	3	1	3	1	1	0	3	1	1	1	0	1	0	1	0	1	1	0	1	1	42	1.27273	26	33.0909	6.77776e-05	2	2	2	3	1	1	k__Fungi; p__Ascomycota; c__Dothideomycetes; o__Incertae sedis; f__Myxotrichaceae; g__Gymnostellatospora; s__Gymnostellatospora japonica
OTU_721	2	1	1	0	4	5	7	1	3	0	11	3	0	0	0	0	0	0	0	0	0	0	0	0	0	3	0	0	0	0	0	1	0	42	1.27273	12	15.2727	6.77776e-05	1	0	2	0	5	4	No blast hit
OTU_1401	10	2	0	0	1	1	2	0	2	0	0	2	1	0	0	0	1	0	1	0	0	0	0	0	7	0	9	1	0	1	1	0	0	42	1.27273	15	19.0909	6.77776e-05	2	1	1	0	0	0	k__Fungi; p__Ascomycota; c__Dothideomycetes; o__Pleosporales; f__unidentified; g__unidentified; s__Pleosporales sp
OTU_717	9	4	0	1	1	6	2	9	0	1	0	3	0	0	0	0	0	0	0	0	0	0	0	0	5	0	0	0	0	0	0	1	0	42	1.27273	11	14	6.77776e-05	4	3	0	1	0	2	k__Fungi; p__Ascomycota; c__Eurotiomycetes; o__Chaetothyriales; f__Herpotrichiellaceae; g__Capronia; s__Capronia peltigerae
OTU_480	0	0	0	0	0	0	0	0	0	0	0	0	3	4	0	0	2	0	1	15	2	0	5	0	5	3	2	0	0	0	0	0	0	42	1.27273	10	12.7273	6.77776e-05	2	5	2	0	0	0	k__Fungi; p__Ascomycota; c__Sordariomycetes; o__Hypocreales; f__Bionectriaceae; g__Hydropisphaera; s__Hydropisphaera sp
OTU_460	5	3	5	2	0	3	0	0	0	0	1	2	0	0	0	0	0	0	0	0	0	0	0	0	4	5	1	2	2	0	5	2	0	42	1.27273	14	17.8182	6.77776e-05	3	2	1	1	0	1	k__Fungi; p__Ascomycota; c__Lecanoromycetes; o__Pertusariales; f__Ochrolechiaceae; g__Ochrolechia; s__Ochrolechia frigida
OTU_808	0	0	0	2	0	5	2	11	0	3	0	4	1	3	0	0	1	0	0	0	0	0	0	0	2	0	1	3	2	0	0	2	0	42	1.27273	14	17.8182	6.77776e-05	1	5	0	1	0	3	No blast hit
OTU_1749	0	0	0	0	0	0	0	0	0	0	0	0	5	4	0	1	6	3	0	0	0	0	0	8	1	4	1	6	0	0	0	2	0	41	1.24242	11	13.6667	6.61638e-05	3	1	0	0	1	1	k__Fungi; p__Ascomycota; c__Orbiliomycetes; o__unidentified; f__unidentified; g__unidentified; s__Orbiliomycetes sp
OTU_585	2	0	3	1	1	5	0	0	2	0	8	2	3	0	1	0	0	0	2	0	0	2	0	0	2	0	0	0	4	0	2	1	0	41	1.24242	16	19.8788	6.61638e-05	2	0	3	1	5	0	k__Fungi; p__Basidiomycota; c__Agaricomycetes; o__Polyporales; f__Meruliaceae; g__Irpex; s__Irpex lacteus
OTU_357	1	2	2	4	1	0	9	0	2	8	3	0	1	0	0	0	0	0	0	0	0	0	0	0	1	1	1	2	1	1	1	0	0	41	1.24242	17	21.1212	6.61638e-05	0	0	0	1	0	0	k__Fungi; p__Basidiomycota; c__Agaricomycetes; o__Agaricales; f__unidentified; g__unidentified; s__Agaricales sp
OTU_228	0	0	0	0	2	0	2	3	5	13	10	2	0	0	0	0	0	0	0	0	0	0	0	0	0	1	0	1	0	0	1	0	1	41	1.24242	11	13.6667	6.61638e-05	0	2	2	3	3	0	k__Fungi; p__Ascomycota; c__Sordariomycetes; o__Sordariales; f__Lasiosphaeriaceae; g__Podospora; s__Podospora sp
OTU_118	0	0	1	0	1	0	0	0	0	0	0	0	2	1	0	1	4	2	1	2	6	6	1	2	2	0	0	1	1	2	2	1	0	39	1.18182	19	22.4545	6.29363e-05	0	1	1	1	3	2	k__Fungi; p__Ascomycota; c__Incertae sedis; o__Incertae sedis; f__Incertae sedis; g__Scolecobasidium; s__Scolecobasidium humicola
OTU_1327	0	0	0	0	0	0	0	0	0	0	0	0	1	6	2	1	7	3	3	1	0	1	0	1	0	2	2	2	0	1	2	3	1	39	1.18182	17	20.0909	6.29363e-05	3	4	1	0	4	2	k__Fungi; p__Ascomycota; c__Sordariomycetes; o__Sordariales; f__Lasiosphaeriaceae; g__unidentified; s__Lasiosphaeriaceae sp
OTU_1748	2	0	0	3	0	0	0	0	1	0	7	3	2	0	2	2	1	2	1	2	0	1	0	0	2	3	1	2	1	0	1	0	0	39	1.18182	19	22.4545	6.29363e-05	1	0	1	2	0	0	k__Fungi; p__Basidiomycota; c__Microbotryomycetes; o__Sporidiobolales; f__Incertae sedis; g__Rhodotorula; s__Rhodotorula sp 3_23T
OTU_2018	0	2	0	0	3	0	4	3	4	3	6	0	0	1	2	0	1	1	0	0	1	0	0	0	1	1	1	0	2	0	2	0	0	38	1.15152	17	19.5758	6.13226e-05	1	1	2	1	2	0	k__Fungi; p__Ascomycota; c__Leotiomycetes; o__Helotiales; f__unidentified; g__unidentified; s__Helotiales sp
OTU_1954	1	2	5	0	2	0	2	2	0	1	7	1	0	0	0	1	0	2	0	3	1	2	0	0	0	3	0	1	1	0	1	0	0	38	1.15152	18	20.7273	6.13226e-05	1	3	0	1	1	0	k__Fungi; p__Basidiomycota; c__Agaricomycetes; o__Agaricales; f__Agaricaceae; g__Lycoperdon; s__Lycoperdon pratense
OTU_1261	1	1	0	0	0	4	0	0	0	0	0	0	2	3	0	0	9	0	4	2	0	0	10	0	0	1	0	1	0	0	0	0	0	38	1.15152	11	12.6667	6.13226e-05	4	1	0	0	5	3	k__Fungi; p__Ascomycota; c__Eurotiomycetes; o__Chaetothyriales; f__unidentified; g__unidentified; s__Chaetothyriales sp
OTU_1169	0	0	0	0	0	0	0	0	2	0	0	0	0	0	0	0	0	0	5	4	4	6	0	0	2	3	0	3	1	3	3	2	0	38	1.15152	12	13.8182	6.13226e-05	3	0	0	3	0	0	k__Fungi; p__Ascomycota; c__Dothideomycetes; o__Myriangiales; f__unidentified; g__unidentified; s__Myriangiales sp
OTU_215	0	0	3	0	0	0	0	1	0	0	0	3	0	0	0	0	0	0	10	8	1	2	0	6	0	0	0	1	0	0	3	0	0	38	1.15152	10	11.5152	6.13226e-05	3	3	0	0	0	0	k__Fungi; p__Ascomycota; c__Dothideomycetes; o__Myriangiales; f__unidentified; g__unidentified; s__Myriangiales sp
OTU_750	0	0	0	0	0	0	0	0	0	0	0	0	5	5	3	1	11	4	0	0	0	0	0	0	0	0	2	0	3	2	0	1	1	38	1.15152	11	12.6667	6.13226e-05	3	1	1	0	1	2	k__Fungi; p__Ascomycota; c__unidentified; o__unidentified; f__unidentified; g__unidentified; s__Ascomycota sp
OTU_214	1	0	0	8	0	0	0	0	0	0	0	1	0	0	0	0	0	7	0	0	0	0	0	0	0	0	3	7	0	10	0	0	0	37	1.12121	7	7.84848	5.97088e-05	0	0	0	3	0	2	k__Fungi; p__Ascomycota; c__Dothideomycetes; o__Pleosporales; f__Sporormiaceae; g__unidentified; s__Sporormiaceae sp
OTU_704	0	4	2	1	0	20	0	0	2	0	0	2	0	0	0	0	0	0	0	0	0	0	0	0	2	0	0	0	1	0	0	3	0	37	1.12121	9	10.0909	5.97088e-05	0	2	2	0	0	6	k__Fungi; p__Glomeromycota; c__Glomeromycetes; o__Glomerales; f__Glomeraceae; g__unidentified; s__Glomeraceae sp
OTU_1576	0	0	0	0	3	1	0	0	0	1	13	0	0	5	1	1	1	0	1	1	1	1	0	0	2	0	0	1	3	0	0	0	0	36	1.09091	15	16.3636	5.80951e-05	0	2	1	0	6	1	k__Fungi; p__Basidiomycota; c__Agaricomycetes; o__Agaricales; f__Strophariaceae; g__Hypholoma; s__Hypholoma sublateritium
OTU_423	0	0	0	0	0	0	0	0	0	0	0	0	2	0	0	0	0	0	6	8	4	7	1	0	1	1	0	3	1	1	0	1	0	36	1.09091	12	13.0909	5.80951e-05	1	3	1	1	0	0	No blast hit
OTU_1497	0	0	0	0	0	0	0	0	0	0	0	0	1	3	1	1	0	1	4	4	2	6	0	0	1	0	2	0	2	3	0	2	3	36	1.09091	15	16.3636	5.80951e-05	3	1	2	2	0	0	k__Fungi; p__Ascomycota; c__Sordariomycetes; o__Hypocreales; f__Ophiocordycipitaceae; g__Hirsutella; s__Hirsutella vermicola
OTU_1092	0	0	0	0	0	0	0	0	0	36	0	0	0	0	0	0	0	0	0	0	0	0	0	0	0	0	0	0	0	0	0	0	0	36	1.09091	1	1.09091	5.80951e-05	0	0	0	7	0	0	k__Fungi; p__Ascomycota; c__Taphrinomycetes; o__Taphrinales; f__Taphrinaceae; g__Lalaria; s__Lalaria veronaerambellii
OTU_728	2	3	0	2	0	0	1	0	0	0	1	0	0	0	2	2	0	0	0	1	2	4	0	0	0	1	1	1	2	1	9	1	0	36	1.09091	17	18.5455	5.80951e-05	1	2	1	1	1	0	k__Fungi; p__Basidiomycota; c__Agaricomycetes; o__Agaricales; f__Tricholomataceae; g__Lepista; s__Lepista nuda
OTU_960	0	0	0	0	0	0	0	0	0	0	0	0	17	0	0	1	0	4	0	0	0	4	0	0	3	0	1	0	0	4	0	1	0	35	1.06061	8	8.48485	5.64813e-05	3	0	0	2	0	2	k__Fungi; p__Ascomycota; c__unidentified; o__unidentified; f__unidentified; g__unidentified; s__Ascomycota sp
OTU_1555	0	0	1	0	1	0	0	0	0	0	0	0	4	0	1	0	3	2	5	0	1	5	0	0	0	3	0	2	1	0	2	4	0	35	1.06061	14	14.8485	5.64813e-05	3	0	1	2	1	1	k__Fungi; p__Basidiomycota; c__Agaricomycetes; o__Polyporales; f__Meruliaceae; g__Phlebia; s__Phlebia radiata
OTU_1804	0	3	0	0	0	5	0	0	0	0	0	1	4	5	2	0	3	4	0	0	1	3	0	0	1	2	0	0	1	0	0	0	0	35	1.06061	13	13.7879	5.64813e-05	2	2	0	0	1	2	k__Fungi; p__Ascomycota; c__unidentified; o__unidentified; f__unidentified; g__unidentified; s__Ascomycota sp
OTU_1319	0	0	20	0	0	0	0	0	1	0	0	0	0	1	0	2	1	0	1	0	0	0	0	0	1	1	0	1	2	2	2	0	0	35	1.06061	12	12.7273	5.64813e-05	0	0	8	1	1	0	k__Fungi; p__Ascomycota; c__unidentified; o__unidentified; f__unidentified; g__unidentified; s__Ascomycota sp
OTU_301	0	0	0	1	0	1	3	0	4	0	0	1	1	1	0	1	0	0	3	0	1	2	2	4	7	0	2	0	0	0	0	0	0	34	1.0303	15	15.4545	5.48676e-05	1	1	1	0	2	0	k__Fungi; p__Ascomycota; c__unidentified; o__unidentified; f__unidentified; g__unidentified; s__Ascomycota sp
OTU_147	1	0	0	2	0	0	0	0	0	0	0	0	0	0	0	0	0	0	9	0	0	0	0	1	2	1	1	0	0	0	8	4	5	34	1.0303	10	10.303	5.48676e-05	3	0	0	0	0	0	k__Fungi; p__Ascomycota; c__Dothideomycetes; o__Pleosporales; f__unidentified; g__unidentified; s__Pleosporales sp
OTU_551	0	1	0	1	2	1	0	2	1	0	0	1	2	3	0	1	4	1	3	1	1	0	0	1	1	0	1	1	0	3	2	0	0	34	1.0303	21	21.6364	5.48676e-05	2	3	0	0	1	0	k__Fungi; p__Basidiomycota; c__Tremellomycetes; o__Filobasidiales; f__Filobasidiaceae; g__Cryptococcus; s__Cryptococcus adeliensis
OTU_406	1	2	3	0	4	0	0	1	1	0	0	0	5	9	0	0	1	0	0	4	0	0	0	0	0	0	1	2	0	0	0	0	0	34	1.0303	12	12.3636	5.48676e-05	1	2	1	0	0	0	k__Fungi; p__Basidiomycota; c__Microbotryomycetes; o__Sporidiobolales; f__Incertae sedis; g__Rhodotorula; s__Rhodotorula graminis
OTU_679	2	1	0	4	0	1	2	0	0	0	1	12	1	1	2	0	0	0	3	0	0	0	0	0	1	1	0	2	0	0	0	0	0	34	1.0303	14	14.4242	5.48676e-05	5	0	0	2	0	2	k__Fungi; p__Basidiomycota; c__Agaricomycetes; o__Agaricales; f__Psathyrellaceae; g__Coprinellus; s__Coprinellus sp
OTU_961	2	0	2	0	0	0	2	8	1	0	4	1	0	0	0	0	0	0	0	0	0	0	0	0	4	0	4	1	1	0	3	1	0	34	1.0303	13	13.3939	5.48676e-05	2	4	0	0	2	0	k__Fungi; p__Ascomycota; c__Dothideomycetes; o__Pleosporales; f__Incertae sedis; g__Shiraia; s__Shiraia sp PE112
OTU_1790	0	0	0	0	0	0	0	0	0	0	0	0	2	1	2	2	2	3	1	0	3	5	0	1	0	0	1	3	1	2	2	1	2	34	1.0303	17	17.5152	5.48676e-05	1	0	0	1	0	0	No blast hit
OTU_874	1	0	0	1	1	5	2	4	0	1	0	2	1	2	2	4	1	2	1	0	0	0	0	0	0	0	0	0	0	0	1	0	2	33	1	17	17	5.32538e-05	1	3	0	1	0	1	k__Fungi; p__Zygomycota; c__Incertae sedis; o__Mortierellales; f__Mortierellaceae; g__Mortierella; s__Mortierella sp Cm1_45
OTU_27	0	0	0	0	2	0	6	2	1	1	0	0	2	0	0	0	1	0	0	4	1	5	1	1	1	1	0	0	0	2	1	0	1	33	1	17	17	5.32538e-05	2	3	1	1	1	0	k__Fungi; p__Zygomycota; c__Incertae sedis; o__Mortierellales; f__Mortierellaceae; g__Mortierella; s__Mortierella sp VN2_2_5
OTU_415	3	1	3	7	0	0	3	0	0	1	0	0	0	2	0	0	0	0	0	1	3	1	0	0	1	0	0	1	4	2	0	0	0	33	1	14	14	5.32538e-05	2	2	3	2	0	0	k__Fungi; p__Basidiomycota; c__Agaricomycetes; o__Agaricales; f__Hygrophoraceae; g__unidentified; s__Hygrophoraceae sp
OTU_1013	0	0	1	2	0	0	1	2	1	3	4	0	0	0	0	0	0	0	0	1	9	1	0	0	2	1	0	1	2	0	0	2	0	33	1	15	15	5.32538e-05	0	1	2	1	0	0	No blast hit
OTU_953	0	0	0	0	0	0	0	0	0	0	0	0	0	3	2	0	0	0	0	3	0	0	0	0	0	0	0	8	11	6	0	0	0	33	1	6	6	5.32538e-05	0	1	0	0	0	0	k__Fungi; p__Basidiomycota; c__Tremellomycetes; o__Tremellales; f__Incertae sedis; g__Bullera; s__Bullera sp VY_86
OTU_384	0	0	0	0	1	0	0	0	0	0	0	0	1	1	4	0	0	0	0	0	0	0	1	0	3	0	1	1	4	3	4	3	6	33	1	13	13	5.32538e-05	0	0	1	0	0	0	k__Fungi; p__Ascomycota; c__Eurotiomycetes; o__Eurotiales; f__unidentified; g__unidentified; s__Eurotiales sp
OTU_1725	0	0	0	0	0	0	0	0	0	31	0	0	1	0	1	0	0	0	0	0	0	0	0	0	0	0	0	0	0	0	0	0	0	33	1	3	3	5.32538e-05	0	0	0	7	0	0	k__Fungi; p__Ascomycota; c__Dothideomycetes; o__Pleosporales; f__Phaeosphaeriaceae; g__Stagonospora; s__Stagonospora foliicola
OTU_1515	0	0	0	0	0	0	0	0	0	0	0	0	1	0	0	0	1	0	0	0	0	1	0	0	0	0	2	0	0	0	5	8	15	33	1	7	7	5.32538e-05	0	0	0	0	0	0	k__Fungi; p__Basidiomycota; c__unidentified; o__unidentified; f__unidentified; g__unidentified; s__Basidiomycota sp
OTU_1250	1	0	1	3	3	0	0	0	6	0	2	0	2	0	0	0	0	0	0	0	2	0	0	0	2	0	0	0	0	2	5	2	1	32	0.969697	13	12.6061	5.16401e-05	0	0	3	1	1	0	k__Fungi; p__Basidiomycota; c__Agaricomycetes; o__Boletales; f__Suillaceae; g__Suillus; s__Suillus pseudobrevipes
OTU_462	0	0	0	0	0	0	0	0	0	0	0	0	1	0	3	0	4	0	2	2	0	3	2	8	0	1	1	0	0	0	0	5	0	32	0.969697	11	10.6667	5.16401e-05	1	0	0	0	2	0	k__Fungi; p__Basidiomycota; c__Tremellomycetes; o__Tremellales; f__Incertae sedis; g__Derxomyces; s__Derxomyces sp LTD_2009b
OTU_243	0	0	2	1	1	0	1	0	0	0	0	0	0	0	4	0	0	4	0	0	1	4	1	0	0	1	0	7	0	4	0	0	1	32	0.969697	13	12.6061	5.16401e-05	1	0	0	3	0	0	k__Fungi; p__Basidiomycota; c__Agaricomycetes; o__Polyporales; f__Meruliaceae; g__Phlebia; s__Phlebia tremellosa
OTU_133	0	1	0	0	0	0	0	0	0	0	11	0	0	4	1	0	4	0	1	2	0	0	0	6	0	0	0	1	0	0	0	0	1	32	0.969697	10	9.69697	5.16401e-05	1	1	0	0	2	0	k__Fungi; p__Basidiomycota; c__Tremellomycetes; o__Tremellales; f__Incertae sedis; g__Hannaella; s__Hannaella sp
OTU_1026	0	0	0	1	2	0	0	0	0	0	1	0	0	1	0	0	0	0	0	0	0	5	0	0	2	2	8	0	4	6	0	0	0	32	0.969697	10	9.69697	5.16401e-05	0	0	0	0	0	0	k__Fungi; p__Basidiomycota; c__Tremellomycetes; o__Tremellales; f__Incertae sedis; g__Bullera; s__Bullera pseudoalba
OTU_1620	1	0	2	0	0	1	4	0	1	0	5	5	1	0	0	0	0	0	1	0	0	1	0	0	1	0	0	4	0	0	3	1	0	31	0.939394	14	13.1515	5.00263e-05	2	0	1	1	1	2	k__Fungi; p__Basidiomycota; c__Agaricomycetes; o__Agaricales; f__unidentified; g__unidentified; s__Agaricales sp
OTU_2078	0	0	0	0	0	0	0	0	0	0	0	0	0	0	0	0	31	0	0	0	0	0	0	0	0	0	0	0	0	0	0	0	0	31	0.939394	1	0.939394	5.00263e-05	0	0	0	0	9	0	k__Fungi; p__Basidiomycota; c__Agaricomycetes; o__Agaricales; f__Hygrophoraceae; g__Hygrocybe; s__Hygrocybe conica
OTU_1155	0	0	1	0	0	0	2	0	0	1	0	0	0	0	0	1	0	0	6	3	1	2	0	7	4	0	0	0	3	0	0	0	0	31	0.939394	11	10.3333	5.00263e-05	1	1	1	1	0	3	k__Fungi; p__Ascomycota; c__Dothideomycetes; o__Myriangiales; f__unidentified; g__unidentified; s__Myriangiales sp
OTU_1425	0	0	0	0	0	0	0	0	0	0	0	0	0	0	0	0	0	0	2	4	3	0	0	8	1	3	0	0	4	0	0	3	2	30	0.909091	9	8.18182	4.84126e-05	0	2	3	0	0	3	k__Fungi; p__Ascomycota; c__Dothideomycetes; o__Myriangiales; f__unidentified; g__unidentified; s__Myriangiales sp
OTU_1024	1	0	0	4	0	2	2	0	4	7	1	0	0	0	0	0	0	0	0	4	0	0	0	0	0	0	0	0	0	0	0	3	2	30	0.909091	10	9.09091	4.84126e-05	0	1	1	3	0	1	k__Fungi; p__Ascomycota; c__Dothideomycetes; o__Pleosporales; f__Montagnulaceae; g__unidentified; s__Montagnulaceae sp
OTU_1003	1	2	4	2	0	1	1	1	4	2	0	0	6	0	0	0	1	0	1	0	0	0	0	0	1	0	0	1	0	1	0	0	1	30	0.909091	16	14.5455	4.84126e-05	2	0	1	0	0	0	k__Fungi; p__Ascomycota; c__Dothideomycetes; o__Pleosporales; f__Pleosporaceae; g__unidentified; s__Pleosporaceae sp
OTU_1895	0	0	0	0	0	0	0	0	0	0	0	0	1	0	1	0	2	6	7	1	3	2	0	1	0	1	0	1	0	1	2	0	1	30	0.909091	14	12.7273	4.84126e-05	1	0	0	1	0	1	k__Fungi; p__Ascomycota; c__Sordariomycetes; o__Incertae sedis; f__Magnaporthaceae; g__Gaeumannomyces; s__Gaeumannomyces cylindrosporus
OTU_1141	0	0	0	1	0	0	0	0	0	0	0	0	0	0	0	0	0	0	0	0	0	0	0	0	0	0	0	1	9	19	0	0	0	30	0.909091	4	3.63636	4.84126e-05	0	0	0	1	0	0	k__Fungi; p__Ascomycota; c__Dothideomycetes; o__Pleosporales; f__Sporormiaceae; g__Preussia; s__Preussia sp
OTU_692	0	0	0	0	0	0	2	0	8	0	0	0	0	0	2	0	0	0	0	0	0	4	0	0	0	0	0	0	0	8	2	0	4	30	0.909091	7	6.36364	4.84126e-05	0	0	3	2	0	0	k__Fungi; p__Basidiomycota; c__Tremellomycetes; o__Tremellales; f__unidentified; g__unidentified; s__Tremellales sp
OTU_698	0	0	0	0	0	0	0	0	0	0	0	0	0	0	0	1	0	0	2	3	5	2	1	1	3	1	1	0	3	2	0	2	2	29	0.878788	14	12.303	4.67988e-05	0	1	1	2	0	1	k__Fungi; p__Ascomycota; c__Sordariomycetes; o__Hypocreales; f__Cordycipitaceae; g__Engyodontium; s__Engyodontium album
OTU_1485	2	0	1	0	0	0	0	0	0	0	1	3	14	0	1	0	0	3	0	0	0	0	0	0	0	0	0	0	0	0	0	4	0	29	0.878788	8	7.0303	4.67988e-05	5	0	2	0	0	3	k__Fungi; p__Ascomycota; c__Dothideomycetes; o__Myriangiales; f__unidentified; g__unidentified; s__Myriangiales sp
OTU_168	1	6	1	1	1	0	0	2	2	1	0	1	0	0	0	1	1	0	1	0	1	2	0	0	2	0	0	0	2	0	0	0	2	28	0.848485	17	14.4242	4.5185e-05	1	2	2	1	1	0	k__Fungi; p__Basidiomycota; c__Wallemiomycetes; o__Wallemiales; f__Wallemiaceae; g__Wallemia; s__Wallemia sebi
OTU_648	0	1	0	1	1	2	0	0	0	2	4	1	0	2	2	0	0	4	0	0	0	0	0	0	1	3	0	1	2	0	0	0	1	28	0.848485	15	12.7273	4.5185e-05	0	1	1	0	0	1	k__Fungi; p__Ascomycota; c__unidentified; o__unidentified; f__unidentified; g__unidentified; s__Ascomycota sp
OTU_63	0	0	0	0	0	0	0	3	0	0	5	0	0	0	0	0	0	0	5	3	2	1	0	7	0	0	0	0	0	1	0	0	1	28	0.848485	9	7.63636	4.5185e-05	2	1	0	1	0	0	k__Fungi; p__Ascomycota; c__Sordariomycetes; o__unidentified; f__unidentified; g__unidentified; s__Sordariomycetes sp
OTU_1323	1	1	0	1	2	3	2	1	0	3	0	0	1	2	0	5	0	0	0	1	0	2	0	0	0	0	0	2	0	0	0	0	0	27	0.818182	14	11.4545	4.35713e-05	0	2	0	2	0	1	k__Fungi; p__Ascomycota; c__Pezizomycetes; o__Pezizales; f__Pezizaceae; g__unidentified; s__Pezizaceae sp
OTU_1459	0	1	0	24	0	0	1	0	1	0	0	0	0	0	0	0	0	0	0	0	0	0	0	0	0	0	0	0	0	0	0	0	0	27	0.818182	4	3.27273	4.35713e-05	0	1	0	7	0	0	k__Fungi; p__Ascomycota; c__Saccharomycetes; o__Saccharomycetales; f__Trichomonascaceae; g__Sugiyamaella; s__Sugiyamaella paludigena
OTU_525	0	0	0	0	0	0	0	0	0	0	0	0	0	0	0	0	0	0	5	0	0	11	0	11	0	0	0	0	0	0	0	0	0	27	0.818182	3	2.45455	4.35713e-05	2	0	0	3	0	4	k__Fungi; p__Basidiomycota; c__Tremellomycetes; o__unidentified; f__unidentified; g__unidentified; s__Tremellomycetes sp
OTU_1405	1	0	2	0	1	0	0	0	2	0	0	5	0	0	0	1	0	0	3	0	0	0	0	0	0	1	0	1	4	0	6	0	0	27	0.818182	11	9	4.35713e-05	1	0	0	1	0	1	k__Fungi; p__Basidiomycota; c__Agaricomycetes; o__Agaricales; f__Strophariaceae; g__unidentified; s__Strophariaceae sp
OTU_86	0	0	0	0	0	0	0	0	2	0	0	0	0	0	0	0	0	0	1	4	3	4	4	8	0	0	0	0	0	0	1	0	0	27	0.818182	8	6.54545	4.35713e-05	0	0	1	1	1	6	k__Fungi; p__Ascomycota; c__Taphrinomycetes; o__Taphrinales; f__Taphrinaceae; g__Taphrina; s__Taphrina sp
OTU_898	0	0	0	0	0	0	0	0	0	1	0	0	0	3	1	1	0	2	2	1	2	6	0	1	0	0	2	1	1	0	0	1	2	27	0.818182	15	12.2727	4.35713e-05	1	0	0	0	0	1	k__Fungi; p__Ascomycota; c__Eurotiomycetes; o__Chaetothyriales; f__Herpotrichiellaceae; g__unidentified; s__Herpotrichiellaceae sp
OTU_445	0	1	0	4	1	3	3	0	2	1	0	2	0	0	0	0	0	0	1	2	1	0	0	0	1	2	0	0	0	0	0	3	0	27	0.818182	14	11.4545	4.35713e-05	1	1	1	1	0	1	k__Fungi; p__Basidiomycota; c__Agaricomycetes; o__Agaricales; f__Agaricaceae; g__Bovista; s__Bovista promontorii
OTU_245	1	0	0	0	0	0	0	0	0	0	0	23	0	0	0	0	0	0	0	0	0	0	0	0	1	0	1	0	0	0	0	0	1	27	0.818182	5	4.09091	4.35713e-05	0	0	0	0	0	7	k__Fungi; p__Basidiomycota; c__Agaricomycetes; o__Cantharellales; f__Hydnaceae; g__Sistotrema; s__Sistotrema sp
OTU_1221	0	0	0	0	0	0	0	0	0	0	0	0	0	2	2	0	1	2	0	0	0	0	0	0	0	0	1	4	8	5	0	0	2	27	0.818182	9	7.36364	4.35713e-05	0	0	0	0	1	1	k__Fungi; p__Basidiomycota; c__Cystobasidiomycetes; o__Cystobasidiales; f__Cystobasidiaceae; g__Occultifur; s__Occultifur sp TMS_2011
OTU_656	0	0	0	0	0	0	0	0	0	0	0	0	4	2	0	0	0	0	6	5	0	0	0	3	0	0	1	3	0	1	2	0	0	27	0.818182	9	7.36364	4.35713e-05	2	2	0	0	0	1	k__Fungi; p__Ascomycota; c__Dothideomycetes; o__Pleosporales; f__Phaeosphaeriaceae; g__unidentified; s__Phaeosphaeriaceae sp
OTU_50	0	0	0	0	0	0	0	0	27	0	0	0	0	0	0	0	0	0	0	0	0	0	0	0	0	0	0	0	0	0	0	0	0	27	0.818182	1	0.818182	4.35713e-05	0	0	9	0	0	0	k__Fungi; p__Ascomycota; c__Dothideomycetes; o__Myriangiales; f__unidentified; g__unidentified; s__Myriangiales sp
OTU_1342	0	0	0	0	0	1	1	0	0	0	0	0	1	1	2	0	1	3	1	2	1	0	1	2	2	1	0	3	0	3	0	0	0	26	0.787879	16	12.6061	4.19575e-05	1	1	1	0	1	2	k__Fungi; p__Ascomycota; c__Eurotiomycetes; o__Chaetothyriales; f__Herpotrichiellaceae; g__Cladophialophora; s__Cladophialophora sp
OTU_1912	0	0	0	0	0	0	2	0	0	0	0	0	0	0	0	3	0	2	1	3	5	7	0	0	0	0	0	3	0	0	0	0	0	26	0.787879	8	6.30303	4.19575e-05	0	0	1	3	0	0	k__Fungi; p__Basidiomycota; c__Tremellomycetes; o__Tremellales; f__Incertae sedis; g__Derxomyces; s__Derxomyces sp LTD_2009b
OTU_708	0	6	0	0	0	16	0	0	0	0	0	2	0	0	0	0	0	0	0	2	0	0	0	0	0	0	0	0	0	0	0	0	0	26	0.787879	4	3.15152	4.19575e-05	0	1	0	0	0	6	k__Fungi; p__Basidiomycota; c__Pucciniomycetes; o__Platygloeales; f__Eocronartiaceae; g__Eocronartium; s__Eocronartium sp
OTU_1567	0	3	1	1	1	8	0	0	0	0	0	0	0	1	0	0	0	0	0	0	0	0	0	0	0	0	0	1	2	2	2	4	0	26	0.787879	11	8.66667	4.19575e-05	0	0	0	0	0	2	k__Fungi; p__Ascomycota; c__Dothideomycetes; o__Pleosporales; f__Incertae sedis; g__Phoma; s__Phoma sp
OTU_320	0	0	0	0	0	0	11	3	0	0	0	6	0	0	0	0	0	0	0	0	0	0	0	0	0	0	0	0	0	0	2	1	3	26	0.787879	6	4.72727	4.19575e-05	3	0	0	0	0	0	k__Fungi; p__Ascomycota; c__Leotiomycetes; o__Helotiales; f__unidentified; g__unidentified; s__Helotiales sp
OTU_632	2	7	1	2	1	0	2	0	0	0	0	0	0	0	0	1	0	0	0	0	0	0	0	0	3	2	1	0	0	0	1	0	3	26	0.787879	12	9.45455	4.19575e-05	0	3	0	0	0	0	k__Fungi; p__Basidiomycota; c__Agaricomycetes; o__Agaricales; f__Clavariaceae; g__unidentified; s__Clavariaceae sp
OTU_338	1	0	0	1	2	0	3	1	0	0	0	0	0	0	3	0	0	0	6	0	0	0	0	0	0	0	1	1	0	0	0	1	5	25	0.757576	11	8.33333	4.03438e-05	4	0	1	0	0	0	k__Fungi; p__Basidiomycota; c__Tremellomycetes; o__Filobasidiales; f__Filobasidiaceae; g__Cryptococcus; s__Cryptococcus terreus
OTU_465	6	0	7	4	0	0	2	0	0	0	0	1	0	0	0	0	0	0	0	0	0	0	0	0	0	1	1	0	0	0	1	2	0	25	0.757576	9	6.81818	4.03438e-05	2	0	2	1	0	0	k__Fungi; p__Ascomycota; c__Dothideomycetes; o__Pleosporales; f__unidentified; g__unidentified; s__Pleosporales sp
OTU_1001	0	0	0	0	0	0	0	0	0	0	1	0	1	0	0	0	9	0	2	0	2	0	2	1	0	0	1	1	0	2	3	0	0	25	0.757576	11	8.33333	4.03438e-05	0	0	1	0	3	0	k__Fungi; p__Ascomycota; c__Dothideomycetes; o__Myriangiales; f__unidentified; g__unidentified; s__Myriangiales sp
OTU_1535	1	0	1	3	0	0	1	0	0	0	3	1	0	0	0	0	0	1	1	0	0	1	0	0	0	0	0	1	0	1	2	2	6	25	0.757576	14	10.6061	4.03438e-05	2	0	0	1	0	1	k__Fungi; p__Ascomycota; c__Sordariomycetes; o__Trichosphaeriales; f__Incertae sedis; g__Nigrospora; s__Nigrospora sp FF_2011
OTU_1360	1	0	0	0	3	0	0	1	0	0	0	0	2	1	2	1	0	0	3	5	0	1	0	0	0	0	0	3	0	1	0	0	1	25	0.757576	13	9.84848	4.03438e-05	1	4	0	0	0	0	k__Fungi; p__Ascomycota; c__Eurotiomycetes; o__Chaetothyriales; f__unidentified; g__unidentified; s__Chaetothyriales sp
OTU_1837	2	0	2	1	1	1	1	4	2	0	0	2	0	1	0	1	0	0	0	0	0	0	0	0	2	0	2	1	1	0	0	0	0	24	0.727273	15	10.9091	3.873e-05	0	1	2	0	1	0	k__Fungi; p__Ascomycota; c__Eurotiomycetes; o__Eurotiales; f__Trichocomaceae; g__Aspergillus; s__Aspergillus niger
OTU_348	0	0	0	0	2	0	0	0	0	16	0	0	0	0	6	0	0	0	0	0	0	0	0	0	0	0	0	0	0	0	0	0	0	24	0.727273	3	2.18182	3.873e-05	0	0	3	5	0	0	k__Fungi; p__Ascomycota; c__Eurotiomycetes; o__Chaetothyriales; f__Herpotrichiellaceae; g__Rhinocladiella; s__Rhinocladiella sp 04001a
OTU_110	1	0	0	0	0	0	0	0	0	7	1	0	0	0	0	0	0	0	0	0	4	0	1	0	1	2	0	0	6	1	0	0	0	24	0.727273	9	6.54545	3.873e-05	0	0	2	3	0	0	k__Fungi; p__Ascomycota; c__Dothideomycetes; o__Pleosporales; f__Lophiostomataceae; g__Lophiostoma; s__Lophiostoma fuckelii
OTU_955	1	0	5	2	5	1	0	0	1	0	1	2	0	0	2	0	0	0	1	0	0	0	0	0	1	0	0	0	1	1	0	0	0	24	0.727273	13	9.45455	3.873e-05	0	0	2	0	0	1	k__Fungi; p__Ascomycota; c__unidentified; o__unidentified; f__unidentified; g__unidentified; s__Ascomycota sp
OTU_520	3	0	0	2	1	0	0	2	5	4	4	0	0	1	1	0	0	0	0	0	0	1	0	0	0	0	0	0	0	0	0	0	0	24	0.727273	10	7.27273	3.873e-05	1	1	2	3	0	0	k__Fungi; p__Basidiomycota; c__Agaricomycetes; o__Russulales; f__Peniophoraceae; g__Entomocorticium; s__Entomocorticium dendroctoni
OTU_730	0	0	0	0	0	0	0	0	0	0	0	0	0	0	0	0	0	0	2	2	1	4	2	4	0	0	2	0	1	4	1	0	1	24	0.727273	11	8	3.873e-05	0	0	1	1	1	0	k__Fungi; p__Ascomycota; c__Sordariomycetes; o__Xylariales; f__Amphisphaeriaceae; g__Pestalotiopsis; s__Pestalotiopsis cf microspora ROG_2010
OTU_1872	1	1	0	1	0	0	1	2	1	4	3	1	0	0	0	0	0	0	0	0	0	0	0	0	2	3	1	0	2	0	0	0	0	23	0.69697	13	9.06061	3.71163e-05	1	0	1	2	1	0	k__Fungi; p__Ascomycota; c__Lecanoromycetes; o__Pertusariales; f__Ochrolechiaceae; g__Ochrolechia; s__Ochrolechia frigida
OTU_193	0	0	0	0	0	1	1	2	0	0	2	0	3	1	0	2	0	0	2	0	0	0	0	0	2	1	0	1	0	2	2	1	0	23	0.69697	14	9.75758	3.71163e-05	0	1	0	1	0	0	k__Fungi; p__Basidiomycota; c__Agaricomycetes; o__Agaricales; f__Strophariaceae; g__Agrocybe; s__Agrocybe pediades
OTU_60	0	19	0	0	0	0	4	0	0	0	0	0	0	0	0	0	0	0	0	0	0	0	0	0	0	0	0	0	0	0	0	0	0	23	0.69697	2	1.39394	3.71163e-05	1	5	0	0	0	0	k__Fungi; p__Ascomycota; c__Pezizomycetes; o__Pezizales; f__Pyronemataceae; g__Aleuria; s__Aleuria aurantia
OTU_313	0	0	0	0	1	0	5	0	0	0	1	0	4	2	0	0	1	0	0	0	0	2	0	0	3	2	0	0	0	2	0	0	0	23	0.69697	10	6.9697	3.71163e-05	0	1	0	0	1	0	k__Fungi; p__Ascomycota; c__Dothideomycetes; o__Pleosporales; f__Sporormiaceae; g__Westerdykella; s__Westerdykella ornata
OTU_1731	0	0	0	0	0	0	0	0	0	0	0	0	0	1	0	0	3	9	0	0	0	0	0	0	0	0	1	2	3	1	3	0	0	23	0.69697	8	5.57576	3.71163e-05	0	1	0	0	1	2	k__Fungi; p__Glomeromycota; c__Glomeromycetes; o__Glomerales; f__Glomeraceae; g__Rhizophagus; s__Rhizophagus sp
OTU_1659	0	0	0	0	0	0	4	2	5	0	2	6	0	0	0	0	0	1	0	0	0	0	0	0	0	0	0	2	0	0	1	0	0	23	0.69697	8	5.57576	3.71163e-05	1	0	0	0	0	1	k__Fungi; p__Ascomycota; c__Lecanoromycetes; o__Pertusariales; f__Ochrolechiaceae; g__Ochrolechia; s__Ochrolechia frigida
OTU_1861	0	0	0	0	0	0	0	0	0	0	23	0	0	0	0	0	0	0	0	0	0	0	0	0	0	0	0	0	0	0	0	0	0	23	0.69697	1	0.69697	3.71163e-05	0	0	0	0	7	0	No blast hit
OTU_1826	0	0	0	0	0	0	0	0	0	0	0	0	0	0	0	0	0	0	0	0	22	0	0	0	0	0	0	0	0	0	0	0	0	22	0.666667	1	0.666667	3.55025e-05	0	0	4	0	0	0	k__Fungi; p__Ascomycota; c__Dothideomycetes; o__Pleosporales; f__Leptosphaeriaceae; g__Coniothyrium; s__Coniothyrium sp
OTU_356	0	0	0	0	0	0	0	0	0	0	0	0	0	0	0	22	0	0	0	0	0	0	0	0	0	0	0	0	0	0	0	0	0	22	0.666667	1	0.666667	3.55025e-05	0	0	0	6	0	0	k__Fungi; p__Ascomycota; c__Pezizomycetes; o__Pezizales; f__Pyronemataceae; g__Pseudaleuria; s__Pseudaleuria sp
OTU_634	0	1	0	0	0	0	0	0	0	0	1	1	2	0	0	9	0	0	3	0	0	0	0	0	0	2	0	1	1	1	0	0	0	22	0.666667	10	6.66667	3.55025e-05	3	0	0	2	0	0	k__Fungi; p__Ascomycota; c__unidentified; o__unidentified; f__unidentified; g__unidentified; s__Ascomycota sp
OTU_2010	0	0	0	0	0	0	0	0	0	0	0	0	1	0	0	0	0	0	2	3	4	5	2	0	0	2	1	0	0	1	1	0	0	22	0.666667	10	6.66667	3.55025e-05	1	0	1	1	1	0	k__Fungi; p__Ascomycota; c__unidentified; o__unidentified; f__unidentified; g__unidentified; s__Ascomycota sp
OTU_186	0	1	0	2	1	1	0	1	1	9	0	1	0	0	1	1	0	0	0	1	0	0	0	0	0	0	1	0	0	0	0	0	0	21	0.636364	12	7.63636	3.38888e-05	0	1	1	3	0	1	k__Fungi; p__Ascomycota; c__Leotiomycetes; o__Helotiales; f__Hyaloscyphaceae; g__Cistella; s__Cistella sp
OTU_1537	0	0	0	0	0	0	0	0	0	0	0	0	0	0	0	0	0	0	2	4	4	3	2	2	1	0	0	1	0	0	1	1	0	21	0.636364	10	6.36364	3.38888e-05	2	0	1	0	0	0	No blast hit
OTU_509	1	1	0	0	0	0	2	0	7	0	6	0	0	0	0	0	0	0	0	0	0	0	0	0	1	0	0	2	0	0	1	0	0	21	0.636364	8	5.09091	3.38888e-05	2	0	2	0	2	0	k__Fungi; p__Ascomycota; c__Eurotiomycetes; o__Chaetothyriales; f__Herpotrichiellaceae; g__unidentified; s__Herpotrichiellaceae sp
OTU_1629	4	0	0	2	1	0	2	0	0	0	6	2	1	0	0	0	0	0	0	0	0	0	0	0	0	1	0	1	0	0	1	0	0	21	0.636364	10	6.36364	3.38888e-05	1	0	0	0	2	0	No blast hit
OTU_1340	0	0	0	0	0	0	0	0	0	0	0	0	0	2	1	0	0	0	0	2	0	4	0	6	0	1	0	0	3	0	2	0	0	21	0.636364	8	5.09091	3.38888e-05	0	0	1	1	0	0	k__Fungi; p__Glomeromycota; c__Glomeromycetes; o__Glomerales; f__Glomeraceae; g__unidentified; s__Glomeraceae sp
OTU_697	0	1	0	1	1	0	2	0	4	3	0	0	0	0	3	2	0	1	0	0	0	0	0	0	1	0	2	0	0	0	0	0	0	21	0.636364	11	7	3.38888e-05	2	0	2	0	0	0	k__Fungi; p__Ascomycota; c__Sordariomycetes; o__Sordariales; f__Chaetomiaceae; g__unidentified; s__Chaetomiaceae sp
OTU_285	1	0	1	4	0	0	0	0	2	0	2	2	0	0	6	0	0	0	0	0	2	0	0	0	1	0	0	0	0	0	0	0	0	21	0.636364	9	5.72727	3.38888e-05	1	0	6	1	2	0	k__Fungi; p__Ascomycota; c__Eurotiomycetes; o__Chaetothyriales; f__unidentified; g__unidentified; s__Chaetothyriales sp
OTU_1905	0	2	0	1	2	1	0	0	2	1	0	0	0	1	1	1	0	3	0	0	0	1	0	1	0	0	0	0	0	2	1	0	0	20	0.606061	14	8.48485	3.2275e-05	0	0	2	0	0	2	k__Fungi; p__Basidiomycota; c__Agaricomycetes; o__Thelephorales; f__Thelephoraceae; g__Tomentella; s__Tomentella coerulea
OTU_1970	0	3	1	0	1	0	0	0	0	0	0	4	0	0	0	0	0	2	0	0	0	0	0	5	0	0	0	2	2	0	0	0	0	20	0.606061	8	4.84848	3.2275e-05	0	0	0	0	0	3	No blast hit
OTU_568	0	0	0	0	0	0	0	0	0	0	0	0	0	0	1	0	0	0	2	2	3	4	0	1	2	3	0	1	0	0	0	1	0	20	0.606061	10	6.06061	3.2275e-05	0	0	1	0	0	0	No blast hit
OTU_1865	0	0	0	0	0	0	0	0	0	0	0	0	0	0	0	0	0	0	4	2	0	1	1	4	0	0	0	3	5	0	0	0	0	20	0.606061	7	4.24242	3.2275e-05	1	2	0	0	0	4	k__Fungi; p__Ascomycota; c__Dothideomycetes; o__Myriangiales; f__unidentified; g__unidentified; s__Myriangiales sp
OTU_1818	1	0	0	0	0	0	0	0	0	0	0	0	0	0	0	0	0	0	5	5	1	4	1	0	0	0	3	0	0	0	0	0	0	20	0.606061	7	4.24242	3.2275e-05	4	2	1	2	0	0	No blast hit
OTU_17	1	0	1	0	0	2	3	1	0	0	2	0	0	0	0	0	0	0	0	0	0	1	0	4	0	1	0	0	0	2	1	0	0	19	0.575758	11	6.33333	3.06613e-05	1	0	0	0	0	3	k__Fungi; p__Ascomycota; c__Leotiomycetes; o__Helotiales; f__Helotiaceae; g__Rhizoscyphus; s__Rhizoscyphus ericae
OTU_1143	0	2	1	3	1	1	2	0	0	0	0	2	0	1	0	0	0	0	0	1	0	0	0	0	0	2	0	0	1	2	0	0	0	19	0.575758	12	6.90909	3.06613e-05	0	1	0	0	0	0	k__Fungi; p__Ascomycota; c__Pezizomycetes; o__Pezizales; f__Pezizaceae; g__Pachyphloeus; s__Pachyphloeus sp
OTU_1263	1	2	0	0	1	1	2	1	1	2	0	0	0	3	0	1	1	0	0	0	0	0	0	0	0	1	0	1	1	0	0	0	0	19	0.575758	14	8.06061	3.06613e-05	0	2	0	1	1	0	k__Fungi; p__Ascomycota; c__Dothideomycetes; o__Incertae sedis; f__Pseudeurotiaceae; g__unidentified; s__Pseudeurotiaceae sp
OTU_362	1	0	2	4	0	1	0	1	0	0	0	0	0	2	0	0	0	1	0	0	0	0	0	0	1	0	0	0	1	0	0	5	0	19	0.575758	10	5.75758	3.06613e-05	0	2	0	0	0	1	k__Fungi; p__Ascomycota; c__Eurotiomycetes; o__Eurotiales; f__Trichocomaceae; g__Penicillium; s__Penicillium bialowiezense
OTU_1932	0	0	0	1	1	0	2	2	0	2	0	0	0	0	0	4	0	0	0	0	0	0	0	0	2	2	0	0	1	2	0	0	0	19	0.575758	10	5.75758	3.06613e-05	0	1	0	2	0	0	k__Fungi; p__Ascomycota; c__Pezizomycetes; o__Pezizales; f__Tuberaceae; g__Reddellomyces; s__Reddellomyces westraliensis
OTU_1435	2	0	0	0	0	5	0	2	2	0	0	2	1	0	0	0	3	0	0	0	0	0	0	0	1	0	0	0	0	0	1	0	0	19	0.575758	9	5.18182	3.06613e-05	1	0	0	0	1	4	k__Fungi; p__Basidiomycota; c__Agaricomycetes; o__Agaricales; f__Physalacriaceae; g__Flammulina; s__Flammulina velutipes
OTU_696	0	2	0	0	0	0	1	0	0	3	0	0	1	0	0	0	0	1	0	2	0	0	0	0	0	0	2	0	0	0	1	6	0	19	0.575758	9	5.18182	3.06613e-05	0	0	0	0	0	0	k__Fungi; p__Basidiomycota; c__Agaricomycetes; o__Polyporales; f__Phanerochaetaceae; g__Hyphodermella; s__Hyphodermella rosae
OTU_864	2	0	2	0	2	2	0	3	5	2	0	0	0	0	0	0	0	0	0	0	0	0	0	0	0	0	1	0	0	0	0	0	0	19	0.575758	8	4.60606	3.06613e-05	1	0	1	1	1	0	No blast hit
OTU_1800	0	0	0	3	0	0	1	0	0	0	0	0	2	0	0	1	2	3	0	0	0	0	0	0	0	0	1	0	2	1	1	0	2	19	0.575758	11	6.33333	3.06613e-05	0	0	0	2	2	0	k__Fungi; p__Ascomycota; c__Dothideomycetes; o__Pleosporales; f__Montagnulaceae; g__Microsphaeropsis; s__Microsphaeropsis arundinis
OTU_1791	0	0	0	0	0	0	3	0	0	0	0	0	0	0	0	0	0	0	9	7	0	0	0	0	0	0	0	0	0	0	0	0	0	19	0.575758	3	1.72727	3.06613e-05	4	4	0	0	0	0	k__Fungi; p__Basidiomycota; c__Agaricomycetes; o__Agaricales; f__Agaricaceae; g__unidentified; s__Agaricaceae sp
OTU_30	0	1	0	2	0	0	0	0	1	4	0	0	0	1	1	1	0	0	0	1	1	1	0	0	0	0	0	0	1	0	1	0	2	18	0.545455	13	7.09091	2.90475e-05	0	1	0	2	0	0	k__Fungi; p__Ascomycota; c__Lecanoromycetes; o__Pertusariales; f__Ochrolechiaceae; g__Ochrolechia; s__Ochrolechia frigida
OTU_1111	3	1	0	1	1	0	1	0	1	0	0	0	1	1	2	2	0	0	1	2	0	0	0	0	0	0	0	0	1	0	0	0	0	18	0.545455	13	7.09091	2.90475e-05	1	1	2	1	0	0	k__Fungi; p__Ascomycota; c__Dothideomycetes; o__Capnodiales; f__Mycosphaerellaceae; g__unidentified; s__Mycosphaerellaceae sp
OTU_777	2	3	0	0	1	0	3	1	1	1	0	0	0	1	0	1	0	0	0	0	0	0	0	0	0	0	0	0	0	1	1	0	2	18	0.545455	12	6.54545	2.90475e-05	2	1	1	0	0	0	k__Fungi; p__Ascomycota; c__Dothideomycetes; o__Hysteriales; f__Gloniaceae; g__Cenococcum; s__Cenococcum sp
OTU_2100	0	0	0	0	0	0	0	0	0	0	0	0	1	0	3	0	0	0	2	2	3	2	0	5	0	0	0	0	0	0	0	0	0	18	0.545455	7	3.81818	2.90475e-05	1	0	2	0	0	1	k__Fungi; p__Ascomycota; c__Lecanoromycetes; o__Pertusariales; f__Ochrolechiaceae; g__Ochrolechia; s__Ochrolechia frigida
OTU_989	4	0	2	5	1	1	0	0	0	0	0	1	0	0	0	0	0	0	0	0	0	0	0	0	0	0	1	3	0	0	0	0	0	18	0.545455	8	4.36364	2.90475e-05	1	0	0	2	0	1	k__Fungi; p__Ascomycota; c__Lecanoromycetes; o__Pertusariales; f__Ochrolechiaceae; g__Ochrolechia; s__Ochrolechia frigida
OTU_1757	0	0	0	0	0	0	0	0	0	0	0	0	0	0	0	0	3	0	4	2	2	4	1	2	0	0	0	0	0	0	0	0	0	18	0.545455	7	3.81818	2.90475e-05	2	1	2	0	1	1	k__Fungi; p__Ascomycota; c__Dothideomycetes; o__Myriangiales; f__unidentified; g__unidentified; s__Myriangiales sp
OTU_1743	7	0	1	4	0	0	1	0	0	0	0	0	0	0	1	0	0	0	0	0	0	3	0	0	0	1	0	0	0	0	0	0	0	18	0.545455	7	3.81818	2.90475e-05	2	0	0	1	0	0	k__Fungi; p__Basidiomycota; c__Microbotryomycetes; o__Sporidiobolales; f__Incertae sedis; g__Rhodotorula; s__Rhodotorula sp
OTU_82	4	0	0	0	0	0	0	2	5	0	0	0	0	0	0	0	0	0	0	0	0	0	0	0	1	0	2	3	0	1	0	0	0	18	0.545455	7	3.81818	2.90475e-05	1	1	2	0	0	0	k__Fungi; p__Basidiomycota; c__Agaricomycetes; o__Polyporales; f__Phanerochaetaceae; g__Antrodiella; s__Antrodiella romellii
OTU_1058	1	1	0	0	0	0	1	3	5	0	0	0	0	0	0	0	0	0	0	0	0	0	0	0	0	0	2	0	5	0	0	0	0	18	0.545455	7	3.81818	2.90475e-05	2	2	0	0	0	0	k__Fungi; p__Ascomycota; c__Dothideomycetes; o__Pleosporales; f__Phaeosphaeriaceae; g__Stagonospora; s__Stagonospora duoseptata
OTU_822	0	0	0	0	0	0	5	2	1	7	2	1	0	0	0	0	0	0	0	0	0	0	0	0	0	0	0	0	0	0	0	0	0	18	0.545455	6	3.27273	2.90475e-05	1	0	0	2	0	1	k__Fungi; p__Basidiomycota; c__Agaricomycetes; o__Agaricales; f__Psathyrellaceae; g__Psathyrella; s__Psathyrella friesii
OTU_982	0	0	0	0	0	0	0	0	0	0	0	0	0	1	0	7	0	0	0	0	0	0	0	0	3	0	5	0	2	0	0	0	0	18	0.545455	5	2.72727	2.90475e-05	0	1	0	1	0	0	k__Fungi; p__Ascomycota; c__Eurotiomycetes; o__Chaetothyriales; f__Herpotrichiellaceae; g__unidentified; s__Herpotrichiellaceae sp
OTU_954	0	1	0	1	0	0	0	0	2	0	0	0	0	0	0	0	0	0	0	0	0	2	0	0	0	0	0	0	4	8	0	0	0	18	0.545455	6	3.27273	2.90475e-05	0	1	2	0	0	0	k__Fungi; p__Basidiomycota; c__Agaricomycetes; o__Polyporales; f__Fomitopsidaceae; g__Laetiporus; s__Laetiporus cincinnatus
OTU_1618	2	0	0	0	2	1	0	1	1	0	5	0	1	1	0	0	1	0	0	0	1	1	0	0	0	0	0	0	0	0	0	0	0	17	0.515152	11	5.66667	2.74338e-05	0	1	1	1	3	1	k__Fungi; p__Zygomycota; c__Incertae sedis; o__Mortierellales; f__Mortierellaceae; g__Mortierella; s__Mortierella sp
OTU_666	1	0	0	1	1	2	2	2	1	0	0	1	0	0	0	2	0	0	0	0	0	0	0	1	1	0	0	0	0	1	0	0	1	17	0.515152	13	6.69697	2.74338e-05	0	2	1	1	0	1	k__Fungi; p__Ascomycota; c__Dothideomycetes; o__unidentified; f__unidentified; g__unidentified; s__Dothideomycetes sp
OTU_1239	1	0	0	1	0	2	1	0	0	0	0	0	0	2	0	1	0	0	2	3	0	0	0	0	2	0	0	0	1	0	0	1	0	17	0.515152	11	5.66667	2.74338e-05	0	2	0	0	0	0	k__Fungi; p__Ascomycota; c__Leotiomycetes; o__Helotiales; f__Incertae sedis; g__Tetracladium; s__Tetracladium sp
OTU_18	0	0	0	0	0	0	0	0	0	1	0	1	0	1	0	1	0	1	0	4	0	2	0	1	2	0	0	1	0	0	0	2	0	17	0.515152	11	5.66667	2.74338e-05	0	1	0	2	0	1	k__Fungi; p__Ascomycota; c__Dothideomycetes; o__Incertae sedis; f__Myxotrichaceae; g__Oidiodendron; s__Oidiodendron chlamydosporicum
OTU_968	0	1	0	0	1	2	2	0	1	1	1	0	0	0	1	0	0	0	0	0	0	0	0	0	3	1	0	0	1	2	0	0	0	17	0.515152	12	6.18182	2.74338e-05	0	1	0	0	0	1	k__Fungi; p__Ascomycota; c__Eurotiomycetes; o__Eurotiales; f__Trichocomaceae; g__Aspergillus; s__Aspergillus ochraceus
OTU_486	2	0	0	0	3	11	0	0	0	0	0	0	0	0	0	0	0	0	0	0	0	0	0	0	0	0	1	0	0	0	0	0	0	17	0.515152	4	2.06061	2.74338e-05	1	0	0	0	2	4	k__Fungi; p__Ascomycota; c__unidentified; o__unidentified; f__unidentified; g__unidentified; s__Ascomycota sp
OTU_1172	3	0	0	0	4	0	0	0	0	2	0	0	0	0	0	4	0	0	0	0	0	0	0	0	0	0	0	4	0	0	0	0	0	17	0.515152	5	2.57576	2.74338e-05	0	0	0	1	2	0	k__Fungi; p__Basidiomycota; c__Tremellomycetes; o__Tremellales; f__Incertae sedis; g__Bullera; s__Bullera sp VY_86
OTU_206	2	0	0	3	0	0	1	0	4	0	0	0	1	1	0	0	0	0	0	5	0	0	0	0	0	0	0	0	0	0	0	0	0	17	0.515152	7	3.60606	2.74338e-05	0	0	2	1	0	0	k__Fungi; p__Basidiomycota; c__Agaricomycetes; o__Boletales; f__Sclerodermataceae; g__Scleroderma; s__Scleroderma citrinum
OTU_1554	1	0	0	0	0	4	0	0	3	0	7	0	0	0	0	0	0	0	0	0	0	2	0	0	0	0	0	0	0	0	0	0	0	17	0.515152	5	2.57576	2.74338e-05	0	0	0	0	1	0	k__Fungi; p__Ascomycota; c__Taphrinomycetes; o__Taphrinales; f__Taphrinaceae; g__Taphrina; s__Taphrina alni
OTU_879	0	0	0	0	0	0	0	0	0	0	7	5	0	0	0	0	0	0	2	0	0	0	3	0	0	0	0	0	0	0	0	0	0	17	0.515152	4	2.06061	2.74338e-05	0	0	0	0	0	0	k__Fungi; p__Basidiomycota; c__Agaricomycetes; o__Agaricales; f__Entolomataceae; g__Entoloma; s__Entoloma sp
OTU_1869	0	2	3	0	0	0	0	0	5	2	1	0	0	0	0	0	0	0	0	0	0	0	0	0	0	0	0	2	1	0	0	0	1	17	0.515152	8	4.12121	2.74338e-05	0	0	1	1	0	0	k__Fungi; p__Ascomycota; c__Dothideomycetes; o__Capnodiales; f__unidentified; g__unidentified; s__Capnodiales sp
OTU_1900	0	0	0	0	0	0	0	0	0	0	0	0	1	0	0	0	1	2	4	0	1	0	2	0	0	0	0	2	3	0	1	0	0	17	0.515152	9	4.63636	2.74338e-05	2	0	0	0	2	1	No blast hit
OTU_417	0	0	0	0	0	0	0	0	17	0	0	0	0	0	0	0	0	0	0	0	0	0	0	0	0	0	0	0	0	0	0	0	0	17	0.515152	1	0.515152	2.74338e-05	0	0	4	0	0	0	k__Fungi; p__Ascomycota; c__Eurotiomycetes; o__Incertae sedis; f__Incertae sedis; g__Sarcinomyces; s__Sarcinomyces crustaceus
OTU_1972	0	0	0	0	0	0	0	0	4	11	0	0	0	0	0	0	0	0	0	0	0	0	0	0	0	0	0	0	2	0	0	0	0	17	0.515152	3	1.54545	2.74338e-05	0	0	1	1	0	0	k__Fungi; p__Ascomycota; c__Eurotiomycetes; o__Chaetothyriales; f__Herpotrichiellaceae; g__Phaeococcomyces; s__Phaeococcomyces sp
OTU_38	0	0	0	0	3	3	0	0	0	0	0	0	0	0	0	10	0	0	0	0	0	0	0	0	0	0	0	0	0	0	0	0	0	16	0.484848	3	1.45455	2.582e-05	0	0	0	3	1	2	k__Fungi; p__Ascomycota; c__Pezizomycetes; o__Pezizales; f__Pyronemataceae; g__Trichophaea; s__Trichophaea cf hybrida KH0439
OTU_2095	2	0	0	0	0	0	7	0	0	0	0	0	4	0	0	0	0	0	0	0	0	0	0	0	3	0	0	0	0	0	0	0	0	16	0.484848	4	1.93939	2.582e-05	2	0	0	0	0	0	k__Fungi; p__Basidiomycota; c__Agaricomycetes; o__Thelephorales; f__Thelephoraceae; g__unidentified; s__Thelephoraceae sp
OTU_1586	0	1	2	0	0	0	0	1	0	0	0	1	0	2	2	2	0	0	0	1	0	0	1	0	0	0	0	1	0	1	0	1	0	16	0.484848	12	5.81818	2.582e-05	0	2	2	0	0	1	k__Fungi; p__Ascomycota; c__unidentified; o__unidentified; f__unidentified; g__unidentified; s__Ascomycota sp
OTU_946	0	2	1	1	0	0	4	0	1	1	0	1	1	1	0	0	0	0	0	0	1	2	0	0	0	0	0	0	0	0	0	0	0	16	0.484848	11	5.33333	2.582e-05	1	1	0	2	0	1	k__Fungi; p__Ascomycota; c__Leotiomycetes; o__Helotiales; f__Vibrisseaceae; g__Phialocephala; s__Phialocephala virens
OTU_191	0	0	0	0	0	1	0	0	0	0	0	0	0	3	4	0	3	2	0	0	0	0	0	0	1	0	1	0	1	0	0	0	0	16	0.484848	8	3.87879	2.582e-05	0	1	1	0	1	1	k__Fungi; p__Ascomycota; c__Sordariomycetes; o__Hypocreales; f__Hypocreaceae; g__Trichoderma; s__Trichoderma pubescens
OTU_1467	2	0	0	0	3	0	1	2	0	0	3	0	0	0	0	0	0	3	1	0	0	0	0	0	0	0	0	0	1	0	0	0	0	16	0.484848	8	3.87879	2.582e-05	3	0	0	0	2	1	k__Fungi; p__Ascomycota; c__Lecanoromycetes; o__Pertusariales; f__Ochrolechiaceae; g__Ochrolechia; s__Ochrolechia frigida
OTU_1063	0	0	0	0	0	0	0	0	0	0	0	0	1	0	0	4	0	0	0	0	0	0	0	0	1	3	3	0	0	4	0	0	0	16	0.484848	6	2.90909	2.582e-05	0	0	0	3	0	0	k__Fungi; p__Ascomycota; c__Dothideomycetes; o__Capnodiales; f__Teratosphaeriaceae; g__Devriesia; s__Devriesia sp
OTU_1862	0	0	2	0	0	2	0	0	0	0	0	0	0	0	2	1	0	0	0	0	3	0	0	0	0	0	0	0	0	0	3	2	1	16	0.484848	8	3.87879	2.582e-05	0	0	2	0	0	1	k__Fungi; p__Ascomycota; c__unidentified; o__unidentified; f__unidentified; g__unidentified; s__Ascomycota sp
OTU_573	0	0	0	0	0	0	0	0	13	0	0	0	1	0	0	0	0	0	0	0	0	0	0	0	0	0	0	1	0	1	0	0	0	16	0.484848	4	1.93939	2.582e-05	0	0	3	0	0	0	k__Fungi; p__Glomeromycota; c__Glomeromycetes; o__Paraglomerales; f__unidentified; g__unidentified; s__Paraglomerales sp
OTU_928	0	1	0	0	1	0	1	0	2	0	3	0	0	0	1	0	0	0	0	3	0	0	1	0	0	1	0	2	0	0	0	0	0	16	0.484848	10	4.84848	2.582e-05	0	1	1	0	2	0	k__Fungi; p__Ascomycota; c__Sordariomycetes; o__Hypocreales; f__Nectriaceae; g__Fusicolla; s__Fusicolla violacea
OTU_745	0	1	0	0	0	0	0	0	3	1	0	0	2	1	0	2	0	1	0	0	1	0	0	0	0	0	3	1	0	0	0	0	0	16	0.484848	10	4.84848	2.582e-05	1	1	2	1	0	0	k__Fungi; p__Basidiomycota; c__Agaricomycetes; o__Agaricales; f__Tricholomataceae; g__unidentified; s__Tricholomataceae sp
OTU_819	0	0	1	0	0	0	4	0	0	0	0	7	0	0	3	0	0	0	0	1	0	0	0	0	0	0	0	0	0	0	0	0	0	16	0.484848	5	2.42424	2.582e-05	2	0	2	0	0	1	k__Fungi; p__Ascomycota; c__Sordariomycetes; o__Sordariales; f__Lasiosphaeriaceae; g__Cladorrhinum; s__Cladorrhinum sp
OTU_615	0	1	0	0	0	0	0	0	0	0	7	0	4	0	0	0	0	3	1	0	0	0	0	0	0	0	0	0	0	0	0	0	0	16	0.484848	5	2.42424	2.582e-05	2	1	0	0	4	0	k__Fungi; p__Basidiomycota; c__Tremellomycetes; o__Filobasidiales; f__Filobasidiaceae; g__Cryptococcus; s__Cryptococcus stepposus
OTU_1789	1	0	1	5	0	1	0	0	1	1	0	0	0	2	1	1	1	0	0	0	0	0	0	0	0	0	0	0	1	0	0	0	0	16	0.484848	11	5.33333	2.582e-05	0	0	2	1	0	0	k__Fungi; p__Basidiomycota; c__Agaricomycetes; o__Agaricales; f__Physalacriaceae; g__Armillaria; s__Armillaria ectypa
OTU_1206	1	0	0	0	0	0	3	0	2	0	0	2	0	0	0	0	0	0	0	3	1	0	0	0	0	0	0	2	0	0	2	0	0	16	0.484848	8	3.87879	2.582e-05	0	3	1	0	0	1	k__Fungi; p__Ascomycota; c__Dothideomycetes; o__Capnodiales; f__Davidiellaceae; g__Cladosporium; s__Cladosporium grevilleae
OTU_1386	0	1	0	0	0	0	0	0	0	0	2	0	1	0	1	0	0	0	0	0	0	0	0	1	1	1	0	0	0	0	2	1	5	16	0.484848	10	4.84848	2.582e-05	0	0	0	0	0	0	k__Fungi; p__Ascomycota; c__Sordariomycetes; o__Hypocreales; f__Ophiocordycipitaceae; g__Hirsutella; s__Hirsutella nodulosa
OTU_1257	0	0	0	0	0	0	0	0	13	0	0	0	0	0	0	0	0	0	0	0	0	0	0	0	0	2	0	1	0	0	0	0	0	16	0.484848	3	1.45455	2.582e-05	0	0	3	0	0	0	k__Fungi; p__Ascomycota; c__Eurotiomycetes; o__Verrucariales; f__Verrucariaceae; g__Dermatocarpon; s__Dermatocarpon miniatum var miniatum
OTU_395	0	0	0	0	0	0	0	0	0	0	16	0	0	0	0	0	0	0	0	0	0	0	0	0	0	0	0	0	0	0	0	0	0	16	0.484848	1	0.484848	2.582e-05	0	0	0	0	5	0	k__Fungi; p__Ascomycota; c__Dothideomycetes; o__Myriangiales; f__unidentified; g__unidentified; s__Myriangiales sp
OTU_1985	0	0	0	1	0	1	1	0	1	2	0	0	1	1	0	2	0	0	1	2	0	0	0	1	0	0	0	0	0	0	1	0	0	15	0.454545	12	5.45455	2.42063e-05	0	2	0	2	0	0	k__Fungi; p__Basidiomycota; c__Agaricomycetes; o__Sebacinales; f__unidentified; g__unidentified; s__Sebacinales sp
OTU_378	1	0	3	0	0	1	1	1	1	2	0	0	0	1	2	0	0	0	1	0	0	0	0	0	1	0	0	0	0	0	0	0	0	15	0.454545	11	5	2.42063e-05	1	0	4	0	0	0	k__Fungi; p__Ascomycota; c__unidentified; o__unidentified; f__unidentified; g__unidentified; s__Ascomycota sp
OTU_1634	0	0	1	0	2	0	2	0	2	0	0	0	0	1	0	0	0	0	0	0	0	0	0	2	0	2	0	2	0	0	1	0	0	15	0.454545	9	4.09091	2.42063e-05	2	0	1	0	0	0	k__Fungi; p__Basidiomycota; c__Wallemiomycetes; o__Geminibasidiales; f__Geminibasidiaceae; g__Geminibasidium; s__Geminibasidium sp
OTU_235	0	1	0	1	1	5	0	0	0	0	0	0	3	0	0	2	0	0	0	0	0	0	0	0	0	0	2	0	0	0	0	0	0	15	0.454545	7	3.18182	2.42063e-05	0	1	0	0	0	2	k__Fungi; p__Basidiomycota; c__Agaricomycetes; o__unidentified; f__unidentified; g__unidentified; s__Agaricomycetes sp
OTU_65	0	2	0	5	1	2	0	0	0	0	0	0	0	0	0	0	0	0	0	0	0	0	0	0	2	0	1	1	1	0	0	0	0	15	0.454545	8	3.63636	2.42063e-05	0	1	0	0	0	0	No blast hit
OTU_209	0	0	0	0	0	0	0	0	0	0	0	0	0	0	0	0	0	0	2	1	5	3	0	2	0	0	0	0	0	0	2	0	0	15	0.454545	6	2.72727	2.42063e-05	0	0	1	2	0	0	k__Fungi; p__Ascomycota; c__Dothideomycetes; o__Myriangiales; f__unidentified; g__unidentified; s__Myriangiales sp
OTU_2072	0	0	0	0	0	0	0	0	6	0	0	0	0	1	0	0	0	0	0	0	4	0	0	0	0	0	4	0	0	0	0	0	0	15	0.454545	4	1.81818	2.42063e-05	0	0	5	0	0	0	k__Fungi; p__Basidiomycota; c__Agaricomycetes; o__Polyporales; f__Ganodermataceae; g__Ganoderma; s__Ganoderma resinaceum
OTU_1891	0	0	0	2	0	0	0	0	0	0	1	0	3	3	5	0	0	0	0	0	0	0	0	0	0	0	0	0	0	0	1	0	0	15	0.454545	6	2.72727	2.42063e-05	1	2	2	0	0	0	k__Fungi; p__Basidiomycota; c__Agaricomycetes; o__Polyporales; f__Polyporaceae; g__unidentified; s__Polyporaceae sp
OTU_827	0	0	0	0	0	0	4	0	7	0	0	0	0	0	0	0	0	0	0	0	0	0	0	0	0	0	0	0	0	2	0	0	1	14	0.424242	4	1.69697	2.25925e-05	2	0	3	0	0	0	k__Fungi; p__Ascomycota; c__unidentified; o__unidentified; f__unidentified; g__unidentified; s__Ascomycota sp
OTU_153	0	0	0	2	0	0	0	0	3	0	3	0	1	0	0	1	0	0	2	0	0	0	0	0	0	1	0	1	0	0	0	0	0	14	0.424242	8	3.39394	2.25925e-05	2	0	1	2	1	0	No blast hit
OTU_942	2	2	1	1	0	0	1	2	2	1	1	0	0	0	0	0	1	0	0	0	0	0	0	0	0	0	0	0	0	0	0	0	0	14	0.424242	10	4.24242	2.25925e-05	0	0	1	1	1	0	k__Fungi; p__Basidiomycota; c__Agaricomycetes; o__Agaricales; f__Hygrophoraceae; g__Hygrophorus; s__Hygrophorus sp
OTU_1966	1	2	1	1	0	0	0	0	5	0	1	0	0	0	0	0	0	0	0	0	0	0	0	0	0	0	0	1	1	0	1	0	0	14	0.424242	9	3.81818	2.25925e-05	1	0	2	0	0	0	k__Fungi; p__Basidiomycota; c__Agaricomycetes; o__Agaricales; f__Psathyrellaceae; g__Psathyrella; s__Psathyrella sp TENN61733
OTU_725	0	0	0	0	0	0	0	0	2	0	0	0	0	2	1	3	0	0	0	1	2	1	0	0	0	0	0	0	0	0	0	0	2	14	0.424242	8	3.39394	2.25925e-05	0	0	2	1	0	0	k__Fungi; p__Ascomycota; c__Dothideomycetes; o__Capnodiales; f__Teratosphaeriaceae; g__Devriesia; s__Devriesia sp
OTU_1717	0	0	0	0	0	0	0	0	0	0	0	0	0	0	0	14	0	0	0	0	0	0	0	0	0	0	0	0	0	0	0	0	0	14	0.424242	1	0.424242	2.25925e-05	0	0	0	4	0	0	k__Fungi; p__Ascomycota; c__Dothideomycetes; o__Pleosporales; f__Pleosporaceae; g__Drechslera; s__Drechslera sp BAFC 3419
OTU_1849	2	0	0	0	0	0	0	0	0	0	0	0	0	0	0	0	0	0	0	0	0	1	0	0	2	0	3	0	0	0	1	3	2	14	0.424242	7	2.9697	2.25925e-05	1	0	0	0	0	0	k__Fungi; p__Basidiomycota; c__Agaricomycetes; o__Russulales; f__unidentified; g__unidentified; s__Russulales sp
OTU_662	0	0	0	0	0	0	0	0	0	1	0	0	4	0	1	0	1	1	0	1	0	0	0	1	0	0	0	1	1	2	0	0	0	14	0.424242	10	4.24242	2.25925e-05	1	1	0	0	0	0	k__Fungi; p__Ascomycota; c__Sordariomycetes; o__Sordariales; f__Lasiosphaeriaceae; g__Podospora; s__Podospora glutinans
OTU_343	0	0	0	0	0	0	0	0	12	0	0	0	0	0	0	0	0	0	0	0	0	0	0	0	0	0	2	0	0	0	0	0	0	14	0.424242	2	0.848485	2.25925e-05	0	0	6	0	0	0	k__Fungi; p__Ascomycota; c__Taphrinomycetes; o__Taphrinales; f__Taphrinaceae; g__unidentified; s__Taphrinaceae sp
OTU_401	0	0	2	0	2	0	0	0	1	0	0	1	0	0	0	5	1	0	0	0	0	0	0	0	0	0	0	0	0	0	1	0	0	13	0.393939	7	2.75758	2.09788e-05	0	0	1	2	0	0	k__Fungi; p__Ascomycota; c__Leotiomycetes; o__Helotiales; f__Vibrisseaceae; g__Phialocephala; s__Phialocephala virens
OTU_625	0	0	0	0	0	0	0	0	0	0	0	0	0	12	0	1	0	0	0	0	0	0	0	0	0	0	0	0	0	0	0	0	0	13	0.393939	2	0.787879	2.09788e-05	0	2	0	0	0	0	k__Fungi; p__Ascomycota; c__Archaeorhizomycetes; o__Archaeorhizomycetales; f__Archaeorhizomycetaceae; g__Archaeorhizomyces; s__Archaeorhizomyces sp
OTU_623	0	0	1	0	2	0	0	0	0	0	0	0	0	1	0	2	0	1	0	1	0	1	1	0	0	1	0	0	1	1	0	0	0	13	0.393939	11	4.33333	2.09788e-05	0	0	1	2	1	0	k__Fungi; p__Ascomycota; c__Eurotiomycetes; o__Eurotiales; f__Trichocomaceae; g__unidentified; s__Trichocomaceae sp
OTU_1365	0	0	1	0	0	0	2	0	1	1	1	0	1	0	0	1	0	0	0	2	0	0	0	0	0	0	1	0	1	0	0	1	0	13	0.393939	11	4.33333	2.09788e-05	1	1	0	0	1	0	k__Fungi; p__Basidiomycota; c__Tremellomycetes; o__Tremellales; f__Incertae sedis; g__Derxomyces; s__Derxomyces sp LTD_2009b
OTU_1316	0	0	4	0	0	0	0	0	0	0	0	0	0	0	0	1	0	0	0	0	0	0	0	0	2	0	0	2	0	0	1	1	2	13	0.393939	7	2.75758	2.09788e-05	0	0	1	1	0	0	k__Fungi; p__Ascomycota; c__unidentified; o__unidentified; f__unidentified; g__unidentified; s__Ascomycota sp
OTU_78	0	0	0	2	1	0	3	0	0	0	1	0	0	0	1	0	0	0	0	0	1	0	0	0	0	0	0	0	1	1	0	0	2	13	0.393939	9	3.54545	2.09788e-05	0	0	0	0	1	0	k__Fungi; p__Basidiomycota; c__Agaricomycetes; o__Thelephorales; f__Thelephoraceae; g__unidentified; s__Thelephoraceae sp
OTU_1653	0	0	2	0	0	0	1	0	0	0	0	0	0	0	0	0	0	0	0	1	0	4	0	0	0	0	4	0	1	0	0	0	0	13	0.393939	6	2.36364	2.09788e-05	0	0	2	0	0	0	k__Fungi; p__Zygomycota; c__Incertae sedis; o__Mortierellales; f__unidentified; g__unidentified; s__Mortierellales sp
OTU_160	0	0	0	0	0	0	0	0	0	0	0	0	1	1	1	1	1	2	0	0	1	0	1	2	0	1	0	0	0	0	0	0	1	13	0.393939	11	4.33333	2.09788e-05	0	0	0	1	1	1	k__Fungi; p__Ascomycota; c__Sordariomycetes; o__Hypocreales; f__Nectriaceae; g__unidentified; s__Nectriaceae sp
OTU_1491	0	0	0	0	0	0	0	0	9	0	0	0	0	1	0	0	0	0	1	0	0	0	0	0	0	0	0	2	0	0	0	0	0	13	0.393939	4	1.57576	2.09788e-05	1	1	0	0	0	0	k__Fungi; p__Basidiomycota; c__Agaricomycetes; o__Boletales; f__Suillaceae; g__Suillus; s__Suillus spectabilis
OTU_1432	0	0	0	0	0	0	5	1	0	0	0	7	0	0	0	0	0	0	0	0	0	0	0	0	0	0	0	0	0	0	0	0	0	13	0.393939	3	1.18182	2.09788e-05	2	0	0	0	0	3	k__Fungi; p__Ascomycota; c__Incertae sedis; o__Incertae sedis; f__Incertae sedis; g__Chaetosphaeronema; s__Chaetosphaeronema sp
OTU_839	0	0	0	0	2	0	0	0	0	8	0	0	1	0	0	0	1	0	0	0	0	0	0	0	0	0	0	1	0	0	0	0	0	13	0.393939	5	1.9697	2.09788e-05	0	0	0	3	1	0	k__Fungi; p__Basidiomycota; c__Tremellomycetes; o__Tremellales; f__Incertae sedis; g__Hannaella; s__Hannaella zeae
OTU_2028	8	0	0	0	0	0	0	0	0	0	1	0	0	0	0	0	0	0	0	0	0	0	0	0	0	4	0	0	0	0	0	0	0	13	0.393939	3	1.18182	2.09788e-05	1	0	0	0	0	0	k__Fungi; p__Ascomycota; c__Leotiomycetes; o__Helotiales; f__unidentified; g__unidentified; s__Helotiales sp
OTU_189	0	0	0	0	0	0	0	0	0	0	0	0	0	0	0	0	0	0	3	2	5	1	0	2	0	0	0	0	0	0	0	0	0	13	0.393939	5	1.9697	2.09788e-05	0	0	1	1	0	2	k__Fungi; p__Ascomycota; c__Dothideomycetes; o__Myriangiales; f__unidentified; g__unidentified; s__Myriangiales sp
OTU_91	0	0	0	0	0	0	0	0	0	0	0	0	0	0	0	0	0	0	0	0	0	0	0	0	1	4	0	3	0	0	0	2	3	13	0.393939	5	1.9697	2.09788e-05	0	0	0	0	0	0	k__Fungi; p__Basidiomycota; c__Agaricomycetes; o__Agaricales; f__Cortinariaceae; g__Cortinarius; s__Cortinarius glaucopus var olivaceus
OTU_1597	1	0	0	0	0	0	0	0	0	0	0	10	0	1	1	0	0	0	0	0	0	0	0	0	0	0	0	0	0	0	0	0	0	13	0.393939	4	1.57576	2.09788e-05	0	1	0	0	0	5	k__Fungi; p__Basidiomycota; c__Agaricomycetes; o__unidentified; f__unidentified; g__unidentified; s__Agaricomycetes sp
OTU_996	1	0	0	0	0	0	2	0	1	5	0	0	0	0	0	0	0	0	0	0	0	1	0	0	0	3	0	0	0	0	0	0	0	13	0.393939	6	2.36364	2.09788e-05	0	0	1	1	0	0	k__Fungi; p__Basidiomycota; c__unidentified; o__unidentified; f__unidentified; g__unidentified; s__Basidiomycota sp
OTU_1281	0	0	0	0	1	0	0	0	1	4	1	0	0	0	0	1	0	0	0	0	0	0	1	0	0	0	0	0	2	0	0	2	0	13	0.393939	8	3.15152	2.09788e-05	0	0	0	1	2	0	k__Fungi; p__Ascomycota; c__Eurotiomycetes; o__Eurotiales; f__Trichocomaceae; g__Talaromyces; s__Talaromyces sp
OTU_1628	1	0	0	0	0	0	1	0	3	0	0	0	0	0	0	0	0	2	0	0	0	0	0	0	2	0	0	0	2	0	1	1	0	13	0.393939	8	3.15152	2.09788e-05	1	0	1	0	0	0	k__Fungi; p__Ascomycota; c__Lecanoromycetes; o__Pertusariales; f__Ochrolechiaceae; g__Ochrolechia; s__Ochrolechia frigida
OTU_399	0	1	0	0	1	3	0	0	0	6	1	0	0	0	0	0	0	0	0	1	0	0	0	0	0	0	0	0	0	0	0	0	0	13	0.393939	6	2.36364	2.09788e-05	0	0	0	1	0	1	k__Fungi; p__Basidiomycota; c__Agaricomycetes; o__Agaricales; f__Strophariaceae; g__Pholiota; s__Pholiota conissans
OTU_521	0	0	0	0	0	0	0	0	0	4	0	0	0	0	0	1	0	0	0	3	0	0	0	0	0	0	0	0	0	0	0	5	0	13	0.393939	4	1.57576	2.09788e-05	0	1	0	2	0	0	k__Fungi; p__Basidiomycota; c__Agaricomycetes; o__Polyporales; f__Meripilaceae; g__Rigidoporus; s__Rigidoporus corticola
OTU_1442	0	0	0	0	0	0	0	1	0	0	0	2	0	0	1	0	0	2	0	1	1	0	1	0	0	1	0	0	0	0	0	3	0	13	0.393939	9	3.54545	2.09788e-05	0	0	1	0	0	1	No blast hit
OTU_526	0	0	0	0	0	0	0	2	0	0	0	0	0	0	0	0	0	0	0	0	0	0	0	0	0	0	0	0	11	0	0	0	0	13	0.393939	2	0.787879	2.09788e-05	0	0	0	0	0	0	k__Fungi; p__Basidiomycota; c__Agaricomycetes; o__Agaricales; f__Psathyrellaceae; g__Coprinopsis; s__Coprinopsis stercorea
OTU_1278	2	0	0	0	0	0	0	0	0	0	0	0	0	0	0	0	0	0	0	0	2	0	0	0	0	9	0	0	0	0	0	0	0	13	0.393939	3	1.18182	2.09788e-05	1	0	0	0	0	0	k__Fungi; p__Basidiomycota; c__Agaricomycetes; o__Agaricales; f__Strophariaceae; g__Gymnopilus; s__Gymnopilus junonius
OTU_504	0	0	0	2	0	0	2	0	1	2	1	0	1	0	0	1	0	0	0	1	0	0	0	0	0	0	0	0	0	0	0	1	0	12	0.363636	9	3.27273	1.9365e-05	0	1	0	0	0	0	k__Fungi; p__Ascomycota; c__Leotiomycetes; o__Helotiales; f__Vibrisseaceae; g__Phialocephala; s__Phialocephala fortinii
OTU_418	1	0	1	0	0	0	0	1	6	0	0	0	0	0	1	1	0	0	0	0	0	0	0	0	0	0	0	0	0	1	0	0	0	12	0.363636	7	2.54545	1.9365e-05	0	0	1	0	0	0	k__Fungi; p__Zygomycota; c__Incertae sedis; o__Mortierellales; f__unidentified; g__unidentified; s__Mortierellales sp
OTU_1786	0	1	0	0	0	0	0	1	0	1	0	0	0	2	1	1	0	0	0	1	0	0	0	0	2	0	1	1	0	0	0	0	0	12	0.363636	10	3.63636	1.9365e-05	0	2	0	1	0	0	k__Fungi; p__Ascomycota; c__Leotiomycetes; o__Helotiales; f__unidentified; g__unidentified; s__Helotiales sp
OTU_917	0	0	0	0	0	0	0	0	1	0	2	4	0	0	0	0	1	0	0	0	0	0	1	0	0	0	0	0	0	0	0	3	0	12	0.363636	6	2.18182	1.9365e-05	0	0	0	0	0	1	k__Fungi; p__Basidiomycota; c__Agaricomycetes; o__Agaricales; f__Inocybaceae; g__Inocybe; s__Inocybe jacobi
OTU_896	0	0	1	0	0	0	0	1	0	4	1	0	0	0	0	1	0	0	0	3	0	0	1	0	0	0	0	0	0	0	0	0	0	12	0.363636	7	2.54545	1.9365e-05	0	0	0	2	0	0	k__Fungi; p__Ascomycota; c__unidentified; o__unidentified; f__unidentified; g__unidentified; s__Ascomycota sp
OTU_435	1	0	1	0	0	1	1	0	0	1	1	0	0	0	0	0	0	0	0	0	1	0	0	0	2	0	0	1	0	0	1	0	1	12	0.363636	11	4	1.9365e-05	1	0	1	1	1	0	k__Fungi; p__Ascomycota; c__Eurotiomycetes; o__Eurotiales; f__Trichocomaceae; g__Aspergillus; s__Aspergillus insuetus
OTU_637	0	0	0	0	0	0	0	0	0	0	0	0	0	0	0	0	0	0	3	2	4	0	2	0	0	0	0	1	0	0	0	0	0	12	0.363636	5	1.81818	1.9365e-05	1	1	2	0	1	0	k__Fungi; p__Ascomycota; c__Dothideomycetes; o__Myriangiales; f__unidentified; g__unidentified; s__Myriangiales sp
OTU_743	0	1	0	0	0	0	4	3	0	0	0	1	2	0	0	0	0	0	1	0	0	0	0	0	0	0	0	0	0	0	0	0	0	12	0.363636	6	2.18182	1.9365e-05	2	1	0	0	0	0	k__Fungi; p__Ascomycota; c__Dothideomycetes; o__Pleosporales; f__unidentified; g__unidentified; s__Pleosporales sp
OTU_1547	0	0	0	0	0	0	0	0	1	6	0	0	0	0	0	0	0	0	2	0	0	0	0	0	0	0	2	0	0	0	0	0	1	12	0.363636	5	1.81818	1.9365e-05	0	0	0	2	0	0	k__Fungi; p__Basidiomycota; c__Tremellomycetes; o__Filobasidiales; f__unidentified; g__unidentified; s__Filobasidiales sp
OTU_1402	2	0	0	0	0	0	0	0	0	0	0	0	0	0	4	0	0	0	1	0	4	0	0	0	0	0	1	0	0	0	0	0	0	12	0.363636	5	1.81818	1.9365e-05	1	0	3	0	0	0	k__Fungi; p__Basidiomycota; c__Agaricomycetes; o__Polyporales; f__Meripilaceae; g__Grifola; s__Grifola frondosa
OTU_642	1	0	0	2	0	2	1	0	2	0	0	1	0	0	0	0	0	1	0	0	0	1	0	0	1	0	0	0	0	0	0	0	0	12	0.363636	9	3.27273	1.9365e-05	0	0	1	1	0	1	k__Fungi; p__Basidiomycota; c__Agaricomycetes; o__Agaricales; f__Typhulaceae; g__Typhula; s__Typhula maritima
OTU_1557	0	0	0	1	0	0	0	0	0	0	1	0	0	1	0	0	2	0	0	0	0	0	0	0	0	1	0	0	3	2	0	0	1	12	0.363636	8	2.90909	1.9365e-05	0	0	0	0	0	0	k__Fungi; p__Ascomycota; c__Sordariomycetes; o__Sordariales; f__Lasiosphaeriaceae; g__Podospora; s__Podospora sp
OTU_2057	0	0	0	0	0	2	0	0	0	0	0	10	0	0	0	0	0	0	0	0	0	0	0	0	0	0	0	0	0	0	0	0	0	12	0.363636	2	0.727273	1.9365e-05	0	0	0	0	0	4	k__Fungi; p__Basidiomycota; c__Agaricomycetes; o__Russulales; f__Stereaceae; g__Stereum; s__Stereum sp HE2794
OTU_1351	0	0	0	0	0	0	0	0	0	0	0	0	0	0	0	0	0	0	0	2	2	0	0	2	0	1	0	0	0	0	0	4	1	12	0.363636	6	2.18182	1.9365e-05	0	1	1	0	0	0	k__Fungi; p__Ascomycota; c__Sordariomycetes; o__Hypocreales; f__Ophiocordycipitaceae; g__Hirsutella; s__Hirsutella vermicola
OTU_1909	1	0	0	0	0	0	0	0	0	0	0	9	0	0	0	0	0	1	0	0	0	0	0	0	1	0	0	0	0	0	0	0	0	12	0.363636	4	1.45455	1.9365e-05	0	0	0	0	0	3	k__Fungi; p__Basidiomycota; c__Agaricomycetes; o__Agaricales; f__Pleurotaceae; g__Pleurotus; s__Pleurotus eryngii
OTU_1744	0	0	0	0	0	0	0	0	0	0	0	0	0	0	0	0	0	0	0	0	0	0	0	0	2	2	2	0	0	1	2	0	3	12	0.363636	6	2.18182	1.9365e-05	0	0	0	0	0	0	k__Fungi; p__Ascomycota; c__Dothideomycetes; o__Pleosporales; f__Incertae sedis; g__Macroventuria; s__Macroventuria anomochaeta
OTU_74	0	0	1	0	0	0	0	0	2	0	0	0	0	0	0	0	0	0	0	0	0	0	0	0	4	2	0	0	1	0	0	2	0	12	0.363636	6	2.18182	1.9365e-05	0	0	2	0	0	0	No blast hit
OTU_437	0	0	0	1	0	0	0	1	0	1	0	1	0	0	0	2	0	1	0	1	0	0	0	1	0	0	0	0	1	1	0	0	0	11	0.333333	10	3.33333	1.77513e-05	0	0	0	1	0	1	k__Fungi; p__Zygomycota; c__Incertae sedis; o__Mortierellales; f__unidentified; g__unidentified; s__Mortierellales sp
OTU_1978	1	1	1	0	2	0	1	1	0	0	0	0	0	0	0	2	0	0	0	0	0	0	0	0	0	1	0	1	0	0	0	0	0	11	0.333333	9	3	1.77513e-05	0	1	0	1	0	0	k__Fungi; p__Ascomycota; c__Dothideomycetes; o__Pleosporales; f__Pleomassariaceae; g__unidentified; s__Pleomassariaceae sp
OTU_776	0	0	1	0	0	3	0	0	1	0	0	2	0	0	0	0	0	1	1	0	0	0	0	1	0	1	0	0	0	0	0	0	0	11	0.333333	8	2.66667	1.77513e-05	0	0	0	0	0	1	k__Fungi; p__Ascomycota; c__Leotiomycetes; o__Helotiales; f__Incertae sedis; g__Cadophora; s__Cadophora finlandica
OTU_439	0	1	0	2	1	2	0	0	0	1	1	1	0	0	0	0	0	0	0	1	0	0	0	0	0	0	0	0	0	0	1	0	0	11	0.333333	9	3	1.77513e-05	0	0	0	0	1	0	k__Fungi; p__Ascomycota; c__Dothideomycetes; o__unidentified; f__unidentified; g__unidentified; s__Dothideomycetes sp
OTU_1752	1	0	0	1	1	0	0	1	1	0	0	0	0	0	2	0	0	0	3	0	0	0	0	0	0	0	0	0	0	0	0	1	0	11	0.333333	8	2.66667	1.77513e-05	2	1	1	0	0	0	k__Fungi; p__Ascomycota; c__Eurotiomycetes; o__Eurotiales; f__Trichocomaceae; g__Penicillium; s__Penicillium lividum
OTU_749	1	0	0	1	0	0	1	0	2	1	0	0	0	0	0	0	0	1	0	0	0	0	0	0	2	0	1	1	0	0	0	0	0	11	0.333333	9	3	1.77513e-05	1	0	1	1	0	0	k__Fungi; p__Ascomycota; c__Eurotiomycetes; o__Eurotiales; f__Trichocomaceae; g__Penicillium; s__Penicillium halotolerans
OTU_1793	0	0	0	2	1	0	2	0	0	0	0	0	0	0	0	0	6	0	0	0	0	0	0	0	0	0	0	0	0	0	0	0	0	11	0.333333	4	1.33333	1.77513e-05	1	0	0	1	2	0	k__Fungi; p__Basidiomycota; c__Agaricomycetes; o__Agaricales; f__Amanitaceae; g__Amanita; s__Amanita muscaria
OTU_447	0	1	0	0	2	0	2	1	1	0	0	0	0	0	0	0	0	1	0	1	0	0	0	0	1	0	0	1	0	0	0	0	0	11	0.333333	9	3	1.77513e-05	0	1	1	0	0	0	k__Fungi; p__Ascomycota; c__Dothideomycetes; o__Pleosporales; f__Incertae sedis; g__Didymella; s__Didymella urticicola
OTU_2009	0	0	0	0	0	0	0	10	0	0	0	0	0	0	0	0	0	0	0	0	0	0	0	0	0	0	1	0	0	0	0	0	0	11	0.333333	2	0.666667	1.77513e-05	0	4	0	0	0	0	k__Fungi; p__Ascomycota; c__Dothideomycetes; o__Pleosporales; f__Incertae sedis; g__Setomelanomma; s__Setomelanomma holmii
OTU_1408	0	0	0	0	0	0	0	0	0	0	0	0	1	2	0	2	0	0	0	1	0	0	0	0	0	0	1	0	1	2	1	0	0	11	0.333333	8	2.66667	1.77513e-05	1	0	0	0	0	0	k__Fungi; p__Ascomycota; c__unidentified; o__unidentified; f__unidentified; g__unidentified; s__Ascomycota sp
OTU_1874	0	0	1	0	4	0	0	0	0	0	1	0	0	0	0	0	0	0	0	1	0	0	0	0	1	0	0	0	3	0	0	0	0	11	0.333333	6	2	1.77513e-05	0	0	0	0	0	0	k__Fungi; p__Basidiomycota; c__Agaricomycetes; o__Polyporales; f__Polyporaceae; g__Sarcoporia; s__Sarcoporia polyspora
OTU_1854	0	0	0	0	0	0	0	0	0	0	0	0	0	2	0	0	0	0	0	0	0	0	0	0	0	0	0	0	9	0	0	0	0	11	0.333333	2	0.666667	1.77513e-05	0	2	0	0	0	0	k__Fungi; p__Basidiomycota; c__Agaricomycetes; o__Polyporales; f__Phanerochaetaceae; g__Ceriporiopsis; s__Ceriporiopsis aneirina
OTU_1730	0	0	3	0	0	0	0	0	0	0	0	0	0	0	2	0	0	0	0	0	0	1	0	0	3	0	1	1	0	0	0	0	0	11	0.333333	6	2	1.77513e-05	0	0	3	0	0	0	k__Fungi; p__Basidiomycota; c__Agaricomycetes; o__Polyporales; f__Meruliaceae; g__Radulodon; s__Radulodon americanus
OTU_620	0	0	0	0	0	0	0	0	0	0	0	0	4	0	0	0	2	1	1	0	0	0	0	1	0	1	0	1	0	0	0	0	0	11	0.333333	7	2.33333	1.77513e-05	1	0	0	0	1	0	k__Fungi; p__Ascomycota; c__Sordariomycetes; o__Incertae sedis; f__Glomerellaceae; g__Colletotrichum; s__Colletotrichum lilii
OTU_1067	0	0	0	0	0	0	0	0	0	0	0	0	0	2	0	1	0	0	0	0	0	4	0	0	0	2	0	0	1	0	1	0	0	11	0.333333	6	2	1.77513e-05	0	1	0	2	0	0	k__Fungi; p__Ascomycota; c__Sordariomycetes; o__Hypocreales; f__Bionectriaceae; g__Clonostachys; s__Clonostachys sp
OTU_463	0	0	0	0	0	9	0	0	0	0	0	0	0	0	0	0	0	0	0	0	0	0	0	0	0	0	1	0	0	0	0	1	0	11	0.333333	3	1	1.77513e-05	0	0	0	0	0	3	k__Fungi; p__Ascomycota; c__Dothideomycetes; o__Pleosporales; f__Cucurbitariaceae; g__Pyrenochaetopsis; s__Pyrenochaetopsis sp
OTU_225	1	2	0	0	0	0	2	1	1	1	1	0	0	0	1	0	0	0	1	0	0	0	0	0	0	0	0	0	0	0	0	0	0	11	0.333333	9	3	1.77513e-05	1	0	1	0	0	0	k__Fungi; p__Basidiomycota; c__Agaricomycetes; o__Agaricales; f__Agaricaceae; g__Tulostoma; s__Tulostoma sp KH_2011b
OTU_769	0	0	0	1	1	0	0	0	0	0	5	0	0	0	0	0	2	0	0	0	0	2	0	0	0	0	0	0	0	0	0	0	0	11	0.333333	5	1.66667	1.77513e-05	0	0	0	1	1	0	k__Fungi; p__Ascomycota; c__Eurotiomycetes; o__Eurotiales; f__Trichocomaceae; g__Penicillium; s__Penicillium terrigenum
OTU_1356	0	0	3	0	0	0	0	0	0	0	0	0	0	0	0	0	0	0	0	0	0	2	0	5	0	0	1	0	0	0	0	0	0	11	0.333333	4	1.33333	1.77513e-05	0	0	2	0	0	2	k__Fungi; p__Basidiomycota; c__Agaricomycetes; o__Agaricales; f__Psathyrellaceae; g__Coprinopsis; s__Coprinopsis acuminata
OTU_628	0	0	0	0	0	0	2	0	6	0	0	0	0	0	0	0	0	0	3	0	0	0	0	0	0	0	0	0	0	0	0	0	0	11	0.333333	3	1	1.77513e-05	0	0	1	0	0	0	k__Fungi; p__Basidiomycota; c__Agaricomycetes; o__Polyporales; f__Meruliaceae; g__Phlebia; s__Phlebia sp 604
OTU_1215	0	0	0	0	0	0	0	0	0	0	0	0	0	0	0	0	1	0	2	1	1	1	1	1	1	0	0	0	0	0	0	2	0	11	0.333333	9	3	1.77513e-05	0	0	0	1	1	0	No blast hit
OTU_788	0	0	0	0	0	0	0	0	0	0	0	0	0	0	0	0	1	0	0	0	4	0	0	0	1	0	0	0	3	0	1	0	1	11	0.333333	6	2	1.77513e-05	0	0	0	0	1	0	k__Fungi; p__Ascomycota; c__Lecanoromycetes; o__Pertusariales; f__Ochrolechiaceae; g__Ochrolechia; s__Ochrolechia frigida
OTU_766	0	0	0	0	2	0	0	0	1	1	0	0	0	1	0	0	1	0	1	0	0	0	0	0	0	1	0	0	1	1	0	0	0	10	0.30303	9	2.72727	1.61375e-05	1	0	1	1	1	0	k__Fungi; p__Basidiomycota; c__Agaricomycetes; o__Cantharellales; f__Clavulinaceae; g__unidentified; s__Clavulinaceae sp
OTU_1262	1	0	0	0	0	0	0	1	0	0	0	1	0	1	0	1	1	0	1	0	0	0	0	0	1	0	1	0	0	1	0	0	0	10	0.30303	10	3.0303	1.61375e-05	1	0	0	1	0	0	k__Fungi; p__Zygomycota; c__Incertae sedis; o__Mucorales; f__Umbelopsidaceae; g__Umbelopsis; s__Umbelopsis dimorpha
OTU_152	0	0	0	1	0	0	0	0	0	0	0	0	0	0	0	0	0	0	0	1	0	3	1	0	2	0	0	0	0	1	1	0	0	10	0.30303	7	2.12121	1.61375e-05	0	1	0	2	0	0	k__Fungi; p__Basidiomycota; c__Agaricomycetes; o__Agaricales; f__Cortinariaceae; g__Cortinarius; s__Cortinarius terpsichores
OTU_1593	0	0	0	0	1	0	2	1	0	0	0	0	0	1	0	1	1	0	0	0	0	0	0	1	1	0	0	0	0	0	0	0	1	10	0.30303	9	2.72727	1.61375e-05	1	0	0	0	0	0	k__Fungi; p__Ascomycota; c__Leotiomycetes; o__Helotiales; f__Helotiaceae; g__unidentified; s__Helotiaceae sp
OTU_280	0	0	0	0	0	0	1	0	1	3	0	1	0	0	0	2	1	1	0	0	0	0	0	0	0	0	0	0	0	0	0	0	0	10	0.30303	7	2.12121	1.61375e-05	0	0	1	1	0	1	k__Fungi; p__Ascomycota; c__Eurotiomycetes; o__Chaetothyriales; f__Herpotrichiellaceae; g__Phialophora; s__Phialophora alba
OTU_1311	0	0	0	0	0	0	0	0	0	0	9	0	0	0	0	0	0	0	0	0	1	0	0	0	0	0	0	0	0	0	0	0	0	10	0.30303	2	0.606061	1.61375e-05	0	0	0	0	2	0	k__Fungi; p__Ascomycota; c__Sordariomycetes; o__Sordariales; f__Lasiosphaeriaceae; g__Apodus; s__Apodus sp
OTU_274	3	0	0	0	1	0	0	1	1	0	0	0	0	1	1	0	0	0	1	0	0	0	0	1	0	0	0	0	0	0	0	0	0	10	0.30303	8	2.42424	1.61375e-05	1	1	0	0	0	0	k__Fungi; p__Basidiomycota; c__Agaricomycetes; o__Cantharellales; f__Clavulinaceae; g__Clavulina; s__Clavulina sp
OTU_1434	0	0	1	0	0	0	1	0	2	0	2	0	0	0	0	0	0	0	0	0	0	0	0	0	1	0	0	2	0	1	0	0	0	10	0.30303	7	2.12121	1.61375e-05	0	0	1	0	0	0	k__Fungi; p__Ascomycota; c__Dothideomycetes; o__Pleosporales; f__unidentified; g__unidentified; s__Pleosporales sp
OTU_1505	0	0	0	1	0	0	0	0	0	4	0	4	0	0	0	0	0	0	0	0	0	0	0	0	0	0	0	0	1	0	0	0	0	10	0.30303	4	1.21212	1.61375e-05	0	0	0	2	0	1	k__Fungi; p__Basidiomycota; c__Agaricomycetes; o__Agaricales; f__Agaricaceae; g__Mycenastrum; s__Mycenastrum corium
OTU_1664	1	0	1	0	1	0	1	0	1	0	0	0	0	0	0	0	0	0	0	2	0	0	1	0	0	0	0	1	0	0	1	0	0	10	0.30303	9	2.72727	1.61375e-05	2	0	0	0	0	0	k__Fungi; p__Ascomycota; c__Dothideomycetes; o__Myriangiales; f__unidentified; g__unidentified; s__Myriangiales sp
OTU_1877	0	0	0	0	0	0	1	2	0	4	0	0	0	0	0	0	0	0	0	0	0	0	0	0	0	2	0	1	0	0	0	0	0	10	0.30303	5	1.51515	1.61375e-05	0	2	0	1	0	0	k__Fungi; p__Ascomycota; c__Sordariomycetes; o__Sordariales; f__Lasiosphaeriaceae; g__Cercophora; s__Cercophora sp
OTU_150	0	0	0	0	0	1	0	0	1	1	1	1	0	0	0	0	0	0	0	0	0	0	0	0	0	0	2	0	1	0	0	1	1	10	0.30303	9	2.72727	1.61375e-05	0	0	1	0	0	0	k__Fungi; p__Basidiomycota; c__Tremellomycetes; o__Tremellales; f__unidentified; g__unidentified; s__Tremellales sp
OTU_840	0	0	0	0	0	0	0	0	0	0	0	0	0	0	0	0	1	0	2	1	1	0	0	0	1	1	0	2	1	0	0	0	0	10	0.30303	8	2.42424	1.61375e-05	1	1	1	0	0	0	k__Fungi; p__Ascomycota; c__Dothideomycetes; o__Myriangiales; f__unidentified; g__unidentified; s__Myriangiales sp
OTU_1484	1	0	0	0	1	0	4	0	0	0	0	0	0	0	0	0	0	0	0	4	0	0	0	0	0	0	0	0	0	0	0	0	0	10	0.30303	4	1.21212	1.61375e-05	3	1	0	0	0	0	k__Fungi; p__Ascomycota; c__Dothideomycetes; o__Pleosporales; f__Corynesporascaceae; g__Corynespora; s__Corynespora cassiicola
OTU_716	0	0	0	0	0	0	0	0	0	0	0	0	4	1	0	0	0	0	0	0	0	0	0	0	0	0	3	0	0	2	0	0	0	10	0.30303	4	1.21212	1.61375e-05	2	0	0	0	0	0	k__Fungi; p__Basidiomycota; c__Tremellomycetes; o__Tremellales; f__Incertae sedis; g__unidentified; s__Tremellales sp
OTU_1380	0	0	0	3	0	0	0	0	0	0	1	3	0	0	0	0	0	0	0	0	0	0	0	0	2	0	0	1	0	0	0	0	0	10	0.30303	5	1.51515	1.61375e-05	0	0	0	0	0	0	No blast hit
OTU_1242	0	0	0	0	0	0	4	0	0	0	0	0	0	0	0	0	5	0	0	0	0	0	0	0	0	0	1	0	0	0	0	0	0	10	0.30303	3	0.909091	1.61375e-05	0	0	0	0	1	0	k__Fungi; p__Basidiomycota; c__Agaricomycetes; o__Agaricales; f__Strophariaceae; g__Gymnopilus; s__Gymnopilus aeruginosus
OTU_310	1	0	0	0	0	0	0	0	0	0	0	0	0	0	0	0	0	0	0	0	5	0	0	0	0	0	0	1	3	0	0	0	0	10	0.30303	4	1.21212	1.61375e-05	0	0	1	0	0	0	k__Fungi; p__Ascomycota; c__Dothideomycetes; o__unidentified; f__unidentified; g__unidentified; s__Dothideomycetes sp
OTU_1834	0	0	0	0	0	0	0	0	6	0	0	2	0	0	0	1	0	0	0	0	0	0	0	0	0	0	0	0	0	0	0	0	1	10	0.30303	4	1.21212	1.61375e-05	0	0	1	0	0	2	k__Fungi; p__Ascomycota; c__Sordariomycetes; o__Incertae sedis; f__Incertae sedis; g__Myrmecridium; s__Myrmecridium schulzeri
OTU_454	1	0	0	1	0	0	1	0	0	0	0	0	0	2	0	0	0	0	0	0	0	0	0	0	0	0	2	3	0	0	0	0	0	10	0.30303	6	1.81818	1.61375e-05	0	0	0	0	0	0	No blast hit
OTU_220	0	0	1	0	0	0	0	0	1	0	1	1	1	0	2	0	0	0	2	0	0	0	0	0	0	0	0	0	1	0	0	0	0	10	0.30303	8	2.42424	1.61375e-05	1	0	2	0	1	0	k__Fungi; p__Basidiomycota; c__Agaricomycetes; o__Hymenochaetales; f__Schizoporaceae; g__Hyphodontia; s__Hyphodontia aspera
OTU_660	0	0	0	0	0	0	0	0	10	0	0	0	0	0	0	0	0	0	0	0	0	0	0	0	0	0	0	0	0	0	0	0	0	10	0.30303	1	0.30303	1.61375e-05	0	0	3	0	0	0	k__Fungi; p__Basidiomycota; c__Agaricomycetes; o__Trechisporales; f__Hydnodontaceae; g__Trechispora; s__Trechispora sp
OTU_583	0	0	0	0	0	0	0	0	0	0	0	0	0	0	0	0	0	0	0	0	2	0	0	0	0	1	1	1	3	0	0	0	2	10	0.30303	6	1.81818	1.61375e-05	0	0	0	0	0	0	No blast hit
OTU_847	0	0	0	0	0	0	0	0	0	0	2	0	0	0	0	0	2	0	0	0	0	5	0	0	0	1	0	0	0	0	0	0	0	10	0.30303	4	1.21212	1.61375e-05	0	0	0	2	0	0	k__Fungi; p__Ascomycota; c__Lecanoromycetes; o__Pertusariales; f__Ochrolechiaceae; g__Ochrolechia; s__Ochrolechia frigida
OTU_1608	2	2	0	0	1	0	0	0	1	1	0	0	0	0	0	0	0	0	0	0	0	1	0	0	0	0	0	0	1	0	0	0	0	9	0.272727	7	1.90909	1.45238e-05	2	1	0	1	1	0	k__Fungi; p__Ascomycota; c__Leotiomycetes; o__Helotiales; f__unidentified; g__unidentified; s__Helotiales sp
OTU_558	0	0	1	1	0	1	0	0	1	1	0	0	0	0	0	0	1	0	0	0	0	0	0	0	1	0	0	1	0	0	0	1	0	9	0.272727	9	2.45455	1.45238e-05	0	0	1	1	0	0	k__Fungi; p__Ascomycota; c__Leotiomycetes; o__Helotiales; f__Helotiaceae; g__unidentified; s__Helotiaceae sp
OTU_1479	0	1	1	0	0	1	1	0	0	1	0	1	0	1	0	1	0	0	0	0	0	0	0	0	0	0	0	0	0	1	0	0	0	9	0.272727	9	2.45455	1.45238e-05	0	0	0	1	0	0	k__Fungi; p__Basidiomycota; c__Wallemiomycetes; o__Geminibasidiales; f__Geminibasidiaceae; g__Geminibasidium; s__Geminibasidium donsium
OTU_1914	1	1	0	0	1	0	0	0	0	1	2	0	0	1	1	0	0	0	0	0	0	0	0	0	0	0	0	0	1	0	0	0	0	9	0.272727	8	2.18182	1.45238e-05	0	0	0	0	1	0	k__Fungi; p__Ascomycota; c__Leotiomycetes; o__Helotiales; f__unidentified; g__unidentified; s__Helotiales sp
OTU_651	0	0	0	0	0	0	0	0	6	0	0	0	0	0	0	0	0	0	0	0	0	1	0	0	0	0	1	1	0	0	0	0	0	9	0.272727	4	1.09091	1.45238e-05	0	0	4	0	0	0	k__Fungi; p__Ascomycota; c__Leotiomycetes; o__Thelebolales; f__Thelebolaceae; g__Thelebolus; s__Thelebolus globosus
OTU_360	0	0	0	0	0	0	0	0	0	0	0	0	0	0	1	0	1	0	0	2	2	0	1	0	0	0	0	0	0	0	0	2	0	9	0.272727	6	1.63636	1.45238e-05	0	1	2	0	2	0	k__Fungi; p__Ascomycota; c__Orbiliomycetes; o__Orbiliales; f__Orbiliaceae; g__unidentified; s__Orbiliaceae sp
OTU_831	3	0	0	0	0	0	0	0	0	0	0	0	0	0	0	0	0	0	0	0	0	0	0	0	0	0	0	0	5	1	0	0	0	9	0.272727	3	0.818182	1.45238e-05	0	0	0	0	0	0	k__Fungi; p__Ascomycota; c__Dothideomycetes; o__Pleosporales; f__Sporormiaceae; g__Preussia; s__Preussia sp
OTU_522	0	0	0	0	0	0	0	5	0	0	0	0	0	0	0	0	0	0	3	0	0	0	0	0	0	0	1	0	0	0	0	0	0	9	0.272727	3	0.818182	1.45238e-05	1	3	0	0	0	0	k__Fungi; p__Ascomycota; c__Dothideomycetes; o__Pleosporales; f__Incertae sedis; g__Periconia; s__Periconia sp
OTU_11	2	0	0	4	0	0	1	0	0	0	2	0	0	0	0	0	0	0	0	0	0	0	0	0	0	0	0	0	0	0	0	0	0	9	0.272727	4	1.09091	1.45238e-05	0	0	0	0	0	0	k__Fungi; p__Ascomycota; c__Sordariomycetes; o__Sordariales; f__Sordariaceae; g__Neurospora; s__Neurospora terricola
OTU_1296	0	0	0	0	0	0	0	0	0	0	0	0	0	0	1	0	0	0	0	0	0	0	0	0	0	2	0	0	3	0	3	0	0	9	0.272727	4	1.09091	1.45238e-05	0	0	0	0	0	0	k__Fungi; p__Basidiomycota; c__Agaricomycetes; o__Polyporales; f__Meruliaceae; g__Steccherinum; s__Steccherinum sp
OTU_1651	0	0	0	1	1	0	2	0	0	0	0	0	1	0	0	0	0	0	0	0	0	1	1	0	1	0	0	0	0	0	0	0	1	9	0.272727	8	2.18182	1.45238e-05	1	0	0	0	0	0	k__Fungi; p__Ascomycota; c__unidentified; o__unidentified; f__unidentified; g__unidentified; s__Ascomycota sp
OTU_1767	0	0	0	0	0	9	0	0	0	0	0	0	0	0	0	0	0	0	0	0	0	0	0	0	0	0	0	0	0	0	0	0	0	9	0.272727	1	0.272727	1.45238e-05	0	0	0	0	0	2	k__Fungi; p__Ascomycota; c__Leotiomycetes; o__Helotiales; f__unidentified; g__unidentified; s__Helotiales sp
OTU_179	0	0	1	0	0	0	0	0	1	1	0	0	0	0	0	0	0	0	0	0	0	0	0	2	0	0	0	0	0	0	3	1	0	9	0.272727	6	1.63636	1.45238e-05	0	0	0	1	0	1	k__Fungi; p__Ascomycota; c__Orbiliomycetes; o__unidentified; f__unidentified; g__unidentified; s__Orbiliomycetes sp
OTU_1859	0	0	0	0	0	0	2	0	1	0	2	1	0	0	1	0	0	0	0	0	0	0	0	0	0	0	0	0	0	0	0	2	0	9	0.272727	6	1.63636	1.45238e-05	0	0	1	0	0	0	k__Fungi; p__Ascomycota; c__Lecanoromycetes; o__Pertusariales; f__Ochrolechiaceae; g__Ochrolechia; s__Ochrolechia frigida
OTU_1165	0	0	0	0	0	0	0	0	0	0	1	0	0	0	0	2	0	0	3	0	2	0	0	0	1	0	0	0	0	0	0	0	0	9	0.272727	5	1.36364	1.45238e-05	1	0	1	1	0	0	k__Fungi; p__Ascomycota; c__unidentified; o__unidentified; f__unidentified; g__unidentified; s__Ascomycota sp
OTU_15	0	0	0	0	0	0	0	0	0	0	0	0	0	0	0	1	0	2	0	3	1	1	0	1	0	0	0	0	0	0	0	0	0	9	0.272727	6	1.63636	1.45238e-05	0	2	0	1	0	1	k__Fungi; p__Basidiomycota; c__Tremellomycetes; o__Tremellales; f__Incertae sedis; g__Derxomyces; s__Derxomyces sp LTD_2009b
OTU_542	2	0	0	0	0	0	0	0	0	0	4	0	0	0	0	0	0	0	0	0	1	0	0	0	0	0	0	0	0	0	2	0	0	9	0.272727	4	1.09091	1.45238e-05	2	0	0	0	1	0	k__Fungi; p__Ascomycota; c__unidentified; o__unidentified; f__unidentified; g__unidentified; s__Ascomycota sp
OTU_516	0	0	0	2	1	0	0	0	0	0	0	0	0	0	0	1	0	0	0	0	0	1	0	3	1	0	0	0	0	0	0	0	0	9	0.272727	6	1.63636	1.45238e-05	0	0	0	1	0	0	k__Fungi; p__Basidiomycota; c__Agaricomycetes; o__Corticiales; f__unidentified; g__unidentified; s__Corticiales sp
OTU_1355	9	0	0	0	0	0	0	0	0	0	0	0	0	0	0	0	0	0	0	0	0	0	0	0	0	0	0	0	0	0	0	0	0	9	0.272727	1	0.272727	1.45238e-05	4	0	0	0	0	0	k__Fungi; p__Basidiomycota; c__unidentified; o__unidentified; f__unidentified; g__unidentified; s__Basidiomycota sp
OTU_939	1	0	0	0	0	0	0	0	1	0	0	0	1	0	0	0	0	0	0	3	1	0	0	0	1	0	0	1	0	0	0	0	0	9	0.272727	7	1.90909	1.45238e-05	1	0	0	0	0	0	k__Fungi; p__Basidiomycota; c__Agaricomycetes; o__Boletales; f__Diplocystidiaceae; g__Astraeus; s__Astraeus hygrometricus
OTU_786	0	0	0	0	0	0	0	0	0	0	0	0	0	0	0	0	0	0	0	1	2	0	2	0	3	0	1	0	0	0	0	0	0	9	0.272727	5	1.36364	1.45238e-05	0	0	1	0	1	0	k__Fungi; p__Ascomycota; c__unidentified; o__unidentified; f__unidentified; g__unidentified; s__Ascomycota sp
OTU_901	0	0	0	0	0	0	0	0	0	0	0	0	0	0	0	0	0	0	0	4	0	5	0	0	0	0	0	0	0	0	0	0	0	9	0.272727	2	0.545455	1.45238e-05	0	1	0	5	0	0	k__Fungi; p__Basidiomycota; c__Agaricomycetes; o__Agaricales; f__Psathyrellaceae; g__Coprinopsis; s__Coprinopsis phlyctidospora
OTU_402	0	0	0	0	0	0	0	0	8	0	0	0	0	0	0	0	0	1	0	0	0	0	0	0	0	0	0	0	0	0	0	0	0	9	0.272727	2	0.545455	1.45238e-05	0	0	0	0	0	0	k__Fungi; p__Ascomycota; c__Incertae sedis; o__Incertae sedis; f__Incertae sedis; g__Torula; s__Torula sp
OTU_1654	0	0	0	0	0	0	0	0	0	0	0	0	0	0	0	0	0	0	2	0	0	0	0	0	0	0	0	0	4	0	2	0	1	9	0.272727	4	1.09091	1.45238e-05	1	0	0	0	0	0	k__Fungi; p__Basidiomycota; c__Agaricomycetes; o__Agaricales; f__unidentified; g__unidentified; s__Agaricales sp
OTU_1418	0	0	0	0	0	0	0	0	0	8	0	0	0	0	0	0	0	0	0	0	0	0	0	0	1	0	0	0	0	0	0	0	0	9	0.272727	2	0.545455	1.45238e-05	0	0	0	1	0	0	k__Fungi; p__Ascomycota; c__unidentified; o__unidentified; f__unidentified; g__unidentified; s__Ascomycota sp
OTU_1000	0	0	0	0	0	0	0	0	0	0	0	0	0	0	0	0	0	0	0	0	0	0	0	9	0	0	0	0	0	0	0	0	0	9	0.272727	1	0.272727	1.45238e-05	0	0	0	0	0	4	k__Fungi; p__Basidiomycota; c__Agaricomycetes; o__Agaricales; f__Entolomataceae; g__Entoloma; s__Entoloma psammophilohebes
OTU_1419	0	0	0	0	0	0	0	0	0	9	0	0	0	0	0	0	0	0	0	0	0	0	0	0	0	0	0	0	0	0	0	0	0	9	0.272727	1	0.272727	1.45238e-05	0	0	0	5	0	0	k__Fungi; p__Basidiomycota; c__Agaricomycetes; o__unidentified; f__unidentified; g__unidentified; s__Agaricomycetes sp
OTU_1867	0	0	0	0	0	0	0	0	0	0	0	0	1	0	0	0	0	0	8	0	0	0	0	0	0	0	0	0	0	0	0	0	0	9	0.272727	2	0.545455	1.45238e-05	3	0	0	0	0	0	k__Fungi; p__Ascomycota; c__Incertae sedis; o__Incertae sedis; f__Incertae sedis; g__Chaetosphaeronema; s__Chaetosphaeronema sp
OTU_614	0	0	0	0	0	0	0	0	5	0	4	0	0	0	0	0	0	0	0	0	0	0	0	0	0	0	0	0	0	0	0	0	0	9	0.272727	2	0.545455	1.45238e-05	0	0	0	0	1	0	k__Fungi; p__Ascomycota; c__Dothideomycetes; o__Capnodiales; f__Incertae sedis; g__Toxicocladosporium; s__Toxicocladosporium sp FF_2011
OTU_1776	3	0	0	0	0	0	0	0	0	0	0	0	6	0	0	0	0	0	0	0	0	0	0	0	0	0	0	0	0	0	0	0	0	9	0.272727	2	0.545455	1.45238e-05	3	0	0	0	0	0	k__Fungi; p__Ascomycota; c__Dothideomycetes; o__Myriangiales; f__unidentified; g__unidentified; s__Myriangiales sp
OTU_1710	0	0	0	0	0	0	0	1	3	2	0	0	0	0	0	1	0	0	0	0	0	0	0	0	0	0	1	0	0	0	0	0	0	8	0.242424	5	1.21212	1.291e-05	0	0	1	0	0	0	k__Fungi; p__Basidiomycota; c__Agaricomycetes; o__Thelephorales; f__Thelephoraceae; g__unidentified; s__Thelephoraceae sp
OTU_1039	1	0	0	0	1	1	1	0	0	0	0	1	0	0	0	0	0	0	0	0	0	0	0	0	1	0	1	0	1	0	0	0	0	8	0.242424	8	1.93939	1.291e-05	2	0	0	0	0	0	k__Fungi; p__Zygomycota; c__Incertae sedis; o__Mucorales; f__Umbelopsidaceae; g__Umbelopsis; s__Umbelopsis sp
OTU_1609	0	0	0	0	0	4	0	0	0	0	0	0	1	0	0	0	0	0	0	0	1	0	0	0	0	2	0	0	0	0	0	0	0	8	0.242424	4	0.969697	1.291e-05	0	0	0	0	0	1	k__Fungi; p__Basidiomycota; c__Agaricomycetes; o__Agaricales; f__unidentified; g__unidentified; s__Agaricales sp
OTU_981	0	1	0	0	0	0	0	0	0	0	0	0	0	0	0	0	0	6	0	0	0	1	0	0	0	0	0	0	0	0	0	0	0	8	0.242424	3	0.727273	1.291e-05	0	1	0	0	0	1	k__Fungi; p__Ascomycota; c__Pezizomycetes; o__Pezizales; f__Pyronemataceae; g__Pustularia; s__Pustularia sp
OTU_2081	1	1	0	0	0	0	0	1	1	0	0	0	0	0	0	1	0	0	0	1	0	1	0	0	0	0	0	0	1	0	0	0	0	8	0.242424	8	1.93939	1.291e-05	1	0	0	0	0	0	k__Fungi; p__Ascomycota; c__Lecanoromycetes; o__Lecanorales; f__unidentified; g__unidentified; s__Lecanorales sp
OTU_1410	0	3	1	0	1	0	0	0	0	0	0	0	0	0	1	0	0	0	0	1	0	0	0	0	0	0	1	0	0	0	0	0	0	8	0.242424	6	1.45455	1.291e-05	0	1	0	0	0	0	k__Fungi; p__Basidiomycota; c__Agaricomycetes; o__Polyporales; f__Polyporaceae; g__Perenniporia; s__Perenniporia subacida
OTU_1328	2	0	0	0	1	0	1	0	0	0	0	2	1	0	0	0	0	0	0	0	0	0	0	0	0	0	0	0	1	0	0	0	0	8	0.242424	6	1.45455	1.291e-05	1	0	0	0	0	1	k__Fungi; p__Ascomycota; c__Eurotiomycetes; o__Chaetothyriales; f__unidentified; g__unidentified; s__Chaetothyriales sp
OTU_132	0	0	2	0	0	0	2	1	0	0	0	0	0	0	0	0	0	0	0	0	0	0	1	0	0	0	0	1	1	0	0	0	0	8	0.242424	6	1.45455	1.291e-05	0	0	0	0	1	0	k__Fungi; p__Basidiomycota; c__Agaricomycetes; o__Agaricales; f__Psathyrellaceae; g__Coprinellus; s__Coprinellus micaceus
OTU_192	0	0	0	0	0	0	0	0	0	0	0	6	0	0	0	2	0	0	0	0	0	0	0	0	0	0	0	0	0	0	0	0	0	8	0.242424	2	0.484848	1.291e-05	0	0	0	0	0	1	k__Fungi; p__Ascomycota; c__Lecanoromycetes; o__Pertusariales; f__Ochrolechiaceae; g__Ochrolechia; s__Ochrolechia frigida
OTU_491	0	0	0	0	1	0	0	0	0	0	0	0	2	2	0	0	0	0	0	0	0	0	0	0	1	0	1	0	1	0	0	0	0	8	0.242424	6	1.45455	1.291e-05	0	0	0	0	0	0	k__Fungi; p__Basidiomycota; c__Microbotryomycetes; o__Sporidiobolales; f__Incertae sedis; g__Rhodotorula; s__Rhodotorula pinicola
OTU_155	0	0	0	0	0	0	0	0	0	0	0	0	0	0	0	0	0	0	0	0	0	0	0	0	0	0	0	0	0	0	7	1	0	8	0.242424	2	0.484848	1.291e-05	0	0	0	0	0	0	k__Fungi; p__Ascomycota; c__unidentified; o__unidentified; f__unidentified; g__unidentified; s__Ascomycota sp
OTU_975	2	0	0	0	0	0	0	0	0	0	0	0	0	4	0	0	1	0	0	0	0	0	0	0	0	0	0	0	0	1	0	0	0	8	0.242424	4	0.969697	1.291e-05	1	0	0	0	1	0	k__Fungi; p__Basidiomycota; c__Agaricomycetes; o__Polyporales; f__Meruliaceae; g__Phlebia; s__Phlebia fuscoatra
OTU_1012	0	0	0	0	0	0	0	0	0	0	0	0	0	0	0	0	0	0	0	1	0	4	0	2	0	0	0	0	0	0	1	0	0	8	0.242424	4	0.969697	1.291e-05	0	0	0	1	0	0	No blast hit
OTU_519	0	0	0	0	1	0	0	0	0	1	0	0	0	0	0	0	0	0	0	2	1	0	0	0	0	0	0	0	0	1	0	2	0	8	0.242424	6	1.45455	1.291e-05	0	1	1	1	0	0	k__Fungi; p__Basidiomycota; c__Agaricomycetes; o__Agaricales; f__Niaceae; g__Cyphellopsis; s__Cyphellopsis anomala
OTU_841	0	0	0	1	0	0	0	0	1	0	0	0	0	0	1	2	0	0	0	0	0	0	0	0	2	0	0	0	0	0	1	0	0	8	0.242424	6	1.45455	1.291e-05	0	0	0	3	0	0	k__Fungi; p__Zygomycota; c__Incertae sedis; o__Mortierellales; f__Mortierellaceae; g__Mortierella; s__Mortierella sp
OTU_1031	2	3	2	0	0	1	0	0	0	0	0	0	0	0	0	0	0	0	0	0	0	0	0	0	0	0	0	0	0	0	0	0	0	8	0.242424	4	0.969697	1.291e-05	2	0	1	0	0	0	k__Fungi; p__Ascomycota; c__Dothideomycetes; o__Myriangiales; f__unidentified; g__unidentified; s__Myriangiales sp
OTU_1391	0	0	0	0	0	0	0	0	0	0	0	0	0	0	0	0	0	0	0	1	3	1	3	0	0	0	0	0	0	0	0	0	0	8	0.242424	4	0.969697	1.291e-05	0	0	1	1	0	0	k__Fungi; p__Glomeromycota; c__Glomeromycetes; o__Glomerales; f__Glomeraceae; g__Rhizophagus; s__Rhizophagus sp
OTU_574	1	0	0	0	1	0	2	0	0	0	0	0	0	1	0	0	0	0	0	0	0	0	0	0	0	0	1	1	0	0	0	1	0	8	0.242424	7	1.69697	1.291e-05	0	1	0	0	1	0	k__Fungi; p__Ascomycota; c__Eurotiomycetes; o__Chaetothyriales; f__Herpotrichiellaceae; g__unidentified; s__Herpotrichiellaceae sp
OTU_158	0	0	0	0	0	0	0	0	0	1	0	0	0	1	0	0	0	0	0	0	5	0	0	0	0	1	0	0	0	0	0	0	0	8	0.242424	4	0.969697	1.291e-05	0	1	0	0	0	0	k__Fungi; p__Basidiomycota; c__Agaricomycetes; o__Polyporales; f__Meruliaceae; g__Bjerkandera; s__Bjerkandera sp
OTU_1318	0	0	0	0	0	1	0	3	1	0	0	1	0	0	0	0	0	0	0	0	0	0	0	0	0	0	0	1	0	0	0	1	0	8	0.242424	6	1.45455	1.291e-05	0	0	0	0	0	0	k__Fungi; p__Ascomycota; c__unidentified; o__unidentified; f__unidentified; g__unidentified; s__Ascomycota sp
OTU_2068	0	0	0	0	0	0	0	0	0	0	0	0	0	0	0	0	0	2	1	0	0	2	0	0	0	0	0	0	1	0	2	0	0	8	0.242424	5	1.21212	1.291e-05	0	0	0	0	0	2	k__Fungi; p__Basidiomycota; c__Tremellomycetes; o__Tremellales; f__Incertae sedis; g__Derxomyces; s__Derxomyces sp LTD_2009b
OTU_830	0	0	0	0	1	0	3	0	0	0	0	0	0	1	1	0	0	0	0	0	2	0	0	0	0	0	0	0	0	0	0	0	0	8	0.242424	5	1.21212	1.291e-05	0	0	0	0	0	0	k__Fungi; p__Basidiomycota; c__Agaricomycetes; o__Agaricales; f__Strophariaceae; g__Psilocybe; s__Psilocybe cf subviscida/crobula X_45
OTU_1225	0	0	0	1	0	0	0	0	0	0	0	0	0	0	0	0	0	0	2	0	0	0	0	0	0	2	0	3	0	0	0	0	0	8	0.242424	4	0.969697	1.291e-05	1	0	0	0	0	0	k__Fungi; p__Basidiomycota; c__Agaricomycetes; o__Polyporales; f__Fomitopsidaceae; g__Postia; s__Postia alni
OTU_976	0	0	0	0	0	0	0	0	1	0	1	5	0	0	0	0	0	0	0	0	0	0	0	0	1	0	0	0	0	0	0	0	0	8	0.242424	4	0.969697	1.291e-05	0	0	0	0	0	0	k__Fungi; p__Ascomycota; c__Lecanoromycetes; o__Pertusariales; f__Ochrolechiaceae; g__Ochrolechia; s__Ochrolechia frigida
OTU_1343	0	0	0	0	0	0	0	0	0	0	0	0	1	1	0	0	1	0	2	0	0	0	1	0	0	0	0	0	0	1	0	0	1	8	0.242424	7	1.69697	1.291e-05	0	0	0	0	0	0	k__Fungi; p__Basidiomycota; c__Tremellomycetes; o__Tremellales; f__Incertae sedis; g__Cryptococcus; s__Cryptococcus victoriae
OTU_1817	0	3	0	0	0	0	0	0	0	0	1	1	0	0	1	1	0	0	0	0	0	0	0	0	0	0	0	0	0	0	0	0	1	8	0.242424	6	1.45455	1.291e-05	0	0	0	1	1	0	k__Fungi; p__Ascomycota; c__Sordariomycetes; o__unidentified; f__unidentified; g__unidentified; s__Sordariomycetes sp
OTU_429	0	0	0	0	0	4	0	0	0	0	0	3	0	0	0	0	0	0	0	0	0	0	0	0	0	0	0	0	0	0	0	1	0	8	0.242424	3	0.727273	1.291e-05	0	0	0	0	0	2	k__Fungi; p__Basidiomycota; c__Agaricomycetes; o__Agaricales; f__Psathyrellaceae; g__Coprinopsis; s__Coprinopsis cinerea
OTU_789	0	0	0	0	0	0	0	0	0	0	0	0	1	0	0	0	0	0	0	0	0	0	3	0	0	0	0	0	3	1	0	0	0	8	0.242424	4	0.969697	1.291e-05	0	0	0	0	0	0	k__Fungi; p__Ascomycota; c__Dothideomycetes; o__Pleosporales; f__Incertae sedis; g__Phoma; s__Phoma sp
OTU_853	0	0	0	0	0	0	0	1	0	0	0	0	0	0	0	0	0	0	0	0	0	0	0	0	0	0	0	0	0	0	4	3	0	8	0.242424	3	0.727273	1.291e-05	0	1	0	0	0	0	k__Fungi; p__Basidiomycota; c__Agaricomycetes; o__Agaricales; f__Agaricaceae; g__Tulostoma; s__Tulostoma sp KH_2011b
OTU_1458	3	0	0	0	0	0	0	0	0	2	0	0	0	0	0	0	0	0	0	0	0	0	0	0	0	3	0	0	0	0	0	0	0	8	0.242424	3	0.727273	1.291e-05	2	0	0	0	0	0	k__Fungi; p__Ascomycota; c__Dothideomycetes; o__Myriangiales; f__unidentified; g__unidentified; s__Myriangiales sp
OTU_1331	4	0	0	0	0	0	0	0	0	0	0	0	1	0	0	0	0	0	0	0	0	0	0	0	0	0	0	2	1	0	0	0	0	8	0.242424	4	0.969697	1.291e-05	1	0	0	0	0	0	k__Fungi; p__Basidiomycota; c__Agaricomycetes; o__Agaricales; f__Cortinariaceae; g__Cortinarius; s__Cortinarius betuletorum
OTU_1738	0	0	0	0	0	0	0	0	0	0	0	8	0	0	0	0	0	0	0	0	0	0	0	0	0	0	0	0	0	0	0	0	0	8	0.242424	1	0.242424	1.291e-05	0	0	0	0	0	3	k__Fungi; p__Basidiomycota; c__Agaricomycetes; o__Cantharellales; f__unidentified; g__unidentified; s__Cantharellales sp
OTU_593	0	0	0	0	0	0	0	0	0	0	0	0	0	0	0	0	0	0	0	0	0	0	0	8	0	0	0	0	0	0	0	0	0	8	0.242424	1	0.242424	1.291e-05	0	0	0	0	0	2	k__Fungi; p__Basidiomycota; c__Agaricomycetes; o__Agaricales; f__Physalacriaceae; g__Armillaria; s__Armillaria mellea
OTU_590	0	0	0	0	0	0	2	0	0	1	3	2	0	0	0	0	0	0	0	0	0	0	0	0	0	0	0	0	0	0	0	0	0	8	0.242424	4	0.969697	1.291e-05	1	0	0	0	1	0	k__Fungi; p__Ascomycota; c__Lecanoromycetes; o__Pertusariales; f__Ochrolechiaceae; g__Ochrolechia; s__Ochrolechia frigida
OTU_115	0	0	2	0	0	0	0	3	0	0	0	0	0	0	0	0	0	0	0	0	0	0	0	0	0	0	0	3	0	0	0	0	0	8	0.242424	3	0.727273	1.291e-05	0	1	0	0	0	0	k__Fungi; p__Ascomycota; c__Leotiomycetes; o__Helotiales; f__Helotiaceae; g__Heyderia; s__Heyderia sp
OTU_1317	0	0	0	0	0	0	0	0	0	0	0	0	0	0	0	0	0	0	0	0	0	2	5	0	0	0	0	0	0	0	0	0	1	8	0.242424	3	0.727273	1.291e-05	0	0	0	0	0	0	k__Fungi; p__Ascomycota; c__Dothideomycetes; o__Pleosporales; f__unidentified; g__unidentified; s__Pleosporales sp
OTU_1368	0	0	0	0	0	0	8	0	0	0	0	0	0	0	0	0	0	0	0	0	0	0	0	0	0	0	0	0	0	0	0	0	0	8	0.242424	1	0.242424	1.291e-05	4	0	0	0	0	0	No blast hit
OTU_836	0	0	0	0	0	0	0	0	7	0	1	0	0	0	0	0	0	0	0	0	0	0	0	0	0	0	0	0	0	0	0	0	0	8	0.242424	2	0.484848	1.291e-05	0	0	0	0	0	0	k__Fungi; p__Basidiomycota; c__Microbotryomycetes; o__Sporidiobolales; f__Incertae sedis; g__Rhodotorula; s__Rhodotorula minuta
OTU_1044	0	0	0	2	0	0	0	0	0	0	2	0	0	0	2	0	0	0	0	2	0	0	0	0	0	0	0	0	0	0	0	0	0	8	0.242424	4	0.969697	1.291e-05	0	0	0	0	0	0	k__Fungi; p__Basidiomycota; c__Agaricomycetes; o__Agaricales; f__Psathyrellaceae; g__Psathyrella; s__Psathyrella spadicea
OTU_1136	0	0	0	0	0	0	2	0	0	0	0	0	0	0	0	0	0	0	3	0	0	0	0	0	0	0	2	0	0	0	0	0	0	7	0.212121	3	0.636364	1.12963e-05	2	0	0	0	0	0	No blast hit
OTU_772	0	0	0	0	2	1	0	1	0	0	0	0	0	0	0	1	1	0	0	0	0	0	0	0	0	0	0	0	1	0	0	0	0	7	0.212121	6	1.27273	1.12963e-05	0	0	0	0	2	0	k__Fungi; p__Basidiomycota; c__Agaricomycetes; o__Agaricales; f__unidentified; g__unidentified; s__Agaricales sp
OTU_877	0	0	0	1	1	0	1	0	0	0	0	0	0	0	0	0	1	0	0	0	0	0	0	0	0	0	1	0	2	0	0	0	0	7	0.212121	6	1.27273	1.12963e-05	0	0	0	0	0	0	k__Fungi; p__Basidiomycota; c__Agaricomycetes; o__Thelephorales; f__Thelephoraceae; g__unidentified; s__Thelephoraceae sp
OTU_2043	0	0	0	1	0	0	0	0	0	1	0	0	0	0	0	0	0	0	0	0	0	0	0	0	1	0	1	0	3	0	0	0	0	7	0.212121	5	1.06061	1.12963e-05	0	0	0	1	0	0	k__Fungi; p__Ascomycota; c__Eurotiomycetes; o__Chaetothyriales; f__Herpotrichiellaceae; g__unidentified; s__Herpotrichiellaceae sp
OTU_1590	0	0	0	1	0	0	0	3	0	0	0	0	0	0	0	0	0	0	0	0	0	0	0	0	0	3	0	0	0	0	0	0	0	7	0.212121	3	0.636364	1.12963e-05	0	1	0	0	0	0	k__Fungi; p__Ascomycota; c__Dothideomycetes; o__Botryosphaeriales; f__Incertae sedis; g__Camarosporium; s__Camarosporium sp
OTU_964	0	0	0	0	0	0	0	0	0	0	0	0	0	0	0	0	0	0	0	2	0	5	0	0	0	0	0	0	0	0	0	0	0	7	0.212121	2	0.424242	1.12963e-05	0	1	0	1	0	0	k__Fungi; p__Ascomycota; c__Dothideomycetes; o__Pleosporales; f__Sporormiaceae; g__Sporormiella; s__Sporormiella sp
OTU_1769	0	0	0	1	0	1	0	1	1	0	0	0	0	1	1	0	0	0	0	0	0	0	0	1	0	0	0	0	0	0	0	0	0	7	0.212121	7	1.48485	1.12963e-05	0	0	0	1	0	0	k__Fungi; p__Ascomycota; c__Leotiomycetes; o__Helotiales; f__unidentified; g__unidentified; s__Helotiales sp
OTU_855	0	0	0	0	0	0	0	0	0	0	0	0	0	0	0	1	0	0	0	0	0	0	0	0	0	0	0	0	0	6	0	0	0	7	0.212121	2	0.424242	1.12963e-05	0	0	0	0	0	0	k__Fungi; p__Ascomycota; c__Lecanoromycetes; o__Pertusariales; f__Ochrolechiaceae; g__Ochrolechia; s__Ochrolechia frigida
OTU_1803	0	0	0	0	0	0	2	0	0	0	0	0	3	0	2	0	0	0	0	0	0	0	0	0	0	0	0	0	0	0	0	0	0	7	0.212121	3	0.636364	1.12963e-05	1	0	0	0	0	0	k__Fungi; p__Ascomycota; c__unidentified; o__unidentified; f__unidentified; g__unidentified; s__Ascomycota sp
OTU_848	0	0	0	0	0	0	0	0	0	0	0	0	0	0	0	0	0	7	0	0	0	0	0	0	0	0	0	0	0	0	0	0	0	7	0.212121	1	0.212121	1.12963e-05	0	0	0	0	0	2	k__Fungi; p__Ascomycota; c__Lecanoromycetes; o__Pertusariales; f__Ochrolechiaceae; g__Ochrolechia; s__Ochrolechia frigida
OTU_826	6	0	0	0	0	0	0	0	0	0	0	0	0	0	0	0	0	0	0	0	0	0	0	0	1	0	0	0	0	0	0	0	0	7	0.212121	2	0.424242	1.12963e-05	1	0	0	0	0	0	k__Fungi; p__Ascomycota; c__Dothideomycetes; o__Pleosporales; f__Phaeosphaeriaceae; g__Phaeosphaeria; s__Phaeosphaeria phragmiticola
OTU_6	0	0	0	1	0	0	0	0	0	0	0	6	0	0	0	0	0	0	0	0	0	0	0	0	0	0	0	0	0	0	0	0	0	7	0.212121	2	0.424242	1.12963e-05	0	0	0	0	0	3	k__Fungi; p__Ascomycota; c__Eurotiomycetes; o__Eurotiales; f__Trichocomaceae; g__Penicillium; s__Penicillium halotolerans
OTU_1075	0	0	0	0	0	0	0	0	1	1	0	0	3	0	0	0	0	0	0	0	0	0	0	0	0	2	0	0	0	0	0	0	0	7	0.212121	4	0.848485	1.12963e-05	2	0	0	0	0	0	k__Fungi; p__Ascomycota; c__Dothideomycetes; o__Pleosporales; f__Leptosphaeriaceae; g__Leptosphaeria; s__Leptosphaeria sp
OTU_1185	0	0	0	1	0	0	1	1	1	2	0	0	0	0	0	0	0	0	0	0	0	0	0	0	0	1	0	0	0	0	0	0	0	7	0.212121	6	1.27273	1.12963e-05	0	0	0	2	0	0	k__Fungi; p__Ascomycota; c__Dothideomycetes; o__Pleosporales; f__Sporormiaceae; g__Preussia; s__Preussia sp
OTU_1091	0	0	0	0	0	0	0	0	0	0	0	0	0	1	0	0	0	0	0	0	1	1	1	3	0	0	0	0	0	0	0	0	0	7	0.212121	5	1.06061	1.12963e-05	0	0	0	0	0	0	k__Fungi; p__Ascomycota; c__Sordariomycetes; o__Xylariales; f__unidentified; g__unidentified; s__Xylariales sp
OTU_1512	0	6	0	0	0	0	1	0	0	0	0	0	0	0	0	0	0	0	0	0	0	0	0	0	0	0	0	0	0	0	0	0	0	7	0.212121	2	0.424242	1.12963e-05	0	1	0	0	0	0	k__Fungi; p__Basidiomycota; c__Tremellomycetes; o__Tremellales; f__Incertae sedis; g__Derxomyces; s__Derxomyces sp LTD_2009b
OTU_806	0	1	0	0	5	0	0	0	0	0	0	0	0	0	0	0	0	0	0	0	0	1	0	0	0	0	0	0	0	0	0	0	0	7	0.212121	3	0.636364	1.12963e-05	0	1	0	0	2	0	k__Fungi; p__Ascomycota; c__Dothideomycetes; o__Myriangiales; f__unidentified; g__unidentified; s__Myriangiales sp
OTU_1636	1	0	0	0	1	0	1	0	0	2	0	0	1	0	0	0	0	0	0	0	0	0	0	0	0	0	0	0	0	0	0	0	1	7	0.212121	6	1.27273	1.12963e-05	1	0	0	1	0	0	k__Fungi; p__Basidiomycota; c__Agaricomycetes; o__Agaricales; f__Cortinariaceae; g__Cortinarius; s__Cortinarius papulosus
OTU_16	0	0	0	0	0	0	0	0	0	0	0	0	1	0	0	0	1	0	1	1	1	1	0	0	0	1	0	0	0	0	0	0	0	7	0.212121	7	1.48485	1.12963e-05	0	1	1	0	1	0	k__Fungi; p__Ascomycota; c__Lecanoromycetes; o__Pertusariales; f__Ochrolechiaceae; g__Ochrolechia; s__Ochrolechia frigida
OTU_911	0	0	0	0	0	0	0	3	0	0	0	0	0	0	0	0	0	0	0	0	0	3	0	0	0	1	0	0	0	0	0	0	0	7	0.212121	3	0.636364	1.12963e-05	0	1	0	1	0	0	k__Fungi; p__Basidiomycota; c__Agaricomycetes; o__Agaricales; f__unidentified; g__unidentified; s__Agaricales sp
OTU_143	0	0	0	0	0	0	0	0	0	0	0	0	1	0	0	0	0	0	2	1	0	1	0	0	0	0	2	0	0	0	0	0	0	7	0.212121	5	1.06061	1.12963e-05	1	0	0	0	0	0	k__Fungi; p__Ascomycota; c__Dothideomycetes; o__Pleosporales; f__Phaeosphaeriaceae; g__unidentified; s__Phaeosphaeriaceae sp
OTU_873	0	0	0	0	0	0	0	0	0	0	0	0	0	0	0	0	1	0	0	1	2	0	0	0	0	1	1	0	0	0	0	1	0	7	0.212121	6	1.27273	1.12963e-05	0	0	0	0	0	0	k__Fungi; p__Ascomycota; c__Sordariomycetes; o__Hypocreales; f__Incertae sedis; g__Acremonium; s__Acremonium sp
OTU_601	0	0	0	0	3	0	1	0	0	0	0	0	0	0	0	1	0	0	0	0	0	2	0	0	0	0	0	0	0	0	0	0	0	7	0.212121	4	0.848485	1.12963e-05	1	0	0	1	1	0	k__Fungi; p__Basidiomycota; c__Agaricomycetes; o__Polyporales; f__Polyporaceae; g__unidentified; s__Polyporaceae sp
OTU_2063	0	0	0	0	0	1	0	0	0	0	0	0	0	0	0	0	0	0	0	0	0	0	0	5	0	1	0	0	0	0	0	0	0	7	0.212121	3	0.636364	1.12963e-05	0	0	0	0	0	1	k__Fungi; p__Basidiomycota; c__Tremellomycetes; o__Cystofilobasidiales; f__Cystofilobasidiaceae; g__Itersonilia; s__Itersonilia perplexans
OTU_880	0	0	0	0	0	0	0	0	0	0	0	0	1	0	2	0	0	0	0	1	1	0	0	0	0	0	0	0	2	0	0	0	0	7	0.212121	5	1.06061	1.12963e-05	1	0	3	0	0	0	k__Fungi; p__Basidiomycota; c__Agaricomycetes; o__Sebacinales; f__Sebacinales Group B; g__unidentified; s__Sebacinales Group B sp
OTU_1606	1	0	1	1	0	0	0	0	0	0	0	0	0	0	0	0	0	0	0	0	0	0	0	0	1	0	0	1	2	0	0	0	0	7	0.212121	6	1.27273	1.12963e-05	0	0	0	0	0	0	k__Fungi; p__Glomeromycota; c__Glomeromycetes; o__Archaeosporales; f__Ambisporaceae; g__Ambispora; s__Ambispora leptoticha
OTU_1095	0	0	0	0	0	0	0	0	0	0	0	0	0	0	0	0	0	3	0	0	0	0	0	0	0	1	0	0	0	0	0	2	1	7	0.212121	4	0.848485	1.12963e-05	0	0	0	0	0	1	k__Fungi; p__Basidiomycota; c__Agaricomycetes; o__Agaricales; f__Tricholomataceae; g__Tricholoma; s__Tricholoma myomyces
OTU_1666	0	0	0	0	0	0	0	0	0	0	0	0	1	0	2	2	0	0	1	0	0	0	0	0	1	0	0	0	0	0	0	0	0	7	0.212121	5	1.06061	1.12963e-05	0	0	0	0	0	0	k__Fungi; p__Ascomycota; c__Dothideomycetes; o__Pleosporales; f__Phaeosphaeriaceae; g__unidentified; s__Phaeosphaeriaceae sp
OTU_391	0	0	0	0	0	0	0	0	0	0	0	0	2	0	0	0	0	0	1	0	1	0	0	1	0	0	0	0	1	0	1	0	0	7	0.212121	6	1.27273	1.12963e-05	2	0	0	0	0	0	k__Fungi; p__Ascomycota; c__Dothideomycetes; o__Pleosporales; f__Phaeosphaeriaceae; g__Phaeosphaeria; s__Phaeosphaeria sp
OTU_673	0	0	0	0	0	0	0	0	0	7	0	0	0	0	0	0	0	0	0	0	0	0	0	0	0	0	0	0	0	0	0	0	0	7	0.212121	1	0.212121	1.12963e-05	0	0	0	1	0	0	k__Fungi; p__Basidiomycota; c__Agaricomycetes; o__Thelephorales; f__Thelephoraceae; g__unidentified; s__Thelephoraceae sp
OTU_1300	0	4	0	0	0	0	0	0	0	0	0	0	0	0	3	0	0	0	0	0	0	0	0	0	0	0	0	0	0	0	0	0	0	7	0.212121	2	0.424242	1.12963e-05	0	0	1	0	0	0	k__Fungi; p__Basidiomycota; c__Agaricomycetes; o__Thelephorales; f__Thelephoraceae; g__unidentified; s__Thelephoraceae sp
OTU_393	0	0	0	0	0	5	0	0	0	0	0	0	0	0	0	0	0	0	0	0	0	0	0	0	0	0	0	0	2	0	0	0	0	7	0.212121	2	0.424242	1.12963e-05	0	0	0	0	0	0	k__Fungi; p__Basidiomycota; c__Agaricomycetes; o__Hymenochaetales; f__Hymenochaetaceae; g__unidentified; s__Hymenochaetaceae sp
OTU_1693	0	5	1	0	0	0	0	0	0	0	0	0	0	0	0	0	0	0	0	0	0	0	0	0	0	0	0	0	0	1	0	0	0	7	0.212121	3	0.636364	1.12963e-05	0	2	0	0	0	0	k__Fungi; p__Basidiomycota; c__Tremellomycetes; o__Tremellales; f__Incertae sedis; g__Bullera; s__Bullera sp VY_86
OTU_369	0	0	0	1	1	0	0	0	0	1	1	0	0	0	0	0	0	0	0	0	0	0	0	0	0	0	1	0	0	0	0	1	1	7	0.212121	7	1.48485	1.12963e-05	0	0	0	1	0	0	k__Fungi; p__Ascomycota; c__Sordariomycetes; o__Xylariales; f__unidentified; g__unidentified; s__Xylariales sp
OTU_544	0	0	0	0	0	0	0	1	0	0	3	0	0	0	0	0	0	0	0	0	1	0	0	0	0	0	0	2	0	0	0	0	0	7	0.212121	4	0.848485	1.12963e-05	0	0	0	0	0	0	k__Fungi; p__Basidiomycota; c__Agaricomycetes; o__Agaricales; f__Marasmiaceae; g__Marasmius; s__Marasmius oreades
OTU_1030	0	0	0	0	0	0	0	2	0	0	0	0	0	0	0	0	0	0	5	0	0	0	0	0	0	0	0	0	0	0	0	0	0	7	0.212121	2	0.424242	1.12963e-05	3	0	0	0	0	0	k__Fungi; p__Ascomycota; c__Dothideomycetes; o__Pleosporales; f__unidentified; g__unidentified; s__Pleosporales sp
OTU_1480	0	0	0	0	0	0	0	0	0	0	0	0	0	0	0	0	0	0	1	2	1	3	0	0	0	0	0	0	0	0	0	0	0	7	0.212121	4	0.848485	1.12963e-05	1	1	0	0	0	0	k__Fungi; p__Chytridiomycota; c__Chytridiomycetes; o__unidentified; f__unidentified; g__unidentified; s__Chytridiomycetes sp
OTU_400	0	0	0	0	0	0	0	1	0	0	6	0	0	0	0	0	0	0	0	0	0	0	0	0	0	0	0	0	0	0	0	0	0	7	0.212121	2	0.424242	1.12963e-05	0	0	0	0	0	0	k__Fungi; p__Basidiomycota; c__Agaricomycetes; o__Cantharellales; f__unidentified; g__unidentified; s__Cantharellales sp
OTU_1727	0	0	0	0	1	0	0	0	2	1	0	0	0	2	0	0	0	0	0	0	0	0	0	0	0	0	0	1	0	0	0	0	0	7	0.212121	5	1.06061	1.12963e-05	0	0	0	0	0	0	k__Fungi; p__Ascomycota; c__Dothideomycetes; o__Myriangiales; f__unidentified; g__unidentified; s__Myriangiales sp
OTU_820	0	0	0	0	0	0	0	0	7	0	0	0	0	0	0	0	0	0	0	0	0	0	0	0	0	0	0	0	0	0	0	0	0	7	0.212121	1	0.212121	1.12963e-05	0	0	1	0	0	0	k__Fungi; p__Ascomycota; c__Dothideomycetes; o__Pleosporales; f__unidentified; g__unidentified; s__Pleosporales sp
OTU_1876	0	0	0	0	0	0	0	0	0	0	0	0	0	0	0	0	0	0	0	1	3	2	0	0	0	0	0	0	1	0	0	0	0	7	0.212121	4	0.848485	1.12963e-05	0	0	2	1	0	0	k__Fungi; p__Zygomycota; c__Incertae sedis; o__Mucorales; f__Cunninghamellaceae; g__Gongronella; s__Gongronella butleri
OTU_539	0	0	0	0	0	0	1	1	0	0	0	0	1	1	0	0	0	0	1	0	0	1	0	0	0	0	0	0	0	0	1	0	0	7	0.212121	7	1.48485	1.12963e-05	1	1	0	0	0	0	k__Fungi; p__Ascomycota; c__Dothideomycetes; o__Pleosporales; f__Incertae sedis; g__Xenobotryosphaeria; s__Xenobotryosphaeria calamagrostidis
OTU_799	0	0	0	0	0	0	0	0	0	0	0	0	0	0	6	0	0	0	1	0	0	0	0	0	0	0	0	0	0	0	0	0	0	7	0.212121	2	0.424242	1.12963e-05	0	0	2	0	0	0	k__Fungi; p__Ascomycota; c__Dothideomycetes; o__Myriangiales; f__unidentified; g__unidentified; s__Myriangiales sp
OTU_57	0	0	0	0	0	0	0	0	0	0	0	0	0	0	0	0	0	0	0	0	0	0	0	0	0	0	7	0	0	0	0	0	0	7	0.212121	1	0.212121	1.12963e-05	0	0	0	0	0	0	k__Fungi; p__Ascomycota; c__Dothideomycetes; o__Myriangiales; f__unidentified; g__unidentified; s__Myriangiales sp
OTU_1699	0	0	0	0	0	0	0	0	0	0	0	0	0	1	0	1	0	1	0	0	0	0	0	0	0	2	0	0	0	0	0	2	0	7	0.212121	5	1.06061	1.12963e-05	0	0	0	0	0	0	k__Fungi; p__Zygomycota; c__Incertae sedis; o__Mortierellales; f__Mortierellaceae; g__Mortierella; s__Mortierella bisporalis
OTU_424	0	0	0	0	0	0	0	0	0	0	0	0	0	0	0	0	0	0	0	0	0	0	0	0	0	0	0	1	1	5	0	0	0	7	0.212121	3	0.636364	1.12963e-05	0	0	0	0	0	0	No blast hit
OTU_138	0	0	0	0	0	0	0	0	0	3	0	0	0	0	4	0	0	0	0	0	0	0	0	0	0	0	0	0	0	0	0	0	0	7	0.212121	2	0.424242	1.12963e-05	0	0	2	1	0	0	k__Fungi; p__Ascomycota; c__Dothideomycetes; o__Myriangiales; f__unidentified; g__unidentified; s__Myriangiales sp
OTU_932	0	0	0	0	0	0	0	1	0	0	0	1	0	1	0	0	0	0	0	0	1	0	0	0	0	0	0	0	1	1	0	0	0	6	0.181818	6	1.09091	9.68251e-06	0	1	0	0	0	1	k__Fungi; p__Basidiomycota; c__Agaricomycetes; o__Russulales; f__Russulaceae; g__Lactarius; s__Lactarius sp
OTU_434	0	0	0	0	0	0	0	2	1	0	0	0	0	1	0	0	0	0	0	0	0	0	0	0	1	0	0	0	0	0	1	0	0	6	0.181818	5	0.909091	9.68251e-06	0	0	0	0	0	0	k__Fungi; p__Ascomycota; c__Leotiomycetes; o__Helotiales; f__Dermateaceae; g__Mollisia; s__Mollisia sp olrim132
OTU_1820	0	1	0	0	0	0	1	0	1	2	0	0	0	0	0	1	0	0	0	0	0	0	0	0	0	0	0	0	0	0	0	0	0	6	0.181818	5	0.909091	9.68251e-06	0	0	0	0	0	0	k__Fungi; p__Ascomycota; c__Eurotiomycetes; o__Eurotiales; f__Trichocomaceae; g__Penicillium; s__Penicillium ramulosum
OTU_372	0	1	0	4	0	0	0	0	0	0	0	0	0	0	0	0	0	0	0	0	0	0	0	0	0	1	0	0	0	0	0	0	0	6	0.181818	3	0.545455	9.68251e-06	0	1	0	0	0	0	No blast hit
OTU_1521	1	1	0	0	0	0	0	1	1	0	0	0	0	0	1	0	0	0	0	0	0	0	0	0	0	0	0	0	0	1	0	0	0	6	0.181818	6	1.09091	9.68251e-06	0	2	1	0	0	0	k__Fungi; p__Ascomycota; c__Dothideomycetes; o__Pleosporales; f__Didymosphaeriaceae; g__Didymosphaeria; s__Didymosphaeria sp TS_04_050
OTU_278	0	0	0	1	0	0	1	0	1	1	0	0	0	0	0	1	0	0	0	0	0	0	0	0	0	0	0	0	0	1	0	0	0	6	0.181818	6	1.09091	9.68251e-06	0	0	0	0	0	0	k__Fungi; p__Ascomycota; c__Incertae sedis; o__Incertae sedis; f__Incertae sedis; g__Tumularia; s__Tumularia sp
OTU_1282	0	0	0	0	0	0	1	0	4	0	0	0	0	1	0	0	0	0	0	0	0	0	0	0	0	0	0	0	0	0	0	0	0	6	0.181818	3	0.545455	9.68251e-06	0	0	1	0	0	0	k__Fungi; p__Ascomycota; c__Dothideomycetes; o__Pleosporales; f__unidentified; g__unidentified; s__Pleosporales sp
OTU_1728	0	0	0	1	0	0	0	0	0	0	0	0	0	0	0	0	0	0	0	0	0	2	0	0	0	0	0	0	2	1	0	0	0	6	0.181818	4	0.727273	9.68251e-06	0	0	0	0	0	0	k__Fungi; p__Basidiomycota; c__Agaricomycetes; o__Agaricales; f__Tricholomataceae; g__Tricholoma; s__Tricholoma populinum
OTU_1052	0	0	0	0	0	0	0	0	0	0	5	0	1	0	0	0	0	0	0	0	0	0	0	0	0	0	0	0	0	0	0	0	0	6	0.181818	2	0.363636	9.68251e-06	0	0	0	0	0	0	k__Fungi; p__Basidiomycota; c__Agaricomycetes; o__Agaricales; f__Strophariaceae; g__Hypholoma; s__Hypholoma capnoides
OTU_680	1	0	0	0	1	0	1	0	1	0	0	0	0	0	0	0	0	1	1	0	0	0	0	0	0	0	0	0	0	0	0	0	0	6	0.181818	6	1.09091	9.68251e-06	1	0	0	0	0	0	k__Fungi; p__Ascomycota; c__Eurotiomycetes; o__Eurotiales; f__Trichocomaceae; g__Aspergillus; s__Aspergillus caespitosus
OTU_638	0	0	0	0	0	1	0	0	0	0	0	0	0	0	1	0	0	0	0	0	0	0	0	0	0	3	0	0	0	0	0	0	1	6	0.181818	4	0.727273	9.68251e-06	0	0	0	0	0	0	k__Fungi; p__Basidiomycota; c__Agaricomycetes; o__Agaricales; f__Psathyrellaceae; g__Coprinopsis; s__Coprinopsis acuminata
OTU_524	0	0	0	0	0	1	0	0	0	1	0	1	0	0	0	1	0	1	0	0	0	0	0	0	1	0	0	0	0	0	0	0	0	6	0.181818	6	1.09091	9.68251e-06	0	0	0	2	0	0	k__Fungi; p__Ascomycota; c__Dothideomycetes; o__Venturiales; f__Venturiaceae; g__unidentified; s__Venturiaceae sp
OTU_106	0	1	1	2	0	0	0	0	0	0	0	0	0	0	0	0	0	0	0	0	0	0	0	0	1	0	0	0	0	0	0	0	1	6	0.181818	5	0.909091	9.68251e-06	0	0	0	0	0	0	k__Fungi; p__Basidiomycota; c__Tremellomycetes; o__Tremellales; f__Incertae sedis; g__Derxomyces; s__Derxomyces sp LTD_2009b
OTU_1121	0	0	0	1	0	0	0	2	0	0	0	0	0	0	0	0	0	0	1	0	0	0	0	0	0	0	0	1	0	0	0	0	1	6	0.181818	5	0.909091	9.68251e-06	0	0	0	0	0	0	k__Fungi; p__Ascomycota; c__Pezizomycetes; o__unidentified; f__unidentified; g__unidentified; s__Pezizomycetes sp
OTU_145	0	0	0	1	0	0	0	1	0	0	1	0	0	0	0	0	1	0	0	0	0	0	0	0	0	0	1	1	0	0	0	0	0	6	0.181818	6	1.09091	9.68251e-06	0	1	0	0	0	0	k__Fungi; p__Ascomycota; c__Sordariomycetes; o__Xylariales; f__Incertae sedis; g__Microdochium; s__Microdochium sp
OTU_1175	0	0	0	0	0	0	0	0	0	2	0	0	0	0	0	0	0	0	0	0	0	0	0	0	0	2	0	2	0	0	0	0	0	6	0.181818	3	0.545455	9.68251e-06	0	0	0	1	0	0	k__Fungi; p__Basidiomycota; c__Agaricomycetes; o__unidentified; f__unidentified; g__unidentified; s__Agaricomycetes sp
OTU_1642	0	0	0	0	0	0	0	0	0	0	0	0	0	0	0	0	0	0	1	0	0	0	0	3	2	0	0	0	0	0	0	0	0	6	0.181818	3	0.545455	9.68251e-06	0	0	0	0	0	1	k__Fungi; p__Ascomycota; c__Eurotiomycetes; o__Eurotiales; f__Trichocomaceae; g__Aspergillus; s__Aspergillus heteromorphus
OTU_753	0	2	0	0	0	0	0	0	2	0	0	0	0	0	0	0	0	0	0	0	0	2	0	0	0	0	0	0	0	0	0	0	0	6	0.181818	3	0.545455	9.68251e-06	0	1	1	1	0	0	k__Fungi; p__Basidiomycota; c__Agaricomycetes; o__Polyporales; f__Meruliaceae; g__Junghuhnia; s__Junghuhnia nitida
OTU_1451	0	0	1	0	0	0	0	0	0	0	1	0	1	0	0	1	0	0	0	0	0	1	0	0	0	0	0	1	0	0	0	0	0	6	0.181818	6	1.09091	9.68251e-06	0	0	0	0	0	0	k__Fungi; p__Ascomycota; c__unidentified; o__unidentified; f__unidentified; g__unidentified; s__Ascomycota sp
OTU_492	0	0	1	2	0	0	0	0	0	0	0	3	0	0	0	0	0	0	0	0	0	0	0	0	0	0	0	0	0	0	0	0	0	6	0.181818	3	0.545455	9.68251e-06	0	0	1	1	0	0	k__Fungi; p__Ascomycota; c__Leotiomycetes; o__Helotiales; f__unidentified; g__unidentified; s__Helotiales sp
OTU_1366	0	0	0	3	0	0	0	0	0	0	0	0	0	0	0	1	0	0	0	0	0	0	0	0	2	0	0	0	0	0	0	0	0	6	0.181818	3	0.545455	9.68251e-06	0	0	0	0	0	0	k__Fungi; p__Basidiomycota; c__Agaricomycetes; o__Polyporales; f__Polyporaceae; g__Perenniporia; s__Perenniporia medulla_panis
OTU_936	0	0	0	0	0	0	0	0	0	0	0	0	0	0	0	0	0	0	2	0	0	0	0	0	0	0	0	1	1	0	1	0	1	6	0.181818	5	0.909091	9.68251e-06	0	0	0	0	0	0	k__Fungi; p__Ascomycota; c__unidentified; o__unidentified; f__unidentified; g__unidentified; s__Ascomycota sp
OTU_1473	1	0	0	0	0	0	0	3	0	0	0	0	1	0	0	0	0	0	0	0	0	0	1	0	0	0	0	0	0	0	0	0	0	6	0.181818	4	0.727273	9.68251e-06	1	1	0	0	0	0	k__Fungi; p__Ascomycota; c__Dothideomycetes; o__Dothideales; f__unidentified; g__unidentified; s__Dothideales sp
OTU_1110	3	0	0	0	0	0	0	0	0	0	0	0	0	0	0	0	0	1	0	0	0	0	0	0	0	0	0	0	1	0	0	1	0	6	0.181818	4	0.727273	9.68251e-06	1	0	0	0	0	0	k__Fungi; p__Basidiomycota; c__Agaricomycetes; o__Boletales; f__Sclerodermataceae; g__Scleroderma; s__Scleroderma areolatum
OTU_984	2	0	0	0	0	0	0	0	0	1	0	0	1	0	0	0	0	0	0	0	0	0	0	0	1	0	0	0	0	0	1	0	0	6	0.181818	5	0.909091	9.68251e-06	0	0	0	0	0	0	k__Fungi; p__Basidiomycota; c__Agaricomycetes; o__Agaricales; f__Strophariaceae; g__Galerina; s__Galerina autumnalis
OTU_733	0	0	0	0	0	2	0	0	0	0	0	4	0	0	0	0	0	0	0	0	0	0	0	0	0	0	0	0	0	0	0	0	0	6	0.181818	2	0.363636	9.68251e-06	0	0	0	0	0	3	k__Fungi; p__Ascomycota; c__unidentified; o__unidentified; f__unidentified; g__unidentified; s__Ascomycota sp
OTU_1129	0	0	1	1	0	0	1	0	0	0	0	0	0	0	0	0	0	1	0	0	0	0	0	0	0	0	0	0	0	1	1	0	0	6	0.181818	6	1.09091	9.68251e-06	0	0	1	0	0	0	k__Fungi; p__Ascomycota; c__Dothideomycetes; o__Incertae sedis; f__Pseudeurotiaceae; g__Pseudogymnoascus; s__Pseudogymnoascus roseus
OTU_1569	0	0	0	0	0	0	0	0	0	0	0	0	1	0	1	0	4	0	0	0	0	0	0	0	0	0	0	0	0	0	0	0	0	6	0.181818	3	0.545455	9.68251e-06	0	0	0	0	2	0	k__Fungi; p__Ascomycota; c__Lecanoromycetes; o__Pertusariales; f__Ochrolechiaceae; g__Ochrolechia; s__Ochrolechia frigida
OTU_1166	0	3	0	0	0	0	0	0	1	0	2	0	0	0	0	0	0	0	0	0	0	0	0	0	0	0	0	0	0	0	0	0	0	6	0.181818	3	0.545455	9.68251e-06	0	0	0	0	2	0	k__Fungi; p__Basidiomycota; c__Agaricomycetes; o__Agaricales; f__Agaricaceae; g__Lycoperdon; s__Lycoperdon niveum
OTU_1235	0	0	0	0	0	0	0	3	0	0	2	0	0	0	0	0	0	0	0	0	1	0	0	0	0	0	0	0	0	0	0	0	0	6	0.181818	3	0.545455	9.68251e-06	0	0	0	0	0	0	k__Fungi; p__Ascomycota; c__unidentified; o__unidentified; f__unidentified; g__unidentified; s__Ascomycota sp
OTU_216	0	0	0	0	0	0	0	0	0	0	0	0	0	0	0	0	0	0	0	0	0	0	0	0	0	0	0	0	0	0	2	0	4	6	0.181818	2	0.363636	9.68251e-06	0	0	0	0	0	0	k__Fungi; p__Basidiomycota; c__Agaricomycetes; o__Polyporales; f__unidentified; g__unidentified; s__Polyporales sp
OTU_1890	0	0	0	0	0	0	0	0	0	4	0	0	0	0	0	0	2	0	0	0	0	0	0	0	0	0	0	0	0	0	0	0	0	6	0.181818	2	0.363636	9.68251e-06	0	0	0	0	0	0	k__Fungi; p__Basidiomycota; c__Agaricomycetes; o__Agaricales; f__Cortinariaceae; g__Cortinarius; s__Cortinarius betuletorum
OTU_1510	2	0	0	0	0	0	0	0	0	0	0	0	0	0	0	0	4	0	0	0	0	0	0	0	0	0	0	0	0	0	0	0	0	6	0.181818	2	0.363636	9.68251e-06	1	0	0	0	1	0	k__Fungi; p__Basidiomycota; c__Agaricomycetes; o__Agaricales; f__Clavariaceae; g__Clavaria; s__Clavaria acuta
OTU_1507	0	2	0	0	0	0	0	0	0	0	0	0	0	3	0	0	0	0	0	0	1	0	0	0	0	0	0	0	0	0	0	0	0	6	0.181818	3	0.545455	9.68251e-06	0	1	0	0	0	0	k__Fungi; p__Basidiomycota; c__Agaricomycetes; o__Russulales; f__Stereaceae; g__Stereum; s__Stereum hirsutum
OTU_992	0	0	0	0	4	0	0	0	0	0	2	0	0	0	0	0	0	0	0	0	0	0	0	0	0	0	0	0	0	0	0	0	0	6	0.181818	2	0.363636	9.68251e-06	0	0	0	0	2	0	k__Fungi; p__Basidiomycota; c__Agaricomycetes; o__Agaricales; f__Cortinariaceae; g__Cortinarius; s__Cortinarius urbicus
OTU_824	0	0	0	0	0	0	0	0	0	0	0	0	0	0	0	0	0	0	2	0	0	0	1	2	0	0	0	0	0	0	1	0	0	6	0.181818	4	0.727273	9.68251e-06	1	0	0	0	0	0	k__Fungi; p__Basidiomycota; c__Tremellomycetes; o__Tremellales; f__Incertae sedis; g__Derxomyces; s__Derxomyces sp LTD_2009b
OTU_1233	0	0	1	0	0	1	0	0	0	0	0	1	0	0	0	0	0	0	0	0	0	0	0	0	0	0	0	0	0	1	1	1	0	6	0.181818	6	1.09091	9.68251e-06	0	0	1	0	0	2	k__Fungi; p__Ascomycota; c__Sordariomycetes; o__unidentified; f__unidentified; g__unidentified; s__Sordariomycetes sp
OTU_606	0	4	0	0	0	0	0	0	0	0	0	0	0	0	0	0	0	0	0	0	0	0	0	0	0	0	0	2	0	0	0	0	0	6	0.181818	2	0.363636	9.68251e-06	0	0	0	0	0	0	k__Fungi; p__Ascomycota; c__Dothideomycetes; o__Pleosporales; f__Incertae sedis; g__Periconia; s__Periconia sp CY137
OTU_1305	0	0	0	0	0	0	0	0	0	0	0	0	1	0	0	2	0	0	0	0	1	2	0	0	0	0	0	0	0	0	0	0	0	6	0.181818	4	0.727273	9.68251e-06	0	0	0	2	0	0	k__Fungi; p__Ascomycota; c__Eurotiomycetes; o__Chaetothyriales; f__unidentified; g__unidentified; s__Chaetothyriales sp
OTU_1922	0	0	0	0	0	0	0	1	0	0	0	0	0	0	0	0	0	5	0	0	0	0	0	0	0	0	0	0	0	0	0	0	0	6	0.181818	2	0.363636	9.68251e-06	0	0	0	0	0	1	k__Fungi; p__Basidiomycota; c__Agaricomycetes; o__Agaricales; f__Strophariaceae; g__Hypholoma; s__Hypholoma sp
OTU_2098	0	0	0	0	0	0	0	0	0	0	0	0	0	0	0	0	0	0	0	0	0	2	0	0	0	0	0	0	4	0	0	0	0	6	0.181818	2	0.363636	9.68251e-06	0	0	0	0	0	0	k__Fungi; p__Basidiomycota; c__Agaricomycetes; o__Trechisporales; f__Hydnodontaceae; g__Trechispora; s__Trechispora sp
OTU_1906	0	0	1	0	0	0	0	0	0	1	2	0	0	0	0	0	0	0	0	0	0	0	0	0	0	0	1	1	0	0	0	0	0	6	0.181818	5	0.909091	9.68251e-06	0	0	0	0	1	0	k__Fungi; p__Ascomycota; c__unidentified; o__unidentified; f__unidentified; g__unidentified; s__Ascomycota sp
OTU_354	0	0	0	0	0	0	0	0	0	1	0	0	0	0	0	1	0	0	0	0	0	0	0	0	1	2	0	0	0	1	0	0	0	6	0.181818	5	0.909091	9.68251e-06	0	0	0	0	0	0	k__Fungi; p__Basidiomycota; c__Agaricomycetes; o__Polyporales; f__Meruliaceae; g__Hyphoderma; s__Hyphoderma mutatum
OTU_2079	1	1	0	0	1	0	0	0	0	0	0	0	0	0	0	1	0	0	0	1	0	0	0	0	0	0	0	1	0	0	0	0	0	6	0.181818	6	1.09091	9.68251e-06	1	0	0	1	0	0	k__Fungi; p__Ascomycota; c__Dothideomycetes; o__Pleosporales; f__unidentified; g__unidentified; s__Pleosporales sp
OTU_761	0	0	0	0	0	0	0	0	0	0	0	0	2	1	0	0	0	0	0	0	0	0	0	0	0	0	0	0	0	0	1	2	0	6	0.181818	4	0.727273	9.68251e-06	0	0	0	0	0	0	k__Fungi; p__Basidiomycota; c__Microbotryomycetes; o__Sporidiobolales; f__Incertae sedis; g__Sporobolomyces; s__Sporobolomyces ruberrimus
OTU_1870	0	0	0	0	0	0	0	0	0	0	3	0	1	0	0	0	0	0	0	0	1	0	0	0	0	1	0	0	0	0	0	0	0	6	0.181818	4	0.727273	9.68251e-06	0	0	0	0	0	0	k__Fungi; p__Basidiomycota; c__Agaricomycetes; o__Polyporales; f__unidentified; g__unidentified; s__Polyporales sp
OTU_1974	0	0	0	0	0	0	0	0	6	0	0	0	0	0	0	0	0	0	0	0	0	0	0	0	0	0	0	0	0	0	0	0	0	6	0.181818	1	0.181818	9.68251e-06	0	0	3	0	0	0	k__Fungi; p__Ascomycota; c__Dothideomycetes; o__Pleosporales; f__Montagnulaceae; g__Paraconiothyrium; s__Paraconiothyrium hawaiiense
OTU_537	0	0	0	0	0	0	0	0	0	0	0	0	0	0	0	0	0	0	0	0	0	0	0	0	0	0	0	0	0	0	0	3	3	6	0.181818	2	0.363636	9.68251e-06	0	0	0	0	0	0	k__Fungi; p__Basidiomycota; c__Tremellomycetes; o__Tremellales; f__Incertae sedis; g__Cryptococcus; s__Cryptococcus bestiolae
OTU_4	0	0	0	0	0	0	0	0	0	0	0	0	0	0	0	0	0	0	0	6	0	0	0	0	0	0	0	0	0	0	0	0	0	6	0.181818	1	0.181818	9.68251e-06	0	1	0	0	0	0	k__Fungi; p__Ascomycota; c__Lecanoromycetes; o__Pertusariales; f__Ochrolechiaceae; g__Ochrolechia; s__Ochrolechia frigida
OTU_714	0	0	0	0	0	0	0	0	0	0	0	0	0	0	0	0	0	0	0	0	1	0	0	0	0	0	0	0	0	0	0	5	0	6	0.181818	2	0.363636	9.68251e-06	0	0	0	0	0	0	k__Fungi; p__Ascomycota; c__Eurotiomycetes; o__Eurotiales; f__Trichocomaceae; g__Talaromyces; s__Talaromyces proteolyticus
OTU_120	0	0	0	0	0	0	3	0	0	0	0	0	0	0	0	0	0	0	0	0	0	0	0	0	0	0	3	0	0	0	0	0	0	6	0.181818	2	0.363636	9.68251e-06	1	0	0	0	0	0	k__Fungi; p__Ascomycota; c__Dothideomycetes; o__Pleosporales; f__unidentified; g__unidentified; s__Pleosporales sp
OTU_534	0	0	0	0	0	0	0	0	0	0	0	0	1	0	0	0	0	0	1	0	0	1	0	0	0	1	2	0	0	0	0	0	0	6	0.181818	5	0.909091	9.68251e-06	1	0	0	0	0	0	k__Fungi; p__Basidiomycota; c__Agaricomycetes; o__Agaricales; f__Psathyrellaceae; g__Coprinellus; s__Coprinellus eurysporus
OTU_322	0	0	0	0	0	0	0	0	3	0	0	0	0	0	0	0	0	0	0	0	0	0	0	0	0	0	0	0	0	0	3	0	0	6	0.181818	2	0.363636	9.68251e-06	0	0	0	0	0	0	k__Fungi; p__Basidiomycota; c__Agaricomycetes; o__Agaricales; f__unidentified; g__unidentified; s__Agaricales sp
OTU_92	0	0	0	0	0	0	0	0	0	0	0	0	0	0	0	0	0	0	0	0	0	0	0	0	0	0	0	0	4	2	0	0	0	6	0.181818	2	0.363636	9.68251e-06	0	0	0	0	0	0	k__Fungi; p__Ascomycota; c__Dothideomycetes; o__Pleosporales; f__Leptosphaeriaceae; g__Leptosphaeria; s__Leptosphaeria sydowii
OTU_508	0	0	0	0	0	0	0	0	6	0	0	0	0	0	0	0	0	0	0	0	0	0	0	0	0	0	0	0	0	0	0	0	0	6	0.181818	1	0.181818	9.68251e-06	0	0	1	0	0	0	k__Fungi; p__Ascomycota; c__Dothideomycetes; o__Pleosporales; f__Incertae sedis; g__Neophaeosphaeria; s__Neophaeosphaeria barrii
OTU_213	0	0	0	0	1	0	0	0	0	0	0	0	0	0	0	0	0	0	0	0	0	0	0	0	0	0	0	0	0	0	0	3	2	6	0.181818	3	0.545455	9.68251e-06	0	0	0	0	0	0	k__Fungi; p__Basidiomycota; c__Agaricomycetes; o__Agaricales; f__Inocybaceae; g__Inocybe; s__Inocybe rimosa
OTU_532	0	2	0	0	0	0	0	0	0	0	0	0	0	0	0	0	0	0	0	0	0	0	0	0	0	0	0	0	0	0	4	0	0	6	0.181818	2	0.363636	9.68251e-06	0	0	0	0	0	0	k__Fungi; p__Ascomycota; c__Lecanoromycetes; o__Pertusariales; f__Ochrolechiaceae; g__Ochrolechia; s__Ochrolechia frigida
OTU_1611	0	0	0	0	0	0	0	0	0	5	0	0	0	0	0	0	0	0	0	0	0	0	0	0	1	0	0	0	0	0	0	0	0	6	0.181818	2	0.363636	9.68251e-06	0	0	0	2	0	0	k__Fungi; p__Basidiomycota; c__Agaricomycetes; o__Polyporales; f__Meruliaceae; g__Phlebia; s__Phlebia sp
OTU_695	0	0	0	0	0	0	0	0	0	0	0	0	0	0	0	0	0	0	0	1	0	5	0	0	0	0	0	0	0	0	0	0	0	6	0.181818	2	0.363636	9.68251e-06	0	0	0	2	0	0	k__Fungi; p__Basidiomycota; c__Agaricomycetes; o__unidentified; f__unidentified; g__unidentified; s__Agaricomycetes sp
OTU_1371	0	0	0	0	0	0	0	0	0	0	0	0	0	0	0	0	0	0	0	0	0	0	0	0	1	0	5	0	0	0	0	0	0	6	0.181818	2	0.363636	9.68251e-06	0	0	0	0	0	0	k__Fungi; p__Basidiomycota; c__unidentified; o__unidentified; f__unidentified; g__unidentified; s__Basidiomycota sp
OTU_707	0	0	0	2	0	0	0	0	0	0	0	0	0	0	0	0	0	0	0	0	0	0	0	1	1	0	1	0	0	0	0	0	0	5	0.151515	4	0.606061	8.06876e-06	0	0	0	0	0	0	k__Fungi; p__Zygomycota; c__Incertae sedis; o__Mortierellales; f__Mortierellaceae; g__Mortierella; s__Mortierella simplex
OTU_1997	0	1	0	0	1	0	0	0	0	0	0	0	0	0	0	1	0	0	0	0	0	0	0	0	0	0	1	1	0	0	0	0	0	5	0.151515	5	0.757576	8.06876e-06	0	0	0	1	0	0	k__Fungi; p__Ascomycota; c__Leotiomycetes; o__Helotiales; f__Helotiaceae; g__Neobulgaria; s__Neobulgaria sp
OTU_934	1	0	0	0	0	0	1	0	0	0	0	0	0	0	0	2	0	0	0	0	0	1	0	0	0	0	0	0	0	0	0	0	0	5	0.151515	4	0.606061	8.06876e-06	1	0	0	0	0	0	k__Fungi; p__Basidiomycota; c__Tremellomycetes; o__Tremellales; f__Incertae sedis; g__Cryptococcus; s__Cryptococcus sp
OTU_495	0	0	0	0	0	1	1	0	0	0	0	0	0	0	0	0	0	0	0	0	0	0	0	0	0	0	1	0	0	1	0	0	1	5	0.151515	5	0.757576	8.06876e-06	0	0	0	0	0	0	k__Fungi; p__Ascomycota; c__Leotiomycetes; o__Helotiales; f__unidentified; g__unidentified; s__Helotiales sp
OTU_1224	0	0	0	1	0	0	1	0	0	0	0	0	0	1	0	0	1	0	0	0	0	0	0	0	0	0	0	0	1	0	0	0	0	5	0.151515	5	0.757576	8.06876e-06	0	1	0	1	0	0	k__Fungi; p__Ascomycota; c__Leotiomycetes; o__Helotiales; f__unidentified; g__unidentified; s__Helotiales sp
OTU_103	0	0	0	0	0	0	0	0	0	0	0	0	0	0	0	0	2	2	0	0	0	0	0	0	0	0	0	0	0	0	0	1	0	5	0.151515	3	0.454545	8.06876e-06	0	0	0	0	0	0	k__Fungi; p__Ascomycota; c__Lecanoromycetes; o__Pertusariales; f__Ochrolechiaceae; g__Ochrolechia; s__Ochrolechia frigida
OTU_664	0	0	0	0	0	0	2	0	0	0	0	0	1	0	0	0	0	0	0	0	0	0	0	0	0	2	0	0	0	0	0	0	0	5	0.151515	3	0.454545	8.06876e-06	1	0	0	0	0	0	k__Fungi; p__Basidiomycota; c__Agaricomycetes; o__Agaricales; f__Inocybaceae; g__Inocybe; s__Inocybe sp
OTU_1361	0	0	0	0	0	0	0	0	0	0	0	0	0	0	0	0	0	0	0	1	1	0	0	0	1	0	2	0	0	0	0	0	0	5	0.151515	4	0.606061	8.06876e-06	0	0	0	0	0	0	k__Fungi; p__Basidiomycota; c__Agaricomycetes; o__Agaricales; f__Strophariaceae; g__Pholiota; s__Pholiota squarrosa
OTU_130	0	1	0	0	0	0	0	0	2	0	0	0	0	0	0	0	1	0	0	0	0	0	0	0	0	0	0	0	1	0	0	0	0	5	0.151515	4	0.606061	8.06876e-06	0	1	1	0	0	0	k__Fungi; p__Ascomycota; c__Pezizomycetes; o__Pezizales; f__Pyronemataceae; g__Wilcoxina; s__Wilcoxina mikolae
OTU_171	0	0	0	0	0	0	1	0	0	0	0	0	0	0	0	1	0	0	1	0	0	0	0	0	1	1	0	0	0	0	0	0	0	5	0.151515	5	0.757576	8.06876e-06	1	0	0	1	0	0	k__Fungi; p__Ascomycota; c__Dothideomycetes; o__Pleosporales; f__Sporormiaceae; g__Preussia; s__Preussia sp
OTU_1254	0	0	0	0	0	0	0	0	0	0	0	0	1	1	0	2	0	0	0	0	0	0	0	0	0	0	0	0	0	1	0	0	0	5	0.151515	4	0.606061	8.06876e-06	0	0	0	0	0	0	k__Fungi; p__Ascomycota; c__Sordariomycetes; o__Hypocreales; f__Nectriaceae; g__unidentified; s__Nectriaceae sp
OTU_1822	0	0	0	0	0	0	1	1	1	0	0	0	0	0	0	0	1	0	1	0	0	0	0	0	0	0	0	0	0	0	0	0	0	5	0.151515	5	0.757576	8.06876e-06	1	0	0	0	0	0	k__Fungi; p__Ascomycota; c__Eurotiomycetes; o__Chaetothyriales; f__Herpotrichiellaceae; g__Exophiala; s__Exophiala aquamarina
OTU_529	0	0	0	1	0	0	0	0	1	0	1	0	0	0	1	1	0	0	0	0	0	0	0	0	0	0	0	0	0	0	0	0	0	5	0.151515	5	0.757576	8.06876e-06	0	0	0	0	0	0	k__Fungi; p__Ascomycota; c__Dothideomycetes; o__Pleosporales; f__Pleosporaceae; g__Alternaria; s__Alternaria sonchi
OTU_813	0	0	0	0	0	0	0	0	0	0	0	0	0	0	0	0	0	0	2	0	0	0	0	0	1	2	0	0	0	0	0	0	0	5	0.151515	3	0.454545	8.06876e-06	1	0	0	0	0	0	k__Fungi; p__Ascomycota; c__Leotiomycetes; o__Helotiales; f__Sclerotiniaceae; g__unidentified; s__Sclerotiniaceae sp
OTU_1986	0	0	1	1	0	0	0	0	0	0	0	0	0	0	0	0	0	0	0	1	0	0	0	0	0	1	0	0	0	1	0	0	0	5	0.151515	5	0.757576	8.06876e-06	0	0	1	1	0	0	k__Fungi; p__Ascomycota; c__Dothideomycetes; o__Pleosporales; f__Sporormiaceae; g__Westerdykella; s__Westerdykella sp WQ63
OTU_644	0	1	0	0	0	0	0	1	0	0	0	0	0	2	0	0	0	0	0	0	0	0	0	0	0	0	0	0	1	0	0	0	0	5	0.151515	4	0.606061	8.06876e-06	0	0	0	0	0	0	k__Fungi; p__Basidiomycota; c__Tremellomycetes; o__Tremellales; f__Incertae sedis; g__Bullera; s__Bullera sp VY_86
OTU_1801	0	0	0	0	0	0	2	0	0	0	0	0	2	0	0	0	0	0	0	0	0	0	0	0	0	1	0	0	0	0	0	0	0	5	0.151515	3	0.454545	8.06876e-06	0	0	0	0	0	0	k__Fungi; p__Ascomycota; c__Dothideomycetes; o__Pleosporales; f__Sporormiaceae; g__Preussia; s__Preussia sp
OTU_1083	0	2	0	0	0	0	0	0	0	0	0	0	0	0	3	0	0	0	0	0	0	0	0	0	0	0	0	0	0	0	0	0	0	5	0.151515	2	0.30303	8.06876e-06	0	1	1	0	0	0	k__Fungi; p__Basidiomycota; c__Tremellomycetes; o__Tremellales; f__Incertae sedis; g__Dioszegia; s__Dioszegia buhagiarii
OTU_409	0	0	0	0	0	0	0	0	0	0	0	0	0	0	0	0	0	0	0	2	3	0	0	0	0	0	0	0	0	0	0	0	0	5	0.151515	2	0.30303	8.06876e-06	0	0	0	0	0	0	k__Fungi; p__Basidiomycota; c__Agaricomycetes; o__Agaricales; f__unidentified; g__unidentified; s__Agaricales sp
OTU_1545	0	0	0	1	0	0	0	1	0	0	0	0	0	0	0	1	0	1	0	0	0	1	0	0	0	0	0	0	0	0	0	0	0	5	0.151515	5	0.757576	8.06876e-06	0	0	0	0	0	1	k__Fungi; p__Ascomycota; c__Dothideomycetes; o__Pleosporales; f__unidentified; g__unidentified; s__Pleosporales sp
OTU_910	0	0	1	0	0	0	0	1	0	0	1	0	0	1	0	0	0	0	0	0	0	0	0	0	1	0	0	0	0	0	0	0	0	5	0.151515	5	0.757576	8.06876e-06	0	0	0	0	0	0	k__Fungi; p__Basidiomycota; c__Agaricomycetes; o__Agaricales; f__Agaricaceae; g__Calvatia; s__Calvatia gigantea
OTU_298	0	0	0	0	0	0	0	0	0	0	0	1	0	0	0	0	0	0	0	0	0	1	0	0	0	0	0	0	3	0	0	0	0	5	0.151515	3	0.454545	8.06876e-06	0	0	0	0	0	0	No blast hit
OTU_1686	3	0	0	0	0	0	0	0	0	0	0	0	0	0	0	0	0	0	0	2	0	0	0	0	0	0	0	0	0	0	0	0	0	5	0.151515	2	0.30303	8.06876e-06	0	1	0	0	0	0	k__Fungi; p__Zygomycota; c__Incertae sedis; o__Mortierellales; f__Mortierellaceae; g__Mortierella; s__Mortierella paraensis
OTU_1097	0	0	0	1	0	0	0	0	0	0	0	0	0	0	0	2	0	0	0	0	0	0	0	0	0	0	0	0	1	1	0	0	0	5	0.151515	4	0.606061	8.06876e-06	0	0	0	2	0	0	k__Fungi; p__Ascomycota; c__Dothideomycetes; o__Pleosporales; f__Phaeosphaeriaceae; g__Phaeosphaeriopsis; s__Phaeosphaeriopsis sp C652
OTU_1508	0	0	0	0	1	0	0	2	0	0	0	0	0	0	0	0	0	0	0	0	0	0	0	0	0	0	0	0	0	0	1	0	1	5	0.151515	4	0.606061	8.06876e-06	0	0	0	0	0	0	k__Fungi; p__Basidiomycota; c__Agaricomycetes; o__Polyporales; f__Polyporaceae; g__Tyromyces; s__Tyromyces chioneus
OTU_1260	1	0	0	0	0	0	0	0	0	0	0	0	0	0	0	0	0	0	0	0	1	2	0	0	0	0	1	0	0	0	0	0	0	5	0.151515	4	0.606061	8.06876e-06	0	0	1	1	0	0	k__Fungi; p__Basidiomycota; c__Agaricomycetes; o__Polyporales; f__Meruliaceae; g__Steccherinum; s__Steccherinum sp MLB_2010
OTU_197	0	0	0	0	0	0	0	0	3	0	0	0	0	0	0	0	0	0	2	0	0	0	0	0	0	0	0	0	0	0	0	0	0	5	0.151515	2	0.30303	8.06876e-06	1	0	0	0	0	0	k__Fungi; p__Ascomycota; c__Dothideomycetes; o__Pleosporales; f__Phaeosphaeriaceae; g__Phaeosphaeria; s__Phaeosphaeria sp
OTU_1921	0	0	0	0	0	0	0	0	4	0	0	0	0	0	0	0	0	0	0	0	0	0	0	0	0	0	0	1	0	0	0	0	0	5	0.151515	2	0.30303	8.06876e-06	0	0	1	0	0	0	k__Fungi; p__Basidiomycota; c__Agaricomycetes; o__Polyporales; f__Phanerochaetaceae; g__Phlebiopsis; s__Phlebiopsis gigantea
OTU_1958	0	0	0	0	0	0	0	0	0	0	2	0	0	0	0	0	0	0	0	0	2	0	0	0	0	0	0	1	0	0	0	0	0	5	0.151515	3	0.454545	8.06876e-06	0	0	0	0	2	0	k__Fungi; p__Basidiomycota; c__Agaricomycetes; o__Agaricales; f__Strophariaceae; g__Alnicola; s__Alnicola sphagneti
OTU_757	0	0	0	0	0	0	0	0	3	0	0	0	0	0	0	0	0	0	0	0	0	0	0	0	0	0	0	0	0	0	0	0	2	5	0.151515	2	0.30303	8.06876e-06	0	0	1	0	0	0	k__Fungi; p__Basidiomycota; c__Tremellomycetes; o__Tremellales; f__Incertae sedis; g__Cryptococcus; s__Cryptococcus laurentii
OTU_547	0	0	0	0	0	0	0	0	0	4	0	0	0	0	0	0	1	0	0	0	0	0	0	0	0	0	0	0	0	0	0	0	0	5	0.151515	2	0.30303	8.06876e-06	0	0	0	1	0	0	k__Fungi; p__Ascomycota; c__Dothideomycetes; o__Myriangiales; f__unidentified; g__unidentified; s__Myriangiales sp
OTU_1210	0	0	0	0	0	0	0	0	0	0	0	0	0	0	0	0	0	0	0	0	0	0	0	0	0	0	0	0	0	0	2	3	0	5	0.151515	2	0.30303	8.06876e-06	0	0	0	0	0	0	k__Fungi; p__Basidiomycota; c__Agaricomycetes; o__Agaricales; f__Strophariaceae; g__Psilocybe; s__Psilocybe coprophila
OTU_705	0	0	0	0	0	0	1	0	0	0	0	0	0	0	0	0	0	0	4	0	0	0	0	0	0	0	0	0	0	0	0	0	0	5	0.151515	2	0.30303	8.06876e-06	1	0	0	0	0	0	k__Fungi; p__Basidiomycota; c__Tremellomycetes; o__Tremellales; f__Incertae sedis; g__Cryptococcus; s__Cryptococcus aff amylolyticus AS 22501
OTU_412	0	0	0	3	0	0	0	0	0	0	0	0	0	0	0	0	0	0	2	0	0	0	0	0	0	0	0	0	0	0	0	0	0	5	0.151515	2	0.30303	8.06876e-06	1	0	0	0	0	0	k__Fungi; p__Ascomycota; c__Dothideomycetes; o__Pleosporales; f__Incertae sedis; g__Setomelanomma; s__Setomelanomma sp
OTU_810	0	0	0	0	0	0	0	0	0	0	0	0	0	0	0	0	0	0	0	0	0	0	0	5	0	0	0	0	0	0	0	0	0	5	0.151515	1	0.151515	8.06876e-06	0	0	0	0	0	0	k__Fungi; p__Ascomycota; c__Pezizomycetes; o__Pezizales; f__Pyronemataceae; g__Trichophaea; s__Trichophaea cf hybrida KH0439
OTU_111	0	2	1	1	0	0	1	0	0	0	0	0	0	0	0	0	0	0	0	0	0	0	0	0	0	0	0	0	0	0	0	0	0	5	0.151515	4	0.606061	8.06876e-06	0	0	0	0	0	0	k__Fungi; p__Ascomycota; c__Sordariomycetes; o__Incertae sedis; f__Annulatascaceae; g__Conlarium; s__Conlarium duplumascospora
OTU_1276	0	0	0	0	0	0	0	0	1	0	0	0	4	0	0	0	0	0	0	0	0	0	0	0	0	0	0	0	0	0	0	0	0	5	0.151515	2	0.30303	8.06876e-06	0	0	0	0	0	0	k__Fungi; p__Ascomycota; c__Dothideomycetes; o__Pleosporales; f__Phaeosphaeriaceae; g__Phaeosphaeria; s__Phaeosphaeria sp
OTU_1471	0	0	0	0	0	0	0	0	0	0	0	0	1	0	0	0	3	0	0	0	0	0	0	0	0	0	1	0	0	0	0	0	0	5	0.151515	3	0.454545	8.06876e-06	1	0	0	0	1	0	k__Fungi; p__Ascomycota; c__Dothideomycetes; o__Pleosporales; f__Phaeosphaeriaceae; g__Phaeosphaeria; s__Phaeosphaeria juncicola
OTU_2092	1	0	0	0	0	0	0	0	0	0	0	0	0	0	0	0	0	0	0	0	0	0	0	0	0	0	0	4	0	0	0	0	0	5	0.151515	2	0.30303	8.06876e-06	0	0	0	0	0	0	k__Fungi; p__Ascomycota; c__Dothideomycetes; o__Pleosporales; f__Pleosporaceae; g__Cochliobolus; s__Cochliobolus sativus
OTU_649	0	0	0	0	0	0	1	1	1	0	2	0	0	0	0	0	0	0	0	0	0	0	0	0	0	0	0	0	0	0	0	0	0	5	0.151515	4	0.606061	8.06876e-06	0	1	0	0	0	0	k__Fungi; p__Ascomycota; c__Dothideomycetes; o__Myriangiales; f__unidentified; g__unidentified; s__Myriangiales sp
OTU_1400	0	0	0	0	0	0	0	0	0	0	0	0	0	0	0	0	0	0	0	0	0	0	0	0	0	0	0	0	0	5	0	0	0	5	0.151515	1	0.151515	8.06876e-06	0	0	0	0	0	0	k__Fungi; p__Basidiomycota; c__Agaricomycetes; o__Polyporales; f__Fomitopsidaceae; g__Postia; s__Postia floriformis
OTU_1469	0	0	0	0	0	0	0	0	0	0	0	0	0	0	0	0	0	0	0	0	0	0	0	0	0	5	0	0	0	0	0	0	0	5	0.151515	1	0.151515	8.06876e-06	0	0	0	0	0	0	k__Fungi; p__Basidiomycota; c__Agaricomycetes; o__Agaricales; f__Hygrophoraceae; g__Hygrophorus; s__Hygrophorus persoonii
OTU_1332	0	0	0	0	0	0	0	0	0	0	0	0	0	0	0	0	0	0	0	0	0	0	0	0	0	0	0	0	4	1	0	0	0	5	0.151515	2	0.30303	8.06876e-06	0	0	0	0	0	0	k__Fungi; p__Basidiomycota; c__Agaricomycetes; o__Boletales; f__Sclerodermataceae; g__Scleroderma; s__Scleroderma sp
OTU_277	1	0	0	0	0	0	2	0	0	0	0	0	0	0	0	0	0	0	0	0	0	0	0	0	1	0	0	0	0	0	0	0	0	4	0.121212	3	0.363636	6.45501e-06	0	0	0	0	0	0	k__Fungi; p__Basidiomycota; c__Agaricomycetes; o__Agaricales; f__Inocybaceae; g__Inocybe; s__Inocybe lacera
OTU_1259	0	0	0	0	0	0	0	0	0	0	0	0	0	0	0	0	0	0	0	0	0	0	0	0	2	0	0	0	2	0	0	0	0	4	0.121212	2	0.242424	6.45501e-06	0	0	0	0	0	0	k__Fungi; p__Zygomycota; c__Incertae sedis; o__Mortierellales; f__Mortierellaceae; g__Mortierella; s__Mortierella sp
OTU_1680	0	0	0	0	0	1	1	0	1	0	0	0	0	0	0	0	0	0	0	1	0	0	0	0	0	0	0	0	0	0	0	0	0	4	0.121212	4	0.484848	6.45501e-06	0	0	1	0	0	0	k__Fungi; p__Ascomycota; c__Eurotiomycetes; o__Eurotiales; f__Trichocomaceae; g__Sagenomella; s__Sagenomella sp
OTU_533	1	1	0	0	0	0	0	0	0	0	1	0	0	0	0	0	0	0	0	0	0	0	0	0	0	0	0	1	0	0	0	0	0	4	0.121212	4	0.484848	6.45501e-06	1	1	0	0	1	0	k__Fungi; p__Basidiomycota; c__Agaricomycetes; o__Agaricales; f__Tricholomataceae; g__unidentified; s__Tricholomataceae sp
OTU_782	0	0	0	0	1	0	0	1	0	0	0	0	0	0	0	0	0	0	0	0	1	0	0	0	0	1	0	0	0	0	0	0	0	4	0.121212	4	0.484848	6.45501e-06	0	0	0	0	1	0	k__Fungi; p__Ascomycota; c__Sordariomycetes; o__Hypocreales; f__Incertae sedis; g__Ilyonectria; s__Ilyonectria cyclaminicola
OTU_719	1	0	0	1	0	0	0	0	0	0	0	0	0	0	0	0	0	0	0	0	0	0	0	0	1	0	0	0	0	0	0	1	0	4	0.121212	4	0.484848	6.45501e-06	0	0	0	0	0	0	k__Fungi; p__Basidiomycota; c__Agaricomycetes; o__Auriculariales; f__unidentified; g__unidentified; s__Auriculariales sp
OTU_1697	0	0	0	1	0	0	0	0	1	0	0	0	0	1	0	0	0	0	0	0	0	0	0	0	0	0	0	0	0	0	0	0	1	4	0.121212	4	0.484848	6.45501e-06	0	0	0	0	0	0	k__Fungi; p__Ascomycota; c__Sordariomycetes; o__Coniochaetales; f__Coniochaetaceae; g__Lecythophora; s__Lecythophora sp
OTU_58	1	0	0	0	0	0	0	0	0	0	1	0	0	0	0	0	0	0	1	1	0	0	0	0	0	0	0	0	0	0	0	0	0	4	0.121212	4	0.484848	6.45501e-06	2	0	0	0	0	0	k__Fungi; p__Ascomycota; c__unidentified; o__unidentified; f__unidentified; g__unidentified; s__Ascomycota sp
OTU_555	1	0	0	2	0	0	1	0	0	0	0	0	0	0	0	0	0	0	0	0	0	0	0	0	0	0	0	0	0	0	0	0	0	4	0.121212	3	0.363636	6.45501e-06	0	0	0	0	0	0	No blast hit
OTU_1514	1	0	0	0	1	0	0	0	0	0	0	1	0	1	0	0	0	0	0	0	0	0	0	0	0	0	0	0	0	0	0	0	0	4	0.121212	4	0.484848	6.45501e-06	1	1	0	0	0	0	k__Fungi; p__Ascomycota; c__Leotiomycetes; o__unidentified; f__unidentified; g__unidentified; s__Leotiomycetes sp
OTU_1536	0	0	0	0	0	1	1	1	0	0	0	0	0	0	0	0	0	0	0	1	0	0	0	0	0	0	0	0	0	0	0	0	0	4	0.121212	4	0.484848	6.45501e-06	0	0	0	0	0	0	k__Fungi; p__Basidiomycota; c__Agaricomycetes; o__Thelephorales; f__Thelephoraceae; g__unidentified; s__Thelephoraceae sp
OTU_1454	1	0	0	0	0	0	0	0	0	0	0	0	0	0	0	0	3	0	0	0	0	0	0	0	0	0	0	0	0	0	0	0	0	4	0.121212	2	0.242424	6.45501e-06	0	0	0	0	0	0	k__Fungi; p__Ascomycota; c__Leotiomycetes; o__Helotiales; f__Helotiaceae; g__Hymenoscyphus; s__Hymenoscyphus epiphyllus
OTU_1268	0	0	0	0	0	0	0	0	0	1	0	0	0	0	0	0	0	0	0	0	0	1	0	1	0	0	0	1	0	0	0	0	0	4	0.121212	4	0.484848	6.45501e-06	0	0	0	1	0	0	k__Fungi; p__Ascomycota; c__Leotiomycetes; o__Incertae sedis; f__Incertae sedis; g__Meliniomyces; s__Meliniomyces sp
OTU_1937	0	0	0	0	0	0	0	0	0	0	0	0	0	0	1	0	0	3	0	0	0	0	0	0	0	0	0	0	0	0	0	0	0	4	0.121212	2	0.242424	6.45501e-06	0	0	1	0	0	1	k__Fungi; p__Basidiomycota; c__Agaricomycetes; o__Agaricales; f__Entolomataceae; g__Entoloma; s__Entoloma rhodopolium
OTU_1946	0	0	0	0	0	0	0	0	0	0	0	0	2	0	0	0	0	0	0	0	0	0	0	0	0	0	1	0	0	0	0	1	0	4	0.121212	3	0.363636	6.45501e-06	0	0	0	0	0	0	k__Fungi; p__Basidiomycota; c__Tremellomycetes; o__Tremellales; f__Incertae sedis; g__Derxomyces; s__Derxomyces sp LTD_2009b
OTU_2080	0	0	0	0	0	0	0	0	0	0	0	0	0	0	1	1	0	2	0	0	0	0	0	0	0	0	0	0	0	0	0	0	0	4	0.121212	3	0.363636	6.45501e-06	0	0	0	0	0	1	k__Fungi; p__Basidiomycota; c__Agaricomycetes; o__Agaricales; f__unidentified; g__unidentified; s__Agaricales sp
OTU_846	0	0	0	0	0	0	0	1	0	0	0	1	0	1	0	1	0	0	0	0	0	0	0	0	0	0	0	0	0	0	0	0	0	4	0.121212	4	0.484848	6.45501e-06	0	0	0	0	0	0	k__Fungi; p__Zygomycota; c__Incertae sedis; o__Mortierellales; f__Mortierellaceae; g__Mortierella; s__Mortierella globulifera
OTU_1984	0	0	0	0	0	0	0	0	0	0	0	0	0	0	0	0	0	2	1	0	0	1	0	0	0	0	0	0	0	0	0	0	0	4	0.121212	3	0.363636	6.45501e-06	0	0	0	0	0	1	k__Fungi; p__Basidiomycota; c__Agaricomycetes; o__Agaricales; f__Pluteaceae; g__Pluteus; s__Pluteus brunneidiscus
OTU_1599	0	0	4	0	0	0	0	0	0	0	0	0	0	0	0	0	0	0	0	0	0	0	0	0	0	0	0	0	0	0	0	0	0	4	0.121212	1	0.121212	6.45501e-06	0	0	1	0	0	0	k__Fungi; p__Ascomycota; c__Leotiomycetes; o__unidentified; f__unidentified; g__unidentified; s__Leotiomycetes sp
OTU_1723	0	0	0	0	0	0	0	0	0	0	0	0	0	0	0	0	0	0	0	0	0	0	0	0	0	0	0	0	0	0	1	3	0	4	0.121212	2	0.242424	6.45501e-06	0	0	0	0	0	0	k__Fungi; p__Basidiomycota; c__Agaricomycetes; o__unidentified; f__unidentified; g__unidentified; s__Agaricomycetes sp
OTU_1022	0	0	0	0	0	0	0	0	0	1	0	0	1	0	0	0	0	0	0	0	0	0	0	1	0	0	1	0	0	0	0	0	0	4	0.121212	4	0.484848	6.45501e-06	1	0	0	0	0	0	k__Fungi; p__Zygomycota; c__Incertae sedis; o__Mortierellales; f__Mortierellaceae; g__Mortierella; s__Mortierella bainieri
OTU_608	3	0	0	0	0	0	0	0	0	0	0	0	0	0	0	0	0	0	0	0	0	0	0	0	0	1	0	0	0	0	0	0	0	4	0.121212	2	0.242424	6.45501e-06	0	0	0	0	0	0	k__Fungi; p__Ascomycota; c__Leotiomycetes; o__Helotiales; f__unidentified; g__unidentified; s__Helotiales sp
OTU_724	0	0	0	0	0	0	0	0	0	0	1	0	0	0	0	0	0	0	1	0	0	0	0	0	0	2	0	0	0	0	0	0	0	4	0.121212	3	0.363636	6.45501e-06	0	0	0	0	1	0	k__Fungi; p__Basidiomycota; c__Agaricomycetes; o__Agaricales; f__unidentified; g__unidentified; s__Agaricales sp
OTU_13	0	0	1	0	0	0	0	0	0	0	0	0	1	0	0	0	0	0	0	0	0	1	0	0	0	0	0	0	0	1	0	0	0	4	0.121212	4	0.484848	6.45501e-06	0	0	0	0	0	0	k__Fungi; p__Zygomycota; c__Incertae sedis; o__Mortierellales; f__Mortierellaceae; g__Mortierella; s__Mortierella oligospora
OTU_2005	0	0	1	1	0	0	0	0	0	0	0	1	0	0	0	0	0	1	0	0	0	0	0	0	0	0	0	0	0	0	0	0	0	4	0.121212	4	0.484848	6.45501e-06	0	0	0	0	0	0	k__Fungi; p__Ascomycota; c__Lecanoromycetes; o__Pertusariales; f__Ochrolechiaceae; g__Ochrolechia; s__Ochrolechia frigida
OTU_1707	0	0	0	0	0	0	0	0	0	0	0	0	0	0	0	0	0	0	0	4	0	0	0	0	0	0	0	0	0	0	0	0	0	4	0.121212	1	0.121212	6.45501e-06	0	3	0	0	0	0	k__Fungi; p__Basidiomycota; c__Agaricomycetes; o__Agaricales; f__Inocybaceae; g__Crepidotus; s__Crepidotus applanatus
OTU_870	0	0	0	0	0	0	1	0	0	1	0	0	0	0	1	0	0	0	0	0	0	0	0	0	0	0	0	0	1	0	0	0	0	4	0.121212	4	0.484848	6.45501e-06	0	0	0	0	0	0	k__Fungi; p__Ascomycota; c__Dothideomycetes; o__Pleosporales; f__Lophiostomataceae; g__Lophiostoma; s__Lophiostoma sp
OTU_1495	0	0	0	0	0	0	0	0	0	0	2	0	0	0	0	0	0	0	0	0	0	0	0	0	0	0	0	0	0	0	1	1	0	4	0.121212	3	0.363636	6.45501e-06	0	0	0	0	0	0	k__Fungi; p__Basidiomycota; c__Agaricomycetes; o__Agaricales; f__Tricholomataceae; g__unidentified; s__Tricholomataceae sp
OTU_1527	0	0	0	0	0	0	1	0	1	0	0	0	0	0	0	0	0	0	1	1	0	0	0	0	0	0	0	0	0	0	0	0	0	4	0.121212	4	0.484848	6.45501e-06	0	0	0	0	0	0	k__Fungi; p__Ascomycota; c__Eurotiomycetes; o__Chaetothyriales; f__Herpotrichiellaceae; g__unidentified; s__Herpotrichiellaceae sp
OTU_1369	0	0	0	0	0	0	0	0	0	1	0	0	0	0	0	1	1	0	0	0	1	0	0	0	0	0	0	0	0	0	0	0	0	4	0.121212	4	0.484848	6.45501e-06	0	0	0	0	1	0	k__Fungi; p__Ascomycota; c__Dothideomycetes; o__unidentified; f__unidentified; g__unidentified; s__Dothideomycetes sp
OTU_2094	0	0	0	0	0	0	0	0	0	0	0	0	1	0	0	0	0	0	0	0	0	0	0	0	0	0	0	0	0	0	0	2	1	4	0.121212	3	0.363636	6.45501e-06	0	0	0	0	0	0	k__Fungi; p__Basidiomycota; c__Agaricomycetes; o__Agaricales; f__Psathyrellaceae; g__unidentified; s__Psathyrellaceae sp
OTU_1384	1	0	0	0	0	0	0	1	0	0	1	1	0	0	0	0	0	0	0	0	0	0	0	0	0	0	0	0	0	0	0	0	0	4	0.121212	4	0.484848	6.45501e-06	0	0	0	0	0	1	k__Fungi; p__Ascomycota; c__Sordariomycetes; o__Coniochaetales; f__Coniochaetaceae; g__Lecythophora; s__Lecythophora hoffmannii
OTU_1703	0	0	0	0	0	0	0	0	0	0	0	0	0	0	0	0	0	0	0	4	0	0	0	0	0	0	0	0	0	0	0	0	0	4	0.121212	1	0.121212	6.45501e-06	0	1	0	0	0	0	k__Fungi; p__Basidiomycota; c__Agaricomycetes; o__Agaricales; f__unidentified; g__unidentified; s__Agaricales sp
OTU_10	0	0	0	0	2	0	0	0	0	0	0	0	0	0	0	0	0	0	0	0	0	0	0	0	2	0	0	0	0	0	0	0	0	4	0.121212	2	0.242424	6.45501e-06	0	0	0	0	1	0	k__Fungi; p__Ascomycota; c__Eurotiomycetes; o__Eurotiales; f__Trichocomaceae; g__unidentified; s__Trichocomaceae sp
OTU_978	1	0	0	0	0	0	0	0	0	0	0	0	0	0	0	0	0	0	0	0	0	0	0	0	1	0	0	0	0	0	2	0	0	4	0.121212	3	0.363636	6.45501e-06	0	0	0	0	0	0	k__Fungi; p__Ascomycota; c__Sordariomycetes; o__Sordariales; f__Chaetomiaceae; g__Chaetomium; s__Chaetomium hispanicum
OTU_241	0	0	0	0	0	0	0	0	0	0	0	0	0	0	1	0	0	0	0	0	0	2	0	0	0	0	0	0	1	0	0	0	0	4	0.121212	3	0.363636	6.45501e-06	0	0	0	0	0	0	No blast hit
OTU_872	0	0	0	0	3	0	0	0	0	0	0	0	0	0	1	0	0	0	0	0	0	0	0	0	0	0	0	0	0	0	0	0	0	4	0.121212	2	0.242424	6.45501e-06	0	0	1	0	2	0	k__Fungi; p__Ascomycota; c__Leotiomycetes; o__Helotiales; f__unidentified; g__unidentified; s__Helotiales sp
OTU_1886	0	0	1	0	0	0	0	0	0	0	0	0	0	0	1	0	0	0	0	0	0	0	0	0	0	0	0	2	0	0	0	0	0	4	0.121212	3	0.363636	6.45501e-06	0	0	1	0	0	0	k__Fungi; p__Basidiomycota; c__Tremellomycetes; o__Tremellales; f__Incertae sedis; g__Bullera; s__Bullera sp VY_86
OTU_1652	0	0	0	0	0	0	0	0	0	0	0	0	0	1	0	0	1	0	0	0	0	0	0	0	0	0	0	1	0	0	1	0	0	4	0.121212	4	0.484848	6.45501e-06	0	0	0	0	1	0	k__Fungi; p__Ascomycota; c__Leotiomycetes; o__Helotiales; f__Hyaloscyphaceae; g__unidentified; s__Hyaloscyphaceae sp
OTU_1927	1	0	0	0	0	0	0	2	1	0	0	0	0	0	0	0	0	0	0	0	0	0	0	0	0	0	0	0	0	0	0	0	0	4	0.121212	3	0.363636	6.45501e-06	1	0	0	0	0	0	k__Fungi; p__Ascomycota; c__Dothideomycetes; o__Pleosporales; f__Phaeosphaeriaceae; g__Phaeosphaeriopsis; s__Phaeosphaeriopsis sp C652
OTU_42	0	0	0	0	0	0	0	4	0	0	0	0	0	0	0	0	0	0	0	0	0	0	0	0	0	0	0	0	0	0	0	0	0	4	0.121212	1	0.121212	6.45501e-06	0	0	0	0	0	0	k__Fungi; p__Ascomycota; c__Leotiomycetes; o__Helotiales; f__unidentified; g__unidentified; s__Helotiales sp
OTU_342	0	0	0	1	0	0	0	0	2	0	1	0	0	0	0	0	0	0	0	0	0	0	0	0	0	0	0	0	0	0	0	0	0	4	0.121212	3	0.363636	6.45501e-06	0	0	1	0	0	0	k__Fungi; p__Basidiomycota; c__Tremellomycetes; o__Tremellales; f__Incertae sedis; g__Derxomyces; s__Derxomyces sp LTD_2009b
OTU_1988	3	0	0	0	0	0	0	0	0	0	0	0	0	0	0	0	0	0	0	0	0	0	0	0	0	0	1	0	0	0	0	0	0	4	0.121212	2	0.242424	6.45501e-06	0	0	0	0	0	0	k__Fungi; p__Ascomycota; c__Dothideomycetes; o__Pleosporales; f__Incertae sedis; g__Phoma; s__Phoma paspali
OTU_1855	0	0	0	0	0	0	0	0	0	0	0	0	0	0	0	0	0	0	1	0	0	0	0	1	0	0	0	0	0	0	0	2	0	4	0.121212	3	0.363636	6.45501e-06	0	0	0	0	0	0	k__Fungi; p__Ascomycota; c__Incertae sedis; o__Incertae sedis; f__Incertae sedis; g__Ochroconis; s__Ochroconis constricta
OTU_263	0	0	0	0	0	0	0	0	0	0	0	0	0	0	2	1	0	0	0	0	0	0	0	0	1	0	0	0	0	0	0	0	0	4	0.121212	3	0.363636	6.45501e-06	0	0	1	1	0	0	k__Fungi; p__Ascomycota; c__Dothideomycetes; o__unidentified; f__unidentified; g__unidentified; s__Dothideomycetes sp
OTU_1781	0	0	0	0	1	0	0	0	0	0	0	2	0	0	1	0	0	0	0	0	0	0	0	0	0	0	0	0	0	0	0	0	0	4	0.121212	3	0.363636	6.45501e-06	0	0	0	0	0	1	No blast hit
OTU_1848	0	0	0	0	0	0	0	0	0	3	0	0	0	0	0	0	0	0	0	0	0	0	1	0	0	0	0	0	0	0	0	0	0	4	0.121212	2	0.242424	6.45501e-06	0	0	0	0	1	0	k__Fungi; p__Basidiomycota; c__Agaricomycetes; o__Polyporales; f__Phanerochaetaceae; g__Ceriporia; s__Ceriporia lacerata
OTU_843	0	0	0	0	0	0	0	0	1	0	0	0	0	0	0	0	0	0	0	0	0	0	0	0	0	0	3	0	0	0	0	0	0	4	0.121212	2	0.242424	6.45501e-06	0	0	0	0	0	0	k__Fungi; p__Ascomycota; c__Lecanoromycetes; o__Pertusariales; f__Ochrolechiaceae; g__Ochrolechia; s__Ochrolechia frigida
OTU_1993	0	0	0	0	0	0	0	0	0	0	0	3	0	0	0	0	0	0	0	0	1	0	0	0	0	0	0	0	0	0	0	0	0	4	0.121212	2	0.242424	6.45501e-06	0	0	0	0	0	1	No blast hit
OTU_1677	0	0	0	0	0	0	0	0	0	0	0	0	0	0	0	0	0	0	4	0	0	0	0	0	0	0	0	0	0	0	0	0	0	4	0.121212	1	0.121212	6.45501e-06	0	0	0	0	0	0	k__Fungi; p__Ascomycota; c__Dothideomycetes; o__unidentified; f__unidentified; g__unidentified; s__Dothideomycetes sp
OTU_1969	1	0	0	0	0	0	0	0	0	0	1	0	0	0	0	0	0	0	2	0	0	0	0	0	0	0	0	0	0	0	0	0	0	4	0.121212	3	0.363636	6.45501e-06	1	0	0	0	0	0	k__Fungi; p__Basidiomycota; c__Agaricomycetes; o__Agaricales; f__Lyophyllaceae; g__Lyophyllum; s__Lyophyllum fumosum
OTU_1066	0	0	0	0	0	2	0	0	0	0	0	2	0	0	0	0	0	0	0	0	0	0	0	0	0	0	0	0	0	0	0	0	0	4	0.121212	2	0.242424	6.45501e-06	0	0	0	0	0	1	k__Fungi; p__Basidiomycota; c__Agaricomycetes; o__Agaricales; f__Strophariaceae; g__Stropharia; s__Stropharia aeruginosa
OTU_311	0	0	0	0	0	0	0	0	0	4	0	0	0	0	0	0	0	0	0	0	0	0	0	0	0	0	0	0	0	0	0	0	0	4	0.121212	1	0.121212	6.45501e-06	0	0	0	1	0	0	k__Fungi; p__Basidiomycota; c__Agaricomycetes; o__Agaricales; f__Strophariaceae; g__Stropharia; s__Stropharia rugosoannulata
OTU_478	0	0	0	0	0	0	0	0	0	0	4	0	0	0	0	0	0	0	0	0	0	0	0	0	0	0	0	0	0	0	0	0	0	4	0.121212	1	0.121212	6.45501e-06	0	0	0	0	1	0	k__Fungi; p__Basidiomycota; c__Agaricomycetes; o__Polyporales; f__Fomitopsidaceae; g__Postia; s__Postia lactea
OTU_394	0	0	0	0	0	0	0	0	0	0	0	0	0	0	0	0	0	0	0	0	0	0	0	0	0	4	0	0	0	0	0	0	0	4	0.121212	1	0.121212	6.45501e-06	0	0	0	0	0	0	k__Fungi; p__Basidiomycota; c__Tremellomycetes; o__Filobasidiales; f__Filobasidiaceae; g__Cryptococcus; s__Cryptococcus arrabidensis
OTU_1713	1	0	0	0	0	0	0	0	0	0	0	0	0	0	0	0	0	0	0	0	0	0	0	0	0	0	0	0	0	2	0	1	0	4	0.121212	3	0.363636	6.45501e-06	1	0	0	0	0	0	k__Fungi; p__Basidiomycota; c__Tremellomycetes; o__unidentified; f__unidentified; g__unidentified; s__Tremellomycetes sp
OTU_1040	0	0	0	0	3	0	0	0	0	0	0	0	0	0	0	0	0	0	0	0	0	0	0	0	0	0	0	1	0	0	0	0	0	4	0.121212	2	0.242424	6.45501e-06	0	0	0	0	3	0	k__Fungi; p__Basidiomycota; c__Tremellomycetes; o__Tremellales; f__Incertae sedis; g__Dioszegia; s__Dioszegia rishiriensis
OTU_100	0	0	0	0	0	0	0	0	1	0	1	0	0	0	0	0	0	0	2	0	0	0	0	0	0	0	0	0	0	0	0	0	0	4	0.121212	3	0.363636	6.45501e-06	0	0	0	0	0	0	k__Fungi; p__Ascomycota; c__Dothideomycetes; o__Incertae sedis; f__Pseudeurotiaceae; g__unidentified; s__Pseudeurotiaceae sp
OTU_735	1	0	0	0	0	0	0	0	0	0	0	0	1	0	0	2	0	0	0	0	0	0	0	0	0	0	0	0	0	0	0	0	0	4	0.121212	3	0.363636	6.45501e-06	1	0	0	1	0	0	k__Fungi; p__Zygomycota; c__Incertae sedis; o__Mortierellales; f__Mortierellaceae; g__Mortierella; s__Mortierella hyalina
OTU_641	0	0	0	0	0	0	0	0	0	0	3	0	0	0	0	0	0	0	0	1	0	0	0	0	0	0	0	0	0	0	0	0	0	4	0.121212	2	0.242424	6.45501e-06	0	1	0	0	2	0	k__Fungi; p__Basidiomycota; c__Agaricomycetes; o__Russulales; f__Hericiaceae; g__Hericium; s__Hericium coralloides
OTU_367	0	0	0	0	0	0	0	0	0	0	0	0	1	0	0	0	0	0	0	0	0	0	0	0	0	0	0	0	0	0	0	3	0	4	0.121212	2	0.242424	6.45501e-06	0	0	0	0	0	0	k__Fungi; p__Basidiomycota; c__Agaricomycetes; o__Geastrales; f__Geastraceae; g__unidentified; s__Geastraceae sp
OTU_167	0	0	0	0	0	0	0	0	0	0	0	0	0	0	0	0	0	4	0	0	0	0	0	0	0	0	0	0	0	0	0	0	0	4	0.121212	1	0.121212	6.45501e-06	0	0	0	0	0	0	k__Fungi; p__Basidiomycota; c__Agaricomycetes; o__Atheliales; f__Atheliaceae; g__unidentified; s__Atheliaceae sp
OTU_546	2	0	0	0	0	0	0	0	0	0	0	0	0	0	0	0	0	0	0	0	0	0	0	0	0	0	0	0	0	2	0	0	0	4	0.121212	2	0.242424	6.45501e-06	1	0	0	0	0	0	No blast hit
OTU_1656	0	0	0	0	0	0	2	0	0	0	0	0	0	0	0	0	0	0	0	0	0	0	0	0	0	0	0	0	0	0	2	0	0	4	0.121212	2	0.242424	6.45501e-06	0	0	0	0	0	0	k__Fungi; p__Basidiomycota; c__Agaricomycetes; o__Hymenochaetales; f__Hymenochaetaceae; g__Tubulicrinis; s__Tubulicrinis sp
OTU_131	0	0	0	0	0	0	0	0	0	0	0	0	0	1	0	0	0	0	0	0	2	0	0	0	0	0	0	1	0	0	0	0	0	4	0.121212	3	0.363636	6.45501e-06	0	0	1	0	0	0	No blast hit
OTU_1049	1	2	0	0	0	0	0	0	0	1	0	0	0	0	0	0	0	0	0	0	0	0	0	0	0	0	0	0	0	0	0	0	0	4	0.121212	3	0.363636	6.45501e-06	1	0	0	0	0	0	k__Fungi; p__Ascomycota; c__Sordariomycetes; o__Incertae sedis; f__Magnaporthaceae; g__Pyricularia; s__Pyricularia cortaderiae
OTU_1729	1	0	0	0	0	0	0	0	0	0	0	0	0	1	0	0	0	0	0	0	2	0	0	0	0	0	0	0	0	0	0	0	0	4	0.121212	3	0.363636	6.45501e-06	1	0	0	0	0	0	k__Fungi; p__Basidiomycota; c__Agaricomycetes; o__Agaricales; f__Strophariaceae; g__Psilocybe; s__Psilocybe cf subviscida/crobula X_45
OTU_386	0	0	0	0	0	0	0	0	4	0	0	0	0	0	0	0	0	0	0	0	0	0	0	0	0	0	0	0	0	0	0	0	0	4	0.121212	1	0.121212	6.45501e-06	0	0	1	0	0	0	No blast hit
OTU_134	0	0	0	0	0	0	0	0	0	0	0	0	0	0	0	0	0	0	2	0	0	0	0	0	0	0	2	0	0	0	0	0	0	4	0.121212	2	0.242424	6.45501e-06	1	0	0	0	0	0	k__Fungi; p__Ascomycota; c__Leotiomycetes; o__Helotiales; f__Helotiaceae; g__Phaeohelotium; s__Phaeohelotium monticola
OTU_1291	0	0	0	0	0	0	0	0	0	0	0	0	0	4	0	0	0	0	0	0	0	0	0	0	0	0	0	0	0	0	0	0	0	4	0.121212	1	0.121212	6.45501e-06	0	1	0	0	0	0	k__Fungi; p__Ascomycota; c__Dothideomycetes; o__Pleosporales; f__unidentified; g__unidentified; s__Pleosporales sp
OTU_923	1	0	0	2	0	0	0	0	0	0	0	0	0	0	0	0	0	0	0	0	0	0	0	0	0	0	0	0	0	0	0	0	0	3	0.0909091	2	0.181818	4.84126e-06	0	0	0	1	0	0	k__Fungi; p__Zygomycota; c__Incertae sedis; o__Mortierellales; f__Mortierellaceae; g__Mortierella; s__Mortierella sp
OTU_1696	1	0	0	0	0	0	0	1	0	0	0	0	0	0	0	0	0	0	0	0	0	0	0	0	0	0	0	1	0	0	0	0	0	3	0.0909091	3	0.272727	4.84126e-06	0	0	0	0	0	0	k__Fungi; p__Glomeromycota; c__Glomeromycetes; o__Paraglomerales; f__unidentified; g__unidentified; s__Paraglomerales sp
OTU_1464	0	0	0	0	0	0	1	0	1	1	0	0	0	0	0	0	0	0	0	0	0	0	0	0	0	0	0	0	0	0	0	0	0	3	0.0909091	3	0.272727	4.84126e-06	0	0	0	0	0	0	k__Fungi; p__Ascomycota; c__Pezizomycetes; o__Pezizales; f__Pyronemataceae; g__Aleuria; s__Aleuria aurantia
OTU_493	0	0	0	0	0	0	0	0	0	0	0	0	0	0	0	0	0	0	0	0	0	0	0	0	0	0	0	0	0	3	0	0	0	3	0.0909091	1	0.0909091	4.84126e-06	0	0	0	0	0	0	k__Fungi; p__Zygomycota; c__Incertae sedis; o__Mortierellales; f__Mortierellaceae; g__Mortierella; s__Mortierella sp
OTU_909	0	0	0	0	0	0	0	0	0	0	0	0	0	0	0	0	0	0	0	0	0	0	0	0	1	0	1	0	0	0	0	0	1	3	0.0909091	3	0.272727	4.84126e-06	0	0	0	0	0	0	k__Fungi; p__Basidiomycota; c__Agaricomycetes; o__Polyporales; f__Meruliaceae; g__Hypochnicium; s__Hypochnicium lyndoniae
OTU_398	0	1	0	0	0	0	1	0	1	0	0	0	0	0	0	0	0	0	0	0	0	0	0	0	0	0	0	0	0	0	0	0	0	3	0.0909091	3	0.272727	4.84126e-06	0	0	0	0	0	0	k__Fungi; p__Ascomycota; c__unidentified; o__unidentified; f__unidentified; g__unidentified; s__Ascomycota sp
OTU_89	0	1	0	0	0	0	0	0	0	0	0	0	0	1	0	1	0	0	0	0	0	0	0	0	0	0	0	0	0	0	0	0	0	3	0.0909091	3	0.272727	4.84126e-06	0	1	0	0	0	0	k__Fungi; p__Ascomycota; c__Leotiomycetes; o__Helotiales; f__unidentified; g__unidentified; s__Helotiales sp
OTU_865	0	0	0	0	0	0	0	0	0	0	0	0	1	0	0	0	0	0	0	0	0	0	0	0	1	0	0	0	0	0	0	0	1	3	0.0909091	3	0.272727	4.84126e-06	0	0	0	0	0	0	k__Fungi; p__Ascomycota; c__Dothideomycetes; o__Incertae sedis; f__Pseudeurotiaceae; g__Pseudeurotium; s__Pseudeurotium sp
OTU_109	1	0	0	0	0	0	0	0	0	0	0	0	0	0	1	0	1	0	0	0	0	0	0	0	0	0	0	0	0	0	0	0	0	3	0.0909091	3	0.272727	4.84126e-06	1	0	0	0	0	0	k__Fungi; p__Glomeromycota; c__unidentified; o__unidentified; f__unidentified; g__unidentified; s__Glomeromycota sp
OTU_2023	0	0	0	0	1	2	0	0	0	0	0	0	0	0	0	0	0	0	0	0	0	0	0	0	0	0	0	0	0	0	0	0	0	3	0.0909091	2	0.181818	4.84126e-06	0	0	0	0	0	2	k__Fungi; p__Ascomycota; c__Dothideomycetes; o__Incertae sedis; f__Pseudeurotiaceae; g__unidentified; s__Pseudeurotiaceae sp
OTU_1297	0	0	0	0	0	0	0	0	3	0	0	0	0	0	0	0	0	0	0	0	0	0	0	0	0	0	0	0	0	0	0	0	0	3	0.0909091	1	0.0909091	4.84126e-06	0	0	1	0	0	0	k__Fungi; p__Ascomycota; c__Saccharomycetes; o__Saccharomycetales; f__Lipomycetaceae; g__Lipomyces; s__Lipomyces sp
OTU_1754	0	0	0	0	0	0	0	0	0	2	0	0	0	0	0	0	0	0	0	0	0	1	0	0	0	0	0	0	0	0	0	0	0	3	0.0909091	2	0.181818	4.84126e-06	0	0	0	0	0	0	k__Fungi; p__Ascomycota; c__Taphrinomycetes; o__Taphrinales; f__Taphrinaceae; g__Taphrina; s__Taphrina flavorubra
OTU_248	1	0	0	0	0	0	2	0	0	0	0	0	0	0	0	0	0	0	0	0	0	0	0	0	0	0	0	0	0	0	0	0	0	3	0.0909091	2	0.181818	4.84126e-06	0	0	0	0	0	0	k__Fungi; p__Basidiomycota; c__Agaricomycetes; o__Cantharellales; f__Clavulinaceae; g__unidentified; s__Clavulinaceae sp
OTU_1543	0	0	0	0	0	0	0	0	0	0	0	0	0	0	2	0	0	0	0	0	0	0	0	0	1	0	0	0	0	0	0	0	0	3	0.0909091	2	0.181818	4.84126e-06	0	0	0	0	0	0	k__Fungi; p__Basidiomycota; c__Agaricomycetes; o__Polyporales; f__Fomitopsidaceae; g__Postia; s__Postia sericeomollis
OTU_117	0	0	0	0	0	0	0	0	0	0	0	0	0	0	0	0	0	0	0	0	0	0	0	0	0	0	0	3	0	0	0	0	0	3	0.0909091	1	0.0909091	4.84126e-06	0	0	0	0	0	0	k__Fungi; p__Basidiomycota; c__Agaricomycetes; o__Agaricales; f__unidentified; g__unidentified; s__Agaricales sp
OTU_1456	0	0	0	0	0	0	0	0	0	0	0	0	0	0	0	0	0	0	0	0	0	0	0	0	0	3	0	0	0	0	0	0	0	3	0.0909091	1	0.0909091	4.84126e-06	0	0	0	0	0	0	k__Fungi; p__Basidiomycota; c__Agaricomycetes; o__Boletales; f__Coniophoraceae; g__Coniophora; s__Coniophora arida
OTU_1430	0	0	0	0	1	0	0	0	0	0	2	0	0	0	0	0	0	0	0	0	0	0	0	0	0	0	0	0	0	0	0	0	0	3	0.0909091	2	0.181818	4.84126e-06	0	0	0	0	2	0	k__Fungi; p__Basidiomycota; c__Agaricomycetes; o__Agaricales; f__Entolomataceae; g__Entoloma; s__Entoloma sericeum
OTU_1662	0	0	1	0	0	0	0	0	0	0	0	0	0	0	0	0	0	0	0	0	0	0	0	0	0	0	0	0	0	0	0	0	2	3	0.0909091	2	0.181818	4.84126e-06	0	0	0	0	0	0	k__Fungi; p__Basidiomycota; c__Agaricomycetes; o__Atheliales; f__Atheliaceae; g__Amphinema; s__Amphinema sp
OTU_1446	0	0	0	0	0	0	0	0	0	0	0	0	0	1	0	0	1	0	0	1	0	0	0	0	0	0	0	0	0	0	0	0	0	3	0.0909091	3	0.272727	4.84126e-06	0	2	0	0	0	0	k__Fungi; p__Basidiomycota; c__Agaricomycetes; o__Polyporales; f__Phanerochaetaceae; g__Phanerochaete; s__Phanerochaete chrysosporium
OTU_732	0	0	1	0	0	0	0	0	0	0	0	0	0	0	0	0	0	0	0	0	0	0	0	0	0	0	0	2	0	0	0	0	0	3	0.0909091	2	0.181818	4.84126e-06	0	0	0	0	0	0	k__Fungi; p__Basidiomycota; c__Tremellomycetes; o__Tremellales; f__Incertae sedis; g__Cryptococcus; s__Cryptococcus sp FYB_2007a
OTU_1304	0	0	0	0	0	0	0	0	0	0	0	0	0	2	1	0	0	0	0	0	0	0	0	0	0	0	0	0	0	0	0	0	0	3	0.0909091	2	0.181818	4.84126e-06	0	2	1	0	0	0	k__Fungi; p__Basidiomycota; c__Agaricomycetes; o__Agaricales; f__Psathyrellaceae; g__Coprinellus; s__Coprinellus sp
OTU_611	0	0	0	0	1	0	0	0	0	0	0	0	0	0	0	0	0	0	0	0	0	0	0	0	1	0	0	0	0	0	0	0	1	3	0.0909091	3	0.272727	4.84126e-06	0	0	0	0	0	0	k__Fungi; p__Basidiomycota; c__Tremellomycetes; o__Filobasidiales; f__unidentified; g__unidentified; s__Filobasidiales sp
OTU_283	0	0	0	0	0	0	0	0	2	0	0	0	0	0	0	0	0	0	0	0	0	0	0	0	0	0	0	0	0	0	0	0	1	3	0.0909091	2	0.181818	4.84126e-06	0	0	0	0	0	0	k__Fungi; p__Basidiomycota; c__Agaricomycetes; o__Geastrales; f__Geastraceae; g__Sphaerobolus; s__Sphaerobolus stellatus
OTU_882	0	0	0	0	0	0	0	0	0	0	0	1	0	0	0	0	0	1	0	0	0	0	0	0	0	0	0	0	0	0	0	0	1	3	0.0909091	3	0.272727	4.84126e-06	0	0	0	0	0	0	k__Fungi; p__Basidiomycota; c__Agaricomycetes; o__Boletales; f__Suillaceae; g__Suillus; s__Suillus granulatus
OTU_2026	3	0	0	0	0	0	0	0	0	0	0	0	0	0	0	0	0	0	0	0	0	0	0	0	0	0	0	0	0	0	0	0	0	3	0.0909091	1	0.0909091	4.84126e-06	1	0	0	0	0	0	k__Fungi; p__Basidiomycota; c__Agaricomycetes; o__Boletales; f__Suillaceae; g__Suillus; s__Suillus cavipes
OTU_1171	0	1	0	0	0	0	0	0	1	1	0	0	0	0	0	0	0	0	0	0	0	0	0	0	0	0	0	0	0	0	0	0	0	3	0.0909091	3	0.272727	4.84126e-06	0	0	0	1	0	0	k__Fungi; p__Ascomycota; c__Lecanoromycetes; o__Pertusariales; f__Ochrolechiaceae; g__Ochrolechia; s__Ochrolechia frigida
OTU_1889	1	0	0	0	0	0	0	0	0	0	0	0	0	1	0	0	0	0	0	0	0	0	0	0	0	0	0	0	1	0	0	0	0	3	0.0909091	3	0.272727	4.84126e-06	0	0	0	0	0	0	k__Fungi; p__Ascomycota; c__unidentified; o__unidentified; f__unidentified; g__unidentified; s__Ascomycota sp
OTU_1080	0	0	0	0	0	0	0	0	0	0	0	0	0	0	0	0	0	0	0	0	0	0	0	3	0	0	0	0	0	0	0	0	0	3	0.0909091	1	0.0909091	4.84126e-06	0	0	0	0	0	0	k__Fungi; p__Basidiomycota; c__Agaricomycetes; o__Boletales; f__Hygrophoropsidaceae; g__Leucogyrophana; s__Leucogyrophana mollusca
OTU_413	0	0	0	0	0	0	0	1	0	1	0	0	0	0	0	0	0	0	0	0	0	0	0	0	0	0	0	0	0	0	1	0	0	3	0.0909091	3	0.272727	4.84126e-06	0	1	0	0	0	0	k__Fungi; p__Ascomycota; c__Dothideomycetes; o__Pleosporales; f__Leptosphaeriaceae; g__unidentified; s__Leptosphaeriaceae sp
OTU_1209	0	0	0	2	0	0	1	0	0	0	0	0	0	0	0	0	0	0	0	0	0	0	0	0	0	0	0	0	0	0	0	0	0	3	0.0909091	2	0.181818	4.84126e-06	0	0	0	0	0	0	k__Fungi; p__Ascomycota; c__unidentified; o__unidentified; f__unidentified; g__unidentified; s__Ascomycota sp
OTU_1267	0	0	0	0	0	0	0	0	0	0	0	0	0	0	0	3	0	0	0	0	0	0	0	0	0	0	0	0	0	0	0	0	0	3	0.0909091	1	0.0909091	4.84126e-06	0	0	0	0	0	0	k__Fungi; p__Ascomycota; c__Dothideomycetes; o__Capnodiales; f__Incertae sedis; g__Toxicocladosporium; s__Toxicocladosporium sp
OTU_2055	0	0	0	0	0	0	0	0	0	0	0	0	0	0	0	0	0	0	0	1	1	1	0	0	0	0	0	0	0	0	0	0	0	3	0.0909091	3	0.272727	4.84126e-06	0	0	1	1	0	0	k__Fungi; p__Ascomycota; c__Sordariomycetes; o__Hypocreales; f__Hypocreaceae; g__unidentified; s__Hypocreaceae sp
OTU_674	0	0	0	1	0	0	0	0	0	0	0	0	0	0	0	0	0	0	0	1	0	0	0	0	0	0	0	0	1	0	0	0	0	3	0.0909091	3	0.272727	4.84126e-06	0	1	0	0	0	0	k__Fungi; p__Basidiomycota; c__Agaricomycetes; o__Agaricales; f__Entolomataceae; g__Entoloma; s__Entoloma rusticoides
OTU_1113	0	0	0	1	0	0	0	0	0	0	0	0	0	0	0	0	0	1	0	0	0	1	0	0	0	0	0	0	0	0	0	0	0	3	0.0909091	3	0.272727	4.84126e-06	0	0	0	0	0	0	k__Fungi; p__Basidiomycota; c__Agaricomycetes; o__Boletales; f__Paxillaceae; g__Paxillus; s__Paxillus sp
OTU_543	0	0	0	1	0	0	1	0	0	0	0	0	0	0	0	0	0	0	0	0	0	1	0	0	0	0	0	0	0	0	0	0	0	3	0.0909091	3	0.272727	4.84126e-06	1	0	0	0	0	0	k__Fungi; p__Ascomycota; c__Dothideomycetes; o__Pleosporales; f__Phaeosphaeriaceae; g__Phaeosphaeria; s__Phaeosphaeria avenaria
OTU_164	0	0	0	0	1	0	0	0	0	0	0	0	0	0	0	0	0	0	0	0	0	0	0	0	0	0	0	0	0	0	0	2	0	3	0.0909091	2	0.181818	4.84126e-06	0	0	0	0	0	0	k__Fungi; p__Ascomycota; c__Eurotiomycetes; o__Eurotiales; f__Incertae sedis; g__Thermomyces; s__Thermomyces sp
OTU_1766	0	0	0	0	0	0	1	0	0	0	0	0	0	0	0	0	0	0	0	0	0	0	0	0	0	0	0	0	2	0	0	0	0	3	0.0909091	2	0.181818	4.84126e-06	1	0	0	0	0	0	k__Fungi; p__Basidiomycota; c__Agaricomycetes; o__Agaricales; f__Strophariaceae; g__Agrocybe; s__Agrocybe praecox
OTU_700	0	0	1	0	0	0	0	0	0	0	0	0	0	1	0	0	0	0	0	1	0	0	0	0	0	0	0	0	0	0	0	0	0	3	0.0909091	3	0.272727	4.84126e-06	0	1	1	0	0	0	k__Fungi; p__Ascomycota; c__Leotiomycetes; o__Incertae sedis; f__Incertae sedis; g__Meliniomyces; s__Meliniomyces sp
OTU_1755	0	0	0	0	0	0	0	1	0	0	0	0	0	0	0	0	0	0	0	0	1	0	0	0	0	0	0	1	0	0	0	0	0	3	0.0909091	3	0.272727	4.84126e-06	0	0	1	0	0	0	k__Fungi; p__Basidiomycota; c__Agaricomycetes; o__Agaricales; f__Psathyrellaceae; g__Psathyrella; s__Psathyrella cernua
OTU_1415	0	0	0	0	0	0	0	0	0	0	0	0	0	0	0	2	1	0	0	0	0	0	0	0	0	0	0	0	0	0	0	0	0	3	0.0909091	2	0.181818	4.84126e-06	0	0	0	1	0	0	k__Fungi; p__Basidiomycota; c__Microbotryomycetes; o__Sporidiobolales; f__Incertae sedis; g__Rhodotorula; s__Rhodotorula sp BEA_2010
OTU_1903	1	0	0	0	0	0	0	0	0	0	0	0	1	0	0	0	1	0	0	0	0	0	0	0	0	0	0	0	0	0	0	0	0	3	0.0909091	3	0.272727	4.84126e-06	0	0	0	0	0	0	k__Fungi; p__Basidiomycota; c__Agaricomycetes; o__Agaricales; f__Strophariaceae; g__Pholiota; s__Pholiota sp
OTU_1341	1	0	0	1	0	0	1	0	0	0	0	0	0	0	0	0	0	0	0	0	0	0	0	0	0	0	0	0	0	0	0	0	0	3	0.0909091	3	0.272727	4.84126e-06	0	0	0	1	0	0	k__Fungi; p__Ascomycota; c__Dothideomycetes; o__Myriangiales; f__unidentified; g__unidentified; s__Myriangiales sp
OTU_665	0	0	0	0	0	0	0	0	0	0	0	0	0	0	0	2	0	0	0	0	0	0	0	0	0	0	0	0	0	1	0	0	0	3	0.0909091	2	0.181818	4.84126e-06	0	0	0	1	0	0	k__Fungi; p__Basidiomycota; c__Tremellomycetes; o__Tremellales; f__Incertae sedis; g__Cryptococcus; s__Cryptococcus sp
OTU_336	0	0	0	0	0	0	0	0	3	0	0	0	0	0	0	0	0	0	0	0	0	0	0	0	0	0	0	0	0	0	0	0	0	3	0.0909091	1	0.0909091	4.84126e-06	0	0	0	0	0	0	k__Fungi; p__Basidiomycota; c__Agaricomycetes; o__Agaricales; f__Psathyrellaceae; g__Psathyrella; s__Psathyrella spadiceogrisea
OTU_2019	0	0	0	0	1	0	0	0	1	0	0	0	0	0	0	0	0	0	1	0	0	0	0	0	0	0	0	0	0	0	0	0	0	3	0.0909091	3	0.272727	4.84126e-06	0	0	0	0	1	0	No blast hit
OTU_1572	0	0	0	0	0	0	0	0	0	0	0	0	0	0	0	0	0	0	0	3	0	0	0	0	0	0	0	0	0	0	0	0	0	3	0.0909091	1	0.0909091	4.84126e-06	0	0	0	0	0	0	k__Fungi; p__Ascomycota; c__Dothideomycetes; o__Pleosporales; f__Phaeosphaeriaceae; g__unidentified; s__Phaeosphaeriaceae sp
OTU_95	0	0	0	0	0	0	0	0	0	0	0	0	0	0	0	0	0	0	0	3	0	0	0	0	0	0	0	0	0	0	0	0	0	3	0.0909091	1	0.0909091	4.84126e-06	0	0	0	0	0	0	k__Fungi; p__Ascomycota; c__Dothideomycetes; o__Myriangiales; f__unidentified; g__unidentified; s__Myriangiales sp
OTU_1483	0	0	0	0	3	0	0	0	0	0	0	0	0	0	0	0	0	0	0	0	0	0	0	0	0	0	0	0	0	0	0	0	0	3	0.0909091	1	0.0909091	4.84126e-06	0	0	0	0	1	0	k__Fungi; p__Basidiomycota; c__Agaricomycetes; o__Agaricales; f__unidentified; g__unidentified; s__Agaricales sp
OTU_482	0	0	0	0	0	0	0	0	0	2	0	0	0	0	0	0	1	0	0	0	0	0	0	0	0	0	0	0	0	0	0	0	0	3	0.0909091	2	0.181818	4.84126e-06	0	0	0	0	0	0	k__Fungi; p__Basidiomycota; c__Tremellomycetes; o__Tremellales; f__Incertae sedis; g__Dioszegia; s__Dioszegia sp LC_2007_1
OTU_1127	0	0	0	1	0	1	0	1	0	0	0	0	0	0	0	0	0	0	0	0	0	0	0	0	0	0	0	0	0	0	0	0	0	3	0.0909091	3	0.272727	4.84126e-06	0	0	0	0	0	0	k__Fungi; p__Ascomycota; c__unidentified; o__unidentified; f__unidentified; g__unidentified; s__Ascomycota sp
OTU_1399	0	1	0	0	0	0	0	0	0	0	0	0	0	0	0	0	0	0	0	0	0	0	0	0	0	0	0	0	0	0	0	2	0	3	0.0909091	2	0.181818	4.84126e-06	0	0	0	0	0	0	k__Fungi; p__Basidiomycota; c__Agaricomycetes; o__Boletales; f__Tapinellaceae; g__Tapinella; s__Tapinella atrotomentosa
OTU_1103	0	1	0	0	0	0	0	2	0	0	0	0	0	0	0	0	0	0	0	0	0	0	0	0	0	0	0	0	0	0	0	0	0	3	0.0909091	2	0.181818	4.84126e-06	0	1	0	0	0	0	k__Fungi; p__Basidiomycota; c__Agaricomycetes; o__Agaricales; f__unidentified; g__unidentified; s__Agaricales sp
OTU_1213	0	0	0	0	1	0	0	0	0	0	0	0	0	2	0	0	0	0	0	0	0	0	0	0	0	0	0	0	0	0	0	0	0	3	0.0909091	2	0.181818	4.84126e-06	0	1	0	0	1	0	k__Fungi; p__Ascomycota; c__Sordariomycetes; o__Hypocreales; f__Nectriaceae; g__Viridispora; s__Viridispora sp
OTU_1061	0	0	0	0	0	0	0	0	1	0	0	0	0	0	0	0	0	0	0	0	0	0	0	0	0	2	0	0	0	0	0	0	0	3	0.0909091	2	0.181818	4.84126e-06	0	0	1	0	0	0	k__Fungi; p__Ascomycota; c__Incertae sedis; o__Incertae sedis; f__Incertae sedis; g__Chaetosphaeronema; s__Chaetosphaeronema sp
OTU_929	0	0	0	0	0	0	0	0	0	0	0	0	0	0	0	0	0	0	0	0	0	0	0	0	2	1	0	0	0	0	0	0	0	3	0.0909091	2	0.181818	4.84126e-06	0	0	0	0	0	0	k__Fungi; p__Ascomycota; c__Dothideomycetes; o__Pleosporales; f__Phaeosphaeriaceae; g__Ophiosphaerella; s__Ophiosphaerella sp
OTU_380	0	0	0	0	0	0	0	0	0	0	0	0	0	0	0	1	0	0	0	0	0	0	0	0	0	0	1	1	0	0	0	0	0	3	0.0909091	3	0.272727	4.84126e-06	0	0	0	0	0	0	k__Fungi; p__Basidiomycota; c__Microbotryomycetes; o__Sporidiobolales; f__Incertae sedis; g__Rhodotorula; s__Rhodotorula sp 3_23T
OTU_1655	0	3	0	0	0	0	0	0	0	0	0	0	0	0	0	0	0	0	0	0	0	0	0	0	0	0	0	0	0	0	0	0	0	3	0.0909091	1	0.0909091	4.84126e-06	0	0	0	0	0	0	k__Fungi; p__Ascomycota; c__Dothideomycetes; o__Pleosporales; f__Incertae sedis; g__Pyrenochaeta; s__Pyrenochaeta sp
OTU_1385	0	0	0	0	0	0	0	0	0	0	0	0	2	0	0	0	0	0	1	0	0	0	0	0	0	0	0	0	0	0	0	0	0	3	0.0909091	2	0.181818	4.84126e-06	0	0	0	0	0	0	k__Fungi; p__Ascomycota; c__Dothideomycetes; o__Myriangiales; f__unidentified; g__unidentified; s__Myriangiales sp
OTU_1604	0	0	0	0	0	0	0	0	0	0	0	0	0	0	0	0	0	0	0	0	3	0	0	0	0	0	0	0	0	0	0	0	0	3	0.0909091	1	0.0909091	4.84126e-06	0	0	0	0	0	0	k__Fungi; p__Basidiomycota; c__Agaricomycetes; o__Russulales; f__Russulaceae; g__Lactarius; s__Lactarius lacunarum
OTU_392	0	0	0	0	0	0	0	0	0	0	0	0	0	0	0	0	0	0	0	0	0	0	0	0	0	3	0	0	0	0	0	0	0	3	0.0909091	1	0.0909091	4.84126e-06	0	0	0	0	0	0	k__Fungi; p__Ascomycota; c__Leotiomycetes; o__Helotiales; f__Incertae sedis; g__Oculimacula; s__Oculimacula yallundae
OTU_1476	0	0	0	0	0	0	0	3	0	0	0	0	0	0	0	0	0	0	0	0	0	0	0	0	0	0	0	0	0	0	0	0	0	3	0.0909091	1	0.0909091	4.84126e-06	0	0	0	0	0	0	k__Fungi; p__Basidiomycota; c__Tremellomycetes; o__Tremellales; f__Incertae sedis; g__Derxomyces; s__Derxomyces sp LTD_2009b
OTU_284	0	0	0	0	0	0	0	0	0	0	0	0	0	0	0	0	0	0	0	0	0	0	0	0	0	0	0	2	0	0	1	0	0	3	0.0909091	2	0.181818	4.84126e-06	0	0	0	0	0	0	k__Fungi; p__Basidiomycota; c__Agaricomycetes; o__Polyporales; f__Phanerochaetaceae; g__Phanerochaete; s__Phanerochaete affinis
OTU_624	0	0	0	0	0	2	0	0	0	0	0	0	0	0	0	0	0	0	0	0	0	0	0	0	0	0	0	1	0	0	0	0	0	3	0.0909091	2	0.181818	4.84126e-06	0	0	0	0	0	0	k__Fungi; p__Basidiomycota; c__Agaricomycetes; o__Sebacinales; f__unidentified; g__unidentified; s__Sebacinales sp
OTU_1948	1	0	0	0	0	1	0	0	0	0	0	0	0	0	0	0	0	0	0	0	0	0	0	0	1	0	0	0	0	0	0	0	0	3	0.0909091	3	0.272727	4.84126e-06	0	0	0	0	0	0	k__Fungi; p__Ascomycota; c__Lecanoromycetes; o__Incertae sedis; f__Coniocybaceae; g__Sclerophora; s__Sclerophora peronella
OTU_344	0	3	0	0	0	0	0	0	0	0	0	0	0	0	0	0	0	0	0	0	0	0	0	0	0	0	0	0	0	0	0	0	0	3	0.0909091	1	0.0909091	4.84126e-06	0	1	0	0	0	0	k__Fungi; p__Basidiomycota; c__Agaricomycetes; o__Polyporales; f__unidentified; g__unidentified; s__Polyporales sp
OTU_353	0	0	0	0	0	0	1	0	0	0	0	0	0	0	0	0	0	0	0	0	0	2	0	0	0	0	0	0	0	0	0	0	0	3	0.0909091	2	0.181818	4.84126e-06	0	0	0	0	0	0	k__Fungi; p__Basidiomycota; c__Tremellomycetes; o__Tremellales; f__Incertae sedis; g__Derxomyces; s__Derxomyces sp LTD_2009b
OTU_1953	0	0	0	0	1	0	0	0	0	0	0	0	0	0	0	0	0	0	0	0	2	0	0	0	0	0	0	0	0	0	0	0	0	3	0.0909091	2	0.181818	4.84126e-06	0	0	1	0	0	0	k__Fungi; p__Basidiomycota; c__Agaricomycetes; o__Thelephorales; f__Thelephoraceae; g__Tomentellopsis; s__Tomentellopsis echinospora
OTU_12	1	0	0	1	0	0	0	0	0	0	1	0	0	0	0	0	0	0	0	0	0	0	0	0	0	0	0	0	0	0	0	0	0	3	0.0909091	3	0.272727	4.84126e-06	0	0	0	0	1	0	k__Fungi; p__Ascomycota; c__Dothideomycetes; o__Pleosporales; f__unidentified; g__unidentified; s__Pleosporales sp
OTU_1882	0	0	0	0	0	0	0	0	0	0	0	0	0	2	0	0	0	0	0	0	0	0	0	0	0	0	0	0	0	1	0	0	0	3	0.0909091	2	0.181818	4.84126e-06	0	0	0	0	0	0	No blast hit
OTU_1468	0	0	0	0	0	0	0	0	0	0	0	0	0	0	0	0	0	0	0	0	0	0	0	3	0	0	0	0	0	0	0	0	0	3	0.0909091	1	0.0909091	4.84126e-06	0	0	0	0	0	1	k__Fungi; p__Basidiomycota; c__Tremellomycetes; o__Tremellales; f__Incertae sedis; g__Bullera; s__Bullera sp VY_86
OTU_570	0	0	0	0	0	0	0	0	0	0	0	0	1	0	0	0	0	0	0	0	0	0	0	0	0	0	0	0	0	2	0	0	0	3	0.0909091	2	0.181818	4.84126e-06	0	0	0	0	0	0	k__Fungi; p__Basidiomycota; c__Agaricomycetes; o__Polyporales; f__Meruliaceae; g__Hypochnicium; s__Hypochnicium subrigescens
OTU_1564	0	0	0	0	0	0	3	0	0	0	0	0	0	0	0	0	0	0	0	0	0	0	0	0	0	0	0	0	0	0	0	0	0	3	0.0909091	1	0.0909091	4.84126e-06	0	0	0	0	0	0	k__Fungi; p__Basidiomycota; c__Agaricomycetes; o__Polyporales; f__Meruliaceae; g__Scopuloides; s__Scopuloides hydnoides
OTU_794	0	0	3	0	0	0	0	0	0	0	0	0	0	0	0	0	0	0	0	0	0	0	0	0	0	0	0	0	0	0	0	0	0	3	0.0909091	1	0.0909091	4.84126e-06	0	0	1	0	0	0	k__Fungi; p__Basidiomycota; c__Agaricomycetes; o__Polyporales; f__Fomitopsidaceae; g__Antrodia; s__Antrodia xantha
OTU_433	0	0	3	0	0	0	0	0	0	0	0	0	0	0	0	0	0	0	0	0	0	0	0	0	0	0	0	0	0	0	0	0	0	3	0.0909091	1	0.0909091	4.84126e-06	0	0	0	0	0	0	No blast hit
OTU_2073	0	0	1	0	0	0	1	0	0	0	0	0	0	0	0	0	0	0	0	0	0	0	0	0	0	0	0	0	0	0	1	0	0	3	0.0909091	3	0.272727	4.84126e-06	0	0	1	0	0	0	k__Fungi; p__Basidiomycota; c__Agaricomycetes; o__Agaricales; f__Agaricaceae; g__Bovista; s__Bovista tomentosa
OTU_512	0	0	0	0	0	0	0	0	0	0	0	0	0	0	0	0	0	0	0	0	0	0	0	0	0	0	0	1	2	0	0	0	0	3	0.0909091	2	0.181818	4.84126e-06	0	0	0	0	0	0	k__Fungi; p__Ascomycota; c__Leotiomycetes; o__unidentified; f__unidentified; g__unidentified; s__Leotiomycetes sp
OTU_249	0	0	0	0	0	0	0	0	0	0	0	0	0	0	0	0	0	0	0	0	1	0	0	0	0	0	0	1	0	0	1	0	0	3	0.0909091	3	0.272727	4.84126e-06	0	0	0	0	0	0	k__Fungi; p__Basidiomycota; c__Agaricomycetes; o__Boletales; f__Sclerodermataceae; g__Scleroderma; s__Scleroderma cepa
OTU_144	0	0	0	0	0	0	0	0	1	0	0	0	0	0	0	1	0	0	0	0	0	0	0	0	0	0	0	0	1	0	0	0	0	3	0.0909091	3	0.272727	4.84126e-06	0	0	0	0	0	0	k__Fungi; p__Ascomycota; c__Eurotiomycetes; o__Incertae sedis; f__Incertae sedis; g__Sarcinomyces; s__Sarcinomyces petricola
OTU_268	0	1	0	1	0	0	0	0	0	0	0	0	0	0	0	1	0	0	0	0	0	0	0	0	0	0	0	0	0	0	0	0	0	3	0.0909091	3	0.272727	4.84126e-06	0	0	0	1	0	0	k__Fungi; p__Ascomycota; c__Dothideomycetes; o__Pleosporales; f__Sporormiaceae; g__Westerdykella; s__Westerdykella sp WQ63
OTU_1792	0	0	0	1	0	0	0	0	0	0	0	0	2	0	0	0	0	0	0	0	0	0	0	0	0	0	0	0	0	0	0	0	0	3	0.0909091	2	0.181818	4.84126e-06	0	0	0	0	0	0	k__Fungi; p__Ascomycota; c__Eurotiomycetes; o__Eurotiales; f__Trichocomaceae; g__Penicillium; s__Penicillium tularense
OTU_2012	0	0	0	3	0	0	0	0	0	0	0	0	0	0	0	0	0	0	0	0	0	0	0	0	0	0	0	0	0	0	0	0	0	3	0.0909091	1	0.0909091	4.84126e-06	0	0	0	2	0	0	k__Fungi; p__Basidiomycota; c__Agaricomycetes; o__unidentified; f__unidentified; g__unidentified; s__Agaricomycetes sp
OTU_1441	0	0	0	0	0	0	0	0	0	0	0	0	0	0	0	0	0	0	0	0	0	0	0	3	0	0	0	0	0	0	0	0	0	3	0.0909091	1	0.0909091	4.84126e-06	0	0	0	0	0	0	k__Fungi; p__Ascomycota; c__Incertae sedis; o__Incertae sedis; f__Incertae sedis; g__Chaetosphaeronema; s__Chaetosphaeronema sp MP13 ZW_2013
OTU_1184	0	0	0	0	0	0	0	0	0	1	0	0	0	0	0	0	0	0	0	0	0	0	0	0	0	0	0	0	2	0	0	0	0	3	0.0909091	2	0.181818	4.84126e-06	0	0	0	0	0	0	k__Fungi; p__Ascomycota; c__Dothideomycetes; o__Pleosporales; f__Massarinaceae; g__Massarina; s__Massarina sp
OTU_592	1	0	0	0	0	0	0	0	0	0	0	0	0	0	0	0	0	0	0	0	0	0	0	0	0	0	0	0	0	2	0	0	0	3	0.0909091	2	0.181818	4.84126e-06	0	0	0	0	0	0	k__Fungi; p__Ascomycota; c__Leotiomycetes; o__Helotiales; f__unidentified; g__unidentified; s__Helotiales sp
OTU_576	0	0	0	0	0	0	0	0	0	0	0	0	1	0	2	0	0	0	0	0	0	0	0	0	0	0	0	0	0	0	0	0	0	3	0.0909091	2	0.181818	4.84126e-06	1	0	0	0	0	0	k__Fungi; p__Basidiomycota; c__Agaricomycetes; o__Auriculariales; f__Incertae sedis; g__Exidia; s__Exidia sp
OTU_1481	0	0	0	0	0	0	0	0	0	0	0	0	0	0	0	0	0	0	0	0	0	0	0	0	0	0	0	0	3	0	0	0	0	3	0.0909091	1	0.0909091	4.84126e-06	0	0	0	0	0	0	k__Fungi; p__Basidiomycota; c__Agaricomycetes; o__Agaricales; f__Physalacriaceae; g__Flammulina; s__Flammulina rossica
OTU_1522	0	0	3	0	0	0	0	0	0	0	0	0	0	0	0	0	0	0	0	0	0	0	0	0	0	0	0	0	0	0	0	0	0	3	0.0909091	1	0.0909091	4.84126e-06	0	0	0	0	0	0	No blast hit
OTU_801	0	0	0	0	0	0	0	0	0	0	0	0	0	0	0	0	2	0	0	0	0	0	0	0	1	0	0	0	0	0	0	0	0	3	0.0909091	2	0.181818	4.84126e-06	0	0	0	0	0	0	k__Fungi; p__Ascomycota; c__Dothideomycetes; o__Myriangiales; f__unidentified; g__unidentified; s__Myriangiales sp
OTU_1230	0	0	0	0	0	0	0	0	0	0	0	0	0	0	3	0	0	0	0	0	0	0	0	0	0	0	0	0	0	0	0	0	0	3	0.0909091	1	0.0909091	4.84126e-06	0	0	2	0	0	0	k__Fungi; p__Basidiomycota; c__Agaricomycetes; o__Thelephorales; f__Thelephoraceae; g__unidentified; s__Thelephoraceae sp
OTU_174	0	3	0	0	0	0	0	0	0	0	0	0	0	0	0	0	0	0	0	0	0	0	0	0	0	0	0	0	0	0	0	0	0	3	0.0909091	1	0.0909091	4.84126e-06	0	0	0	0	0	0	k__Fungi; p__Ascomycota; c__Pezizomycetes; o__Pezizales; f__Pyronemataceae; g__unidentified; s__Pyronemataceae sp
OTU_359	0	0	0	0	0	0	0	0	0	0	0	0	0	0	0	0	0	0	0	0	0	0	0	0	2	0	1	0	0	0	0	0	0	3	0.0909091	2	0.181818	4.84126e-06	0	0	0	0	0	0	k__Fungi; p__Basidiomycota; c__Agaricomycetes; o__Polyporales; f__unidentified; g__unidentified; s__Polyporales sp
OTU_506	0	0	0	0	0	0	0	0	0	0	1	0	0	0	0	0	0	0	0	0	0	0	0	0	0	0	0	0	0	0	2	0	0	3	0.0909091	2	0.181818	4.84126e-06	0	0	0	0	0	0	k__Fungi; p__Ascomycota; c__Eurotiomycetes; o__Chaetothyriales; f__Herpotrichiellaceae; g__Cladophialophora; s__Cladophialophora sp TRN488
OTU_2093	0	0	0	0	0	0	0	0	0	0	0	0	0	0	0	0	0	0	0	0	0	0	0	0	0	0	3	0	0	0	0	0	0	3	0.0909091	1	0.0909091	4.84126e-06	0	0	0	0	0	0	k__Fungi; p__Basidiomycota; c__Agaricomycetes; o__Agaricales; f__Lyophyllaceae; g__Ossicaulis; s__Ossicaulis lignatilis
OTU_530	0	0	0	0	0	0	0	0	0	0	0	3	0	0	0	0	0	0	0	0	0	0	0	0	0	0	0	0	0	0	0	0	0	3	0.0909091	1	0.0909091	4.84126e-06	0	0	0	0	0	0	k__Fungi; p__Ascomycota; c__Lecanoromycetes; o__Pertusariales; f__Ochrolechiaceae; g__Ochrolechia; s__Ochrolechia frigida
OTU_1243	0	0	0	0	0	0	0	0	0	0	3	0	0	0	0	0	0	0	0	0	0	0	0	0	0	0	0	0	0	0	0	0	0	3	0.0909091	1	0.0909091	4.84126e-06	0	0	0	0	2	0	k__Fungi; p__Basidiomycota; c__Agaricomycetes; o__Agaricales; f__Psathyrellaceae; g__Psathyrella; s__Psathyrella spadiceogrisea
OTU_1894	0	0	0	1	0	0	0	0	0	0	2	0	0	0	0	0	0	0	0	0	0	0	0	0	0	0	0	0	0	0	0	0	0	3	0.0909091	2	0.181818	4.84126e-06	0	0	0	1	0	0	k__Fungi; p__Ascomycota; c__Sordariomycetes; o__unidentified; f__unidentified; g__unidentified; s__Sordariomycetes sp
OTU_2052	0	0	0	0	0	2	0	0	0	0	0	0	0	0	0	1	0	0	0	0	0	0	0	0	0	0	0	0	0	0	0	0	0	3	0.0909091	2	0.181818	4.84126e-06	0	0	0	1	0	1	k__Fungi; p__Ascomycota; c__Dothideomycetes; o__Pleosporales; f__Phaeosphaeriaceae; g__unidentified; s__Phaeosphaeriaceae sp
OTU_210	0	0	0	0	0	0	0	0	0	0	0	0	2	0	0	0	0	1	0	0	0	0	0	0	0	0	0	0	0	0	0	0	0	3	0.0909091	2	0.181818	4.84126e-06	0	0	0	0	0	1	k__Fungi; p__Ascomycota; c__unidentified; o__unidentified; f__unidentified; g__unidentified; s__Ascomycota sp
OTU_1388	0	0	0	0	0	0	0	0	0	0	0	0	1	2	0	0	0	0	0	0	0	0	0	0	0	0	0	0	0	0	0	0	0	3	0.0909091	2	0.181818	4.84126e-06	0	0	0	0	0	0	k__Fungi; p__Basidiomycota; c__Agaricomycetes; o__Corticiales; f__Corticiaceae; g__Limonomyces; s__Limonomyces sp
OTU_1295	0	0	0	0	0	0	0	3	0	0	0	0	0	0	0	0	0	0	0	0	0	0	0	0	0	0	0	0	0	0	0	0	0	3	0.0909091	1	0.0909091	4.84126e-06	0	1	0	0	0	0	k__Fungi; p__Ascomycota; c__Leotiomycetes; o__Helotiales; f__Sclerotiniaceae; g__Ciboria; s__Ciboria batschiana
OTU_1695	0	0	0	0	0	0	0	0	0	0	0	0	0	3	0	0	0	0	0	0	0	0	0	0	0	0	0	0	0	0	0	0	0	3	0.0909091	1	0.0909091	4.84126e-06	0	0	0	0	0	0	k__Fungi; p__Basidiomycota; c__Agaricomycetes; o__Polyporales; f__Phanerochaetaceae; g__Antrodiella; s__Antrodiella pallescens
OTU_1174	0	0	0	0	0	0	0	0	0	0	0	0	0	0	0	0	0	0	0	0	0	0	0	0	0	0	0	0	0	0	3	0	0	3	0.0909091	1	0.0909091	4.84126e-06	0	0	0	0	0	0	k__Fungi; p__Ascomycota; c__Pezizomycetes; o__Pezizales; f__Pyronemataceae; g__unidentified; s__Pyronemataceae sp
OTU_763	0	0	0	0	0	0	0	0	0	0	0	0	0	0	0	0	0	0	0	0	0	0	0	0	0	2	1	0	0	0	0	0	0	3	0.0909091	2	0.181818	4.84126e-06	0	0	0	0	0	0	k__Fungi; p__Ascomycota; c__Dothideomycetes; o__Pleosporales; f__Leptosphaeriaceae; g__Leptosphaeria; s__Leptosphaeria sp X9
OTU_1023	0	0	0	0	0	0	0	0	0	0	0	0	0	0	0	0	3	0	0	0	0	0	0	0	0	0	0	0	0	0	0	0	0	3	0.0909091	1	0.0909091	4.84126e-06	0	0	0	0	1	0	k__Fungi; p__Basidiomycota; c__Tremellomycetes; o__Tremellales; f__Incertae sedis; g__Hannaella; s__Hannaella sp
OTU_1298	0	0	0	0	0	0	0	1	0	0	0	0	0	0	0	0	0	0	0	0	0	0	0	0	2	0	0	0	0	0	0	0	0	3	0.0909091	2	0.181818	4.84126e-06	0	1	0	0	0	0	k__Fungi; p__Zygomycota; c__Incertae sedis; o__Mortierellales; f__Mortierellaceae; g__Mortierella; s__Mortierella paraensis
OTU_1998	0	0	0	2	0	0	0	0	0	0	0	0	1	0	0	0	0	0	0	0	0	0	0	0	0	0	0	0	0	0	0	0	0	3	0.0909091	2	0.181818	4.84126e-06	1	0	0	0	0	0	k__Fungi; p__Ascomycota; c__Dothideomycetes; o__Pleosporales; f__unidentified; g__unidentified; s__Pleosporales sp
OTU_1131	0	0	0	0	0	0	0	0	0	0	0	0	0	0	0	0	0	0	0	0	0	0	0	0	0	0	0	0	0	3	0	0	0	3	0.0909091	1	0.0909091	4.84126e-06	0	0	0	0	0	0	k__Fungi; p__Basidiomycota; c__Agaricomycetes; o__Polyporales; f__Polyporaceae; g__Tyromyces; s__Tyromyces sp M5
OTU_456	0	0	0	0	0	0	3	0	0	0	0	0	0	0	0	0	0	0	0	0	0	0	0	0	0	0	0	0	0	0	0	0	0	3	0.0909091	1	0.0909091	4.84126e-06	0	0	0	0	0	0	k__Fungi; p__Ascomycota; c__Pezizomycetes; o__Pezizales; f__Pyronemataceae; g__Scutellinia; s__Scutellinia sp
OTU_737	0	0	0	0	0	0	0	0	0	0	0	0	0	3	0	0	0	0	0	0	0	0	0	0	0	0	0	0	0	0	0	0	0	3	0.0909091	1	0.0909091	4.84126e-06	0	2	0	0	0	0	k__Fungi; p__Basidiomycota; c__Agaricomycetes; o__Cantharellales; f__Hydnaceae; g__Sistotrema; s__Sistotrema muscicola
OTU_973	0	0	0	0	0	0	0	0	0	0	0	0	3	0	0	0	0	0	0	0	0	0	0	0	0	0	0	0	0	0	0	0	0	3	0.0909091	1	0.0909091	4.84126e-06	2	0	0	0	0	0	k__Fungi; p__Basidiomycota; c__Agaricomycetes; o__Agaricales; f__Cortinariaceae; g__unidentified; s__Cortinariaceae sp
OTU_1863	0	0	0	0	0	0	1	0	0	0	0	0	0	0	0	0	0	0	0	0	0	0	0	0	0	1	0	0	0	0	0	0	0	2	0.0606061	2	0.121212	3.2275e-06	0	0	0	0	0	0	k__Fungi; p__Basidiomycota; c__Agaricomycetes; o__Sebacinales; f__Sebacinaceae; g__Sebacina; s__Sebacina vermifera
OTU_368	0	0	0	0	0	0	0	0	0	0	0	0	0	0	0	2	0	0	0	0	0	0	0	0	0	0	0	0	0	0	0	0	0	2	0.0606061	1	0.0606061	3.2275e-06	0	0	0	0	0	0	k__Fungi; p__Zygomycota; c__Incertae sedis; o__Mortierellales; f__Mortierellaceae; g__Mortierella; s__Mortierella humilis
OTU_913	0	0	0	0	0	0	0	0	0	0	0	0	0	0	0	0	0	0	0	0	0	0	0	0	0	0	0	0	1	1	0	0	0	2	0.0606061	2	0.121212	3.2275e-06	0	0	0	0	0	0	k__Fungi; p__Basidiomycota; c__Agaricomycetes; o__Agaricales; f__Clavariaceae; g__Ramariopsis; s__Ramariopsis sp
OTU_1357	0	0	0	0	0	0	0	0	0	0	0	1	0	0	0	0	0	0	1	0	0	0	0	0	0	0	0	0	0	0	0	0	0	2	0.0606061	2	0.121212	3.2275e-06	1	0	0	0	0	0	k__Fungi; p__Ascomycota; c__Leotiomycetes; o__Helotiales; f__Vibrisseaceae; g__Phialocephala; s__Phialocephala virens
OTU_370	0	0	0	0	0	0	1	0	0	0	0	0	0	0	0	0	0	0	0	0	0	0	0	0	1	0	0	0	0	0	0	0	0	2	0.0606061	2	0.121212	3.2275e-06	1	0	0	0	0	0	k__Fungi; p__Zygomycota; c__Incertae sedis; o__Mucorales; f__Umbelopsidaceae; g__Umbelopsis; s__Umbelopsis sp
OTU_594	0	0	0	0	0	0	0	0	0	1	0	0	0	0	0	0	0	0	0	0	0	0	0	0	0	0	0	0	0	0	0	0	1	2	0.0606061	2	0.121212	3.2275e-06	0	0	0	0	0	0	k__Fungi; p__Basidiomycota; c__Agaricomycetes; o__Boletales; f__Boletaceae; g__Leccinum; s__Leccinum schistophilum
OTU_967	0	0	0	0	0	0	0	0	2	0	0	0	0	0	0	0	0	0	0	0	0	0	0	0	0	0	0	0	0	0	0	0	0	2	0.0606061	1	0.0606061	3.2275e-06	0	0	1	0	0	0	k__Fungi; p__Basidiomycota; c__Agaricomycetes; o__Cantharellales; f__Ceratobasidiaceae; g__Thanatephorus; s__Thanatephorus sp
OTU_1198	0	0	0	0	0	0	0	0	0	0	1	0	0	0	0	1	0	0	0	0	0	0	0	0	0	0	0	0	0	0	0	0	0	2	0.0606061	2	0.121212	3.2275e-06	0	0	0	1	0	0	No blast hit
OTU_1275	1	0	0	0	0	0	1	0	0	0	0	0	0	0	0	0	0	0	0	0	0	0	0	0	0	0	0	0	0	0	0	0	0	2	0.0606061	2	0.121212	3.2275e-06	0	0	0	0	0	0	k__Fungi; p__Basidiomycota; c__Agaricomycetes; o__Thelephorales; f__Thelephoraceae; g__Tomentella; s__Tomentella sp
OTU_1763	0	1	0	1	0	0	0	0	0	0	0	0	0	0	0	0	0	0	0	0	0	0	0	0	0	0	0	0	0	0	0	0	0	2	0.0606061	2	0.121212	3.2275e-06	0	0	0	0	0	0	k__Fungi; p__Basidiomycota; c__Tritirachiomycetes; o__Incertae sedis; f__Incertae sedis; g__Paratritirachium; s__Paratritirachium sp
OTU_426	0	0	0	0	0	0	0	0	0	0	0	0	0	0	0	0	0	1	0	1	0	0	0	0	0	0	0	0	0	0	0	0	0	2	0.0606061	2	0.121212	3.2275e-06	0	0	0	0	0	0	k__Fungi; p__Ascomycota; c__Leotiomycetes; o__Helotiales; f__unidentified; g__unidentified; s__Helotiales sp
OTU_496	0	0	0	0	0	0	1	0	0	0	0	0	0	0	0	0	0	1	0	0	0	0	0	0	0	0	0	0	0	0	0	0	0	2	0.0606061	2	0.121212	3.2275e-06	0	0	0	0	0	0	k__Fungi; p__Ascomycota; c__Eurotiomycetes; o__Eurotiales; f__Trichocomaceae; g__Penicillium; s__Penicillium sp
OTU_1077	0	0	0	0	0	0	0	0	1	0	0	0	0	0	1	0	0	0	0	0	0	0	0	0	0	0	0	0	0	0	0	0	0	2	0.0606061	2	0.121212	3.2275e-06	0	0	0	0	0	0	k__Fungi; p__Basidiomycota; c__Agaricomycetes; o__Agaricales; f__unidentified; g__unidentified; s__Agaricales sp
OTU_499	0	0	0	0	0	0	0	0	1	0	0	0	0	0	0	0	0	0	0	0	0	0	0	0	0	0	0	0	0	1	0	0	0	2	0.0606061	2	0.121212	3.2275e-06	0	0	0	0	0	0	k__Fungi; p__Ascomycota; c__Leotiomycetes; o__Helotiales; f__unidentified; g__unidentified; s__Helotiales sp
OTU_1742	0	0	0	0	0	0	0	0	0	0	0	0	0	0	1	0	0	0	0	0	0	0	0	0	0	1	0	0	0	0	0	0	0	2	0.0606061	2	0.121212	3.2275e-06	0	0	1	0	0	0	k__Fungi; p__Ascomycota; c__Dothideomycetes; o__Pleosporales; f__Incertae sedis; g__Stagonosporopsis; s__Stagonosporopsis actaeae
OTU_933	0	0	0	0	0	0	0	0	0	0	0	0	0	0	0	0	0	0	2	0	0	0	0	0	0	0	0	0	0	0	0	0	0	2	0.0606061	1	0.0606061	3.2275e-06	1	0	0	0	0	0	k__Fungi; p__Basidiomycota; c__Agaricomycetes; o__Boletales; f__Paxillaceae; g__Hydnomerulius; s__Hydnomerulius pinastri
OTU_1152	0	0	0	1	0	0	0	0	0	0	0	0	0	0	0	0	0	0	0	0	0	0	0	0	0	0	0	0	1	0	0	0	0	2	0.0606061	2	0.121212	3.2275e-06	0	0	0	0	0	0	k__Fungi; p__Ascomycota; c__Dothideomycetes; o__Pleosporales; f__Sporormiaceae; g__Preussia; s__Preussia flanaganii
OTU_1612	0	0	0	0	0	0	1	0	0	0	0	0	0	1	0	0	0	0	0	0	0	0	0	0	0	0	0	0	0	0	0	0	0	2	0.0606061	2	0.121212	3.2275e-06	0	0	0	0	0	0	k__Fungi; p__Ascomycota; c__Pezizomycetes; o__Pezizales; f__Pyronemataceae; g__unidentified; s__Pyronemataceae sp
OTU_1072	0	0	0	0	0	0	0	0	0	0	0	1	0	0	0	0	0	0	0	0	0	0	0	0	1	0	0	0	0	0	0	0	0	2	0.0606061	2	0.121212	3.2275e-06	0	0	0	0	0	0	k__Fungi; p__Ascomycota; c__Eurotiomycetes; o__Chaetothyriales; f__Herpotrichiellaceae; g__unidentified; s__Herpotrichiellaceae sp
OTU_935	0	0	0	1	0	0	0	0	0	0	0	0	0	0	0	0	0	0	0	0	0	0	0	0	0	0	0	0	0	0	0	0	1	2	0.0606061	2	0.121212	3.2275e-06	0	0	0	0	0	0	k__Fungi; p__Ascomycota; c__Sordariomycetes; o__unidentified; f__unidentified; g__unidentified; s__Sordariomycetes sp
OTU_1851	0	0	0	1	0	0	0	0	0	0	0	0	0	0	0	0	0	0	0	0	0	0	0	0	0	0	0	0	0	0	0	0	1	2	0.0606061	2	0.121212	3.2275e-06	0	0	0	0	0	0	k__Fungi; p__Ascomycota; c__Pezizomycetes; o__Pezizales; f__Pyronemataceae; g__Aleuria; s__Aleuria aurantia
OTU_980	0	0	0	0	0	0	1	0	0	0	0	0	0	0	0	0	0	0	0	0	0	0	0	0	0	0	0	0	1	0	0	0	0	2	0.0606061	2	0.121212	3.2275e-06	0	0	0	0	0	0	k__Fungi; p__Ascomycota; c__Eurotiomycetes; o__Chaetothyriales; f__unidentified; g__unidentified; s__Chaetothyriales sp
OTU_61	0	0	0	0	0	0	0	0	0	0	0	0	0	0	0	0	0	0	2	0	0	0	0	0	0	0	0	0	0	0	0	0	0	2	0.0606061	1	0.0606061	3.2275e-06	0	0	0	0	0	0	k__Fungi; p__Ascomycota; c__Pezizomycetes; o__Pezizales; f__Pyronemataceae; g__Cheilymenia; s__Cheilymenia sp
OTU_1926	0	0	0	0	0	0	0	0	0	0	0	0	0	0	0	0	0	0	0	0	0	0	0	0	0	0	0	0	0	0	1	1	0	2	0.0606061	2	0.121212	3.2275e-06	0	0	0	0	0	0	k__Fungi; p__Ascomycota; c__Sordariomycetes; o__Incertae sedis; f__Plectosphaerellaceae; g__Plectosphaerella; s__Plectosphaerella citrullae
OTU_1794	1	0	0	0	0	0	0	0	0	0	0	0	0	0	0	0	0	0	0	0	0	0	0	0	0	0	0	0	0	0	0	0	1	2	0.0606061	2	0.121212	3.2275e-06	0	0	0	0	0	0	k__Fungi; p__Ascomycota; c__unidentified; o__unidentified; f__unidentified; g__unidentified; s__Ascomycota sp
OTU_1244	0	0	0	0	0	0	0	1	1	0	0	0	0	0	0	0	0	0	0	0	0	0	0	0	0	0	0	0	0	0	0	0	0	2	0.0606061	2	0.121212	3.2275e-06	0	0	0	0	0	0	k__Fungi; p__Ascomycota; c__Eurotiomycetes; o__Eurotiales; f__Trichocomaceae; g__unidentified; s__Trichocomaceae sp
OTU_1843	0	0	0	0	0	0	0	0	0	0	0	0	0	0	0	1	0	0	0	0	0	0	0	0	0	0	0	0	0	0	0	0	1	2	0.0606061	2	0.121212	3.2275e-06	0	0	0	0	0	0	k__Fungi; p__Ascomycota; c__Dothideomycetes; o__unidentified; f__unidentified; g__unidentified; s__Dothideomycetes sp
OTU_64	0	0	0	0	0	0	0	0	0	1	0	0	0	0	0	0	0	0	0	0	0	0	0	0	1	0	0	0	0	0	0	0	0	2	0.0606061	2	0.121212	3.2275e-06	0	0	0	0	0	0	k__Fungi; p__Ascomycota; c__Leotiomycetes; o__Helotiales; f__Helotiaceae; g__Rhizoscyphus; s__Rhizoscyphus sp
OTU_699	0	0	0	0	0	0	0	0	0	0	0	0	1	0	0	0	0	0	0	0	0	0	0	0	0	0	0	0	0	0	1	0	0	2	0.0606061	2	0.121212	3.2275e-06	0	0	0	0	0	0	k__Fungi; p__Ascomycota; c__Sordariomycetes; o__Sordariales; f__Chaetomiaceae; g__unidentified; s__Chaetomiaceae sp
OTU_1421	0	0	1	0	0	0	0	0	0	0	0	0	0	0	0	0	0	0	0	0	0	1	0	0	0	0	0	0	0	0	0	0	0	2	0.0606061	2	0.121212	3.2275e-06	0	0	0	0	0	0	k__Fungi; p__Ascomycota; c__Eurotiomycetes; o__Chaetothyriales; f__Herpotrichiellaceae; g__unidentified; s__Herpotrichiellaceae sp
OTU_1996	0	0	0	0	0	0	0	0	0	0	0	0	0	1	0	0	0	0	0	0	0	0	0	0	0	0	0	0	0	0	0	1	0	2	0.0606061	2	0.121212	3.2275e-06	0	0	0	0	0	0	k__Fungi; p__Ascomycota; c__Dothideomycetes; o__Pleosporales; f__Sporormiaceae; g__Preussia; s__Preussia flanaganii
OTU_631	0	1	0	0	0	0	0	0	0	0	0	0	0	0	0	1	0	0	0	0	0	0	0	0	0	0	0	0	0	0	0	0	0	2	0.0606061	2	0.121212	3.2275e-06	0	0	0	1	0	0	k__Fungi; p__Ascomycota; c__Leotiomycetes; o__Helotiales; f__Helotiaceae; g__unidentified; s__Helotiaceae sp
OTU_1422	0	0	1	0	0	0	0	0	0	0	0	0	0	0	0	1	0	0	0	0	0	0	0	0	0	0	0	0	0	0	0	0	0	2	0.0606061	2	0.121212	3.2275e-06	0	0	1	0	0	0	k__Fungi; p__Basidiomycota; c__Agaricomycetes; o__Agaricales; f__Psathyrellaceae; g__Coprinopsis; s__Coprinopsis sp
OTU_2084	0	0	0	0	0	0	0	0	0	0	0	0	0	1	0	1	0	0	0	0	0	0	0	0	0	0	0	0	0	0	0	0	0	2	0.0606061	2	0.121212	3.2275e-06	0	0	0	0	0	0	k__Fungi; p__Zygomycota; c__Incertae sedis; o__Mortierellales; f__Mortierellaceae; g__Mortierella; s__Mortierella nantahalensis
OTU_114	0	0	0	0	0	0	0	0	0	0	0	0	0	0	0	0	0	0	0	0	0	0	0	0	0	0	2	0	0	0	0	0	0	2	0.0606061	1	0.0606061	3.2275e-06	0	0	0	0	0	0	k__Fungi; p__Ascomycota; c__Leotiomycetes; o__Helotiales; f__unidentified; g__unidentified; s__Helotiales sp
OTU_1577	0	0	0	0	0	0	0	0	0	0	0	0	0	0	0	0	0	0	2	0	0	0	0	0	0	0	0	0	0	0	0	0	0	2	0.0606061	1	0.0606061	3.2275e-06	0	0	0	0	0	0	k__Fungi; p__Ascomycota; c__Dothideomycetes; o__Pleosporales; f__unidentified; g__unidentified; s__Pleosporales sp
OTU_1828	0	1	0	0	0	0	0	0	0	0	0	0	0	0	1	0	0	0	0	0	0	0	0	0	0	0	0	0	0	0	0	0	0	2	0.0606061	2	0.121212	3.2275e-06	0	0	0	0	0	0	k__Fungi; p__Basidiomycota; c__Agaricomycetes; o__Agaricales; f__Psathyrellaceae; g__Coprinopsis; s__Coprinopsis atramentaria
OTU_1398	0	0	0	0	0	0	0	0	0	0	0	0	2	0	0	0	0	0	0	0	0	0	0	0	0	0	0	0	0	0	0	0	0	2	0.0606061	1	0.0606061	3.2275e-06	0	0	0	0	0	0	k__Fungi; p__Basidiomycota; c__Microbotryomycetes; o__Sporidiobolales; f__Incertae sedis; g__Rhodotorula; s__Rhodotorula sp BEA_2010
OTU_1670	0	0	0	0	0	0	0	0	0	0	0	0	0	0	0	0	0	0	0	0	0	0	0	0	0	0	0	0	0	0	2	0	0	2	0.0606061	1	0.0606061	3.2275e-06	0	0	0	0	0	0	k__Fungi; p__Basidiomycota; c__Agaricomycetes; o__Cantharellales; f__Hydnaceae; g__Sistotrema; s__Sistotrema sp
OTU_294	0	0	0	0	0	0	0	0	0	0	0	0	0	1	0	0	0	0	0	1	0	0	0	0	0	0	0	0	0	0	0	0	0	2	0.0606061	2	0.121212	3.2275e-06	0	0	0	0	0	0	k__Fungi; p__Ascomycota; c__Dothideomycetes; o__Myriangiales; f__unidentified; g__unidentified; s__Myriangiales sp
OTU_1093	0	0	0	0	0	0	0	2	0	0	0	0	0	0	0	0	0	0	0	0	0	0	0	0	0	0	0	0	0	0	0	0	0	2	0.0606061	1	0.0606061	3.2275e-06	0	0	0	0	0	0	k__Fungi; p__Ascomycota; c__Saccharomycetes; o__Saccharomycetales; f__unidentified; g__unidentified; s__Saccharomycetales sp
OTU_471	0	0	0	0	0	0	0	0	0	1	0	0	0	0	0	0	0	0	0	0	0	0	0	0	0	1	0	0	0	0	0	0	0	2	0.0606061	2	0.121212	3.2275e-06	0	0	0	0	0	0	k__Fungi; p__Basidiomycota; c__Agaricomycetes; o__Polyporales; f__Meruliaceae; g__Steccherinum; s__Steccherinum sp
OTU_963	0	0	0	0	1	0	0	0	0	0	0	0	0	0	0	0	0	0	0	0	0	0	0	0	0	0	0	1	0	0	0	0	0	2	0.0606061	2	0.121212	3.2275e-06	0	0	0	0	0	0	k__Fungi; p__Ascomycota; c__Pezizomycetes; o__Pezizales; f__Ascobolaceae; g__unidentified; s__Ascobolaceae sp
OTU_1396	0	0	0	0	0	0	0	0	0	0	1	0	0	0	1	0	0	0	0	0	0	0	0	0	0	0	0	0	0	0	0	0	0	2	0.0606061	2	0.121212	3.2275e-06	0	0	0	0	0	0	k__Fungi; p__Ascomycota; c__Leotiomycetes; o__Helotiales; f__unidentified; g__unidentified; s__Helotiales sp
OTU_1899	0	0	0	0	2	0	0	0	0	0	0	0	0	0	0	0	0	0	0	0	0	0	0	0	0	0	0	0	0	0	0	0	0	2	0.0606061	1	0.0606061	3.2275e-06	0	0	0	0	2	0	k__Fungi; p__Basidiomycota; c__Agaricomycetes; o__Auriculariales; f__Incertae sedis; g__Basidiodendron; s__Basidiodendron sp
OTU_69	0	0	0	0	0	0	0	0	0	0	0	1	0	0	0	0	1	0	0	0	0	0	0	0	0	0	0	0	0	0	0	0	0	2	0.0606061	2	0.121212	3.2275e-06	0	0	0	0	1	0	k__Fungi; p__Basidiomycota; c__Agaricomycetes; o__Agaricales; f__Tricholomataceae; g__Tricholoma; s__Tricholoma columbetta
OTU_1645	0	0	0	0	0	0	0	0	0	0	0	0	0	0	0	0	0	0	0	0	0	0	0	0	0	0	0	2	0	0	0	0	0	2	0.0606061	1	0.0606061	3.2275e-06	0	0	0	0	0	0	k__Fungi; p__Ascomycota; c__Dothideomycetes; o__Pleosporales; f__Sporormiaceae; g__Preussia; s__Preussia sp
OTU_686	0	0	0	0	0	0	0	0	0	0	0	0	0	0	2	0	0	0	0	0	0	0	0	0	0	0	0	0	0	0	0	0	0	2	0.0606061	1	0.0606061	3.2275e-06	0	0	0	0	0	0	k__Fungi; p__Basidiomycota; c__Agaricomycetes; o__Agaricales; f__Strophariaceae; g__Hebeloma; s__Hebeloma cavipes
OTU_1833	0	0	0	0	0	0	0	0	0	0	0	0	0	0	0	0	0	1	0	0	0	0	0	0	0	0	1	0	0	0	0	0	0	2	0.0606061	2	0.121212	3.2275e-06	0	0	0	0	0	0	k__Fungi; p__Glomeromycota; c__Glomeromycetes; o__Glomerales; f__Glomeraceae; g__unidentified; s__Glomeraceae sp
OTU_1824	0	0	0	0	0	0	0	0	0	0	0	0	0	0	0	0	0	0	0	0	0	0	0	0	2	0	0	0	0	0	0	0	0	2	0.0606061	1	0.0606061	3.2275e-06	0	0	0	0	0	0	k__Fungi; p__Basidiomycota; c__Agaricomycetes; o__Cantharellales; f__Ceratobasidiaceae; g__Ceratobasidium; s__Ceratobasidium sp
OTU_2069	0	0	0	0	0	0	0	0	0	1	0	0	0	0	0	0	0	0	0	1	0	0	0	0	0	0	0	0	0	0	0	0	0	2	0.0606061	2	0.121212	3.2275e-06	0	0	0	1	0	0	k__Fungi; p__Basidiomycota; c__Agaricomycetes; o__Agaricales; f__Inocybaceae; g__Crepidotus; s__Crepidotus applanatus
OTU_802	0	0	0	0	0	0	0	0	0	0	0	0	0	0	0	0	0	0	0	0	0	0	0	0	0	0	0	0	0	2	0	0	0	2	0.0606061	1	0.0606061	3.2275e-06	0	0	0	0	0	0	k__Fungi; p__Basidiomycota; c__Agaricomycetes; o__Boletales; f__Boletaceae; g__Boletus; s__Boletus edulis
OTU_1148	0	1	0	0	0	0	0	0	0	0	0	0	0	0	0	0	0	0	0	1	0	0	0	0	0	0	0	0	0	0	0	0	0	2	0.0606061	2	0.121212	3.2275e-06	0	0	0	0	0	0	k__Fungi; p__Basidiomycota; c__Agaricomycetes; o__Agaricales; f__Tricholomataceae; g__Collybia; s__Collybia cookei
OTU_805	0	0	0	0	0	0	2	0	0	0	0	0	0	0	0	0	0	0	0	0	0	0	0	0	0	0	0	0	0	0	0	0	0	2	0.0606061	1	0.0606061	3.2275e-06	0	0	0	0	0	0	k__Fungi; p__Ascomycota; c__Dothideomycetes; o__Pleosporales; f__Phaeosphaeriaceae; g__Ophiosphaerella; s__Ophiosphaerella sp
OTU_1959	0	0	0	1	0	0	0	0	0	0	0	1	0	0	0	0	0	0	0	0	0	0	0	0	0	0	0	0	0	0	0	0	0	2	0.0606061	2	0.121212	3.2275e-06	0	0	0	1	0	0	k__Fungi; p__Basidiomycota; c__Tremellomycetes; o__Tremellales; f__Incertae sedis; g__Derxomyces; s__Derxomyces sp LTD_2009b
OTU_260	0	0	0	0	0	0	1	0	0	0	0	0	0	0	0	0	0	0	0	0	0	0	0	0	0	1	0	0	0	0	0	0	0	2	0.0606061	2	0.121212	3.2275e-06	1	0	0	0	0	0	k__Fungi; p__Ascomycota; c__Leotiomycetes; o__Helotiales; f__unidentified; g__unidentified; s__Helotiales sp
OTU_1393	0	0	0	1	0	0	0	0	0	1	0	0	0	0	0	0	0	0	0	0	0	0	0	0	0	0	0	0	0	0	0	0	0	2	0.0606061	2	0.121212	3.2275e-06	0	0	0	0	0	0	k__Fungi; p__Zygomycota; c__Incertae sedis; o__Mortierellales; f__Mortierellaceae; g__Mortierella; s__Mortierella sp
OTU_1784	0	0	0	0	0	0	0	0	0	0	0	0	0	0	0	0	0	0	0	0	0	0	0	0	0	0	0	1	0	1	0	0	0	2	0.0606061	2	0.121212	3.2275e-06	0	0	0	0	0	0	k__Fungi; p__Basidiomycota; c__Agaricomycetes; o__Polyporales; f__unidentified; g__unidentified; s__Polyporales sp
OTU_1102	0	0	0	0	0	0	0	0	0	0	0	0	0	0	0	0	0	0	2	0	0	0	0	0	0	0	0	0	0	0	0	0	0	2	0.0606061	1	0.0606061	3.2275e-06	0	0	0	0	0	0	No blast hit
OTU_1079	1	1	0	0	0	0	0	0	0	0	0	0	0	0	0	0	0	0	0	0	0	0	0	0	0	0	0	0	0	0	0	0	0	2	0.0606061	2	0.121212	3.2275e-06	1	0	0	0	0	0	k__Fungi; p__Ascomycota; c__Dothideomycetes; o__Pleosporales; f__unidentified; g__unidentified; s__Pleosporales sp
OTU_390	2	0	0	0	0	0	0	0	0	0	0	0	0	0	0	0	0	0	0	0	0	0	0	0	0	0	0	0	0	0	0	0	0	2	0.0606061	1	0.0606061	3.2275e-06	1	0	0	0	0	0	k__Fungi; p__Basidiomycota; c__Agaricomycetes; o__Polyporales; f__Polyporaceae; g__Datronia; s__Datronia mollis
OTU_1641	0	0	0	0	2	0	0	0	0	0	0	0	0	0	0	0	0	0	0	0	0	0	0	0	0	0	0	0	0	0	0	0	0	2	0.0606061	1	0.0606061	3.2275e-06	0	0	0	0	2	0	k__Fungi; p__Ascomycota; c__Dothideomycetes; o__Myriangiales; f__unidentified; g__unidentified; s__Myriangiales sp
OTU_55	0	0	0	0	0	0	2	0	0	0	0	0	0	0	0	0	0	0	0	0	0	0	0	0	0	0	0	0	0	0	0	0	0	2	0.0606061	1	0.0606061	3.2275e-06	2	0	0	0	0	0	k__Fungi; p__Ascomycota; c__Dothideomycetes; o__Incertae sedis; f__Eremomycetaceae; g__Arthrographis; s__Arthrographis sp
OTU_1553	0	0	0	0	0	0	0	0	0	0	0	0	0	0	0	0	0	0	0	0	0	0	0	2	0	0	0	0	0	0	0	0	0	2	0.0606061	1	0.0606061	3.2275e-06	0	0	0	0	0	1	k__Fungi; p__Basidiomycota; c__Agaricomycetes; o__Polyporales; f__Polyporaceae; g__Perenniporia; s__Perenniporia truncatospora
OTU_1439	0	0	0	0	0	0	0	0	0	0	0	0	0	0	0	0	0	0	0	0	0	0	0	0	0	0	0	0	2	0	0	0	0	2	0.0606061	1	0.0606061	3.2275e-06	0	0	0	0	0	0	k__Fungi; p__Basidiomycota; c__Agaricomycetes; o__Agaricales; f__Agaricaceae; g__Agaricus; s__Agaricus aff placomyces ML 5
OTU_1265	0	0	0	0	0	0	0	0	0	0	0	0	0	0	0	0	0	0	0	0	0	0	0	0	0	2	0	0	0	0	0	0	0	2	0.0606061	1	0.0606061	3.2275e-06	0	0	0	0	0	0	k__Fungi; p__Basidiomycota; c__Microbotryomycetes; o__Microbotryales; f__Microbotryaceae; g__Microbotryum; s__Microbotryum anomalum
OTU_920	0	0	0	0	0	0	0	0	0	0	0	0	0	0	0	0	0	0	0	1	0	0	0	0	0	0	1	0	0	0	0	0	0	2	0.0606061	2	0.121212	3.2275e-06	0	1	0	0	0	0	k__Fungi; p__Basidiomycota; c__Agaricomycetes; o__Agaricales; f__unidentified; g__unidentified; s__Agaricales sp
OTU_893	0	0	0	0	1	0	0	0	0	0	0	0	0	0	0	0	1	0	0	0	0	0	0	0	0	0	0	0	0	0	0	0	0	2	0.0606061	2	0.121212	3.2275e-06	0	0	0	0	0	0	k__Fungi; p__Basidiomycota; c__Agaricomycetes; o__Agaricales; f__unidentified; g__unidentified; s__Agaricales sp
OTU_93	0	0	0	0	0	0	0	0	0	0	0	0	0	0	0	2	0	0	0	0	0	0	0	0	0	0	0	0	0	0	0	0	0	2	0.0606061	1	0.0606061	3.2275e-06	0	0	0	0	0	0	k__Fungi; p__Ascomycota; c__Dothideomycetes; o__Pleosporales; f__Sporormiaceae; g__unidentified; s__Sporormiaceae sp
OTU_891	0	0	0	0	0	0	0	0	0	0	0	0	0	0	0	0	0	0	0	1	0	0	0	0	0	0	0	1	0	0	0	0	0	2	0.0606061	2	0.121212	3.2275e-06	0	0	0	0	0	0	k__Fungi; p__Basidiomycota; c__Agaricomycetes; o__Polyporales; f__Meruliaceae; g__Gloeoporus; s__Gloeoporus pannocinctus
OTU_1650	0	0	1	0	0	1	0	0	0	0	0	0	0	0	0	0	0	0	0	0	0	0	0	0	0	0	0	0	0	0	0	0	0	2	0.0606061	2	0.121212	3.2275e-06	0	0	1	0	0	1	k__Fungi; p__Ascomycota; c__Dothideomycetes; o__Myriangiales; f__unidentified; g__unidentified; s__Myriangiales sp
OTU_859	0	0	2	0	0	0	0	0	0	0	0	0	0	0	0	0	0	0	0	0	0	0	0	0	0	0	0	0	0	0	0	0	0	2	0.0606061	1	0.0606061	3.2275e-06	0	0	1	0	0	0	k__Fungi; p__Ascomycota; c__Eurotiomycetes; o__Chaetothyriales; f__Herpotrichiellaceae; g__Phaeococcomyces; s__Phaeococcomyces sp
OTU_1971	0	0	0	0	0	0	0	0	0	0	0	0	0	0	0	0	0	0	0	0	0	0	0	0	0	1	0	0	0	0	0	1	0	2	0.0606061	2	0.121212	3.2275e-06	0	0	0	0	0	0	k__Fungi; p__Basidiomycota; c__Agaricomycetes; o__Agaricales; f__Cortinariaceae; g__Cortinarius; s__Cortinarius grosmorneensis
OTU_1358	0	0	0	0	0	0	0	0	0	0	0	0	0	0	0	0	0	0	0	2	0	0	0	0	0	0	0	0	0	0	0	0	0	2	0.0606061	1	0.0606061	3.2275e-06	0	0	0	0	0	0	k__Fungi; p__Basidiomycota; c__Agaricomycetes; o__Thelephorales; f__Thelephoraceae; g__Tomentella; s__Tomentella sp OTU221
OTU_1750	0	0	0	1	0	0	0	0	0	1	0	0	0	0	0	0	0	0	0	0	0	0	0	0	0	0	0	0	0	0	0	0	0	2	0.0606061	2	0.121212	3.2275e-06	0	0	0	0	0	0	No blast hit
OTU_404	0	0	0	0	0	0	0	0	0	0	0	0	0	0	0	0	0	0	0	0	1	0	0	0	0	0	0	0	1	0	0	0	0	2	0.0606061	2	0.121212	3.2275e-06	0	0	0	0	0	0	k__Fungi; p__Ascomycota; c__Eurotiomycetes; o__Eurotiales; f__Trichocomaceae; g__Eurotium; s__Eurotium xerophilum
OTU_461	0	0	0	0	0	0	0	0	0	0	0	0	0	1	0	0	0	0	0	0	0	0	0	0	0	0	0	0	1	0	0	0	0	2	0.0606061	2	0.121212	3.2275e-06	0	0	0	0	0	0	k__Fungi; p__Basidiomycota; c__Agaricomycetes; o__Agaricales; f__Entolomataceae; g__Entoloma; s__Entoloma sp
OTU_457	0	0	0	0	0	0	0	0	0	0	0	0	0	0	2	0	0	0	0	0	0	0	0	0	0	0	0	0	0	0	0	0	0	2	0.0606061	1	0.0606061	3.2275e-06	0	0	1	0	0	0	k__Fungi; p__Ascomycota; c__Eurotiomycetes; o__Chaetothyriales; f__Herpotrichiellaceae; g__Capronia; s__Capronia sp 94005a
OTU_1238	0	0	0	0	0	0	0	2	0	0	0	0	0	0	0	0	0	0	0	0	0	0	0	0	0	0	0	0	0	0	0	0	0	2	0.0606061	1	0.0606061	3.2275e-06	0	1	0	0	0	0	k__Fungi; p__Basidiomycota; c__Agaricomycetes; o__Agaricales; f__Entolomataceae; g__Entoloma; s__Entoloma sp
OTU_702	0	0	0	0	0	0	0	0	0	0	2	0	0	0	0	0	0	0	0	0	0	0	0	0	0	0	0	0	0	0	0	0	0	2	0.0606061	1	0.0606061	3.2275e-06	0	0	0	0	0	0	k__Fungi; p__Basidiomycota; c__Agaricomycetes; o__Russulales; f__Auriscalpiaceae; g__Lentinellus; s__Lentinellus cochleatus
OTU_937	0	0	0	0	0	0	0	0	0	0	0	0	2	0	0	0	0	0	0	0	0	0	0	0	0	0	0	0	0	0	0	0	0	2	0.0606061	1	0.0606061	3.2275e-06	0	0	0	0	0	0	k__Fungi; p__Ascomycota; c__Dothideomycetes; o__Pleosporales; f__Venturiaceae; g__unidentified; s__Venturiaceae sp
OTU_1173	0	0	0	0	0	0	0	0	0	0	0	0	0	0	2	0	0	0	0	0	0	0	0	0	0	0	0	0	0	0	0	0	0	2	0.0606061	1	0.0606061	3.2275e-06	0	0	1	0	0	0	k__Fungi; p__Basidiomycota; c__Agaricomycetes; o__Agaricales; f__Tricholomataceae; g__Tricholoma; s__Tricholoma argyraceum
OTU_1578	0	0	0	0	0	0	0	0	0	0	0	0	0	2	0	0	0	0	0	0	0	0	0	0	0	0	0	0	0	0	0	0	0	2	0.0606061	1	0.0606061	3.2275e-06	0	1	0	0	0	0	k__Fungi; p__Basidiomycota; c__Agaricomycetes; o__Polyporales; f__Polyporaceae; g__Dentocorticium; s__Dentocorticium sulphurellum
OTU_726	0	2	0	0	0	0	0	0	0	0	0	0	0	0	0	0	0	0	0	0	0	0	0	0	0	0	0	0	0	0	0	0	0	2	0.0606061	1	0.0606061	3.2275e-06	0	1	0	0	0	0	k__Fungi; p__Basidiomycota; c__Agaricomycetes; o__Polyporales; f__Meruliaceae; g__Gloeoporus; s__Gloeoporus dichrous
OTU_1775	0	0	0	0	0	0	0	0	1	0	0	0	0	0	0	0	0	0	0	0	0	0	0	0	0	0	0	0	0	1	0	0	0	2	0.0606061	2	0.121212	3.2275e-06	0	0	0	0	0	0	k__Fungi; p__Basidiomycota; c__Agaricomycetes; o__Polyporales; f__Polyporaceae; g__Neofavolus; s__Neofavolus alveolaris
OTU_759	0	0	0	0	0	0	0	0	1	0	0	0	0	0	0	0	1	0	0	0	0	0	0	0	0	0	0	0	0	0	0	0	0	2	0.0606061	2	0.121212	3.2275e-06	0	0	0	0	1	0	k__Fungi; p__Basidiomycota; c__Agaricomycetes; o__Agaricales; f__Cortinariaceae; g__Cortinarius; s__Cortinarius cinereoroseolus
OTU_1548	0	0	0	0	0	0	0	0	2	0	0	0	0	0	0	0	0	0	0	0	0	0	0	0	0	0	0	0	0	0	0	0	0	2	0.0606061	1	0.0606061	3.2275e-06	0	0	0	0	0	0	No blast hit
OTU_1241	0	1	0	0	0	0	0	0	0	0	0	0	0	0	0	0	0	0	0	1	0	0	0	0	0	0	0	0	0	0	0	0	0	2	0.0606061	2	0.121212	3.2275e-06	0	0	0	0	0	0	k__Fungi; p__Zygomycota; c__Incertae sedis; o__Mortierellales; f__Mortierellaceae; g__Mortierella; s__Mortierella sp
OTU_1018	0	0	0	0	0	0	0	0	0	0	0	0	0	0	0	0	2	0	0	0	0	0	0	0	0	0	0	0	0	0	0	0	0	2	0.0606061	1	0.0606061	3.2275e-06	0	0	0	0	1	0	k__Fungi; p__Ascomycota; c__Eurotiomycetes; o__Chaetothyriales; f__Herpotrichiellaceae; g__Cladophialophora; s__Cladophialophora immunda
OTU_286	0	0	0	0	0	0	0	0	0	0	0	0	0	0	0	0	0	0	0	0	1	0	0	0	0	0	0	0	1	0	0	0	0	2	0.0606061	2	0.121212	3.2275e-06	0	0	0	0	0	0	k__Fungi; p__Ascomycota; c__unidentified; o__unidentified; f__unidentified; g__unidentified; s__Ascomycota sp
OTU_713	0	0	0	0	0	0	0	0	0	0	0	0	0	0	0	0	0	2	0	0	0	0	0	0	0	0	0	0	0	0	0	0	0	2	0.0606061	1	0.0606061	3.2275e-06	0	0	0	0	0	0	k__Fungi; p__Ascomycota; c__Dothideomycetes; o__Pleosporales; f__Incertae sedis; g__Phoma; s__Phoma brasiliensis
OTU_1370	0	0	0	0	0	0	0	0	0	0	0	0	0	0	0	2	0	0	0	0	0	0	0	0	0	0	0	0	0	0	0	0	0	2	0.0606061	1	0.0606061	3.2275e-06	0	0	0	1	0	0	k__Fungi; p__Basidiomycota; c__Agaricomycetes; o__Agaricales; f__Cortinariaceae; g__Cortinarius; s__Cortinarius sp
OTU_1665	0	0	0	0	0	0	2	0	0	0	0	0	0	0	0	0	0	0	0	0	0	0	0	0	0	0	0	0	0	0	0	0	0	2	0.0606061	1	0.0606061	3.2275e-06	0	0	0	0	0	0	No blast hit
OTU_1673	0	0	0	0	0	0	2	0	0	0	0	0	0	0	0	0	0	0	0	0	0	0	0	0	0	0	0	0	0	0	0	0	0	2	0.0606061	1	0.0606061	3.2275e-06	2	0	0	0	0	0	k__Fungi; p__Ascomycota; c__unidentified; o__unidentified; f__unidentified; g__unidentified; s__Ascomycota sp
OTU_1808	0	0	0	0	0	0	2	0	0	0	0	0	0	0	0	0	0	0	0	0	0	0	0	0	0	0	0	0	0	0	0	0	0	2	0.0606061	1	0.0606061	3.2275e-06	0	0	0	0	0	0	k__Fungi; p__Ascomycota; c__Dothideomycetes; o__Pleosporales; f__Incertae sedis; g__Phoma; s__Phoma sp
OTU_305	0	0	0	0	0	0	0	2	0	0	0	0	0	0	0	0	0	0	0	0	0	0	0	0	0	0	0	0	0	0	0	0	0	2	0.0606061	1	0.0606061	3.2275e-06	0	1	0	0	0	0	k__Fungi; p__Ascomycota; c__Dothideomycetes; o__Pleosporales; f__unidentified; g__unidentified; s__Pleosporales sp
OTU_926	2	0	0	0	0	0	0	0	0	0	0	0	0	0	0	0	0	0	0	0	0	0	0	0	0	0	0	0	0	0	0	0	0	2	0.0606061	1	0.0606061	3.2275e-06	0	0	0	0	0	0	k__Fungi; p__Basidiomycota; c__Agaricomycetes; o__Agaricales; f__unidentified; g__unidentified; s__Agaricales sp
OTU_1832	0	0	0	0	0	0	0	0	0	0	0	0	0	2	0	0	0	0	0	0	0	0	0	0	0	0	0	0	0	0	0	0	0	2	0.0606061	1	0.0606061	3.2275e-06	0	0	0	0	0	0	k__Fungi; p__Basidiomycota; c__Agaricomycetes; o__Agaricales; f__Marasmiaceae; g__Marasmiellus; s__Marasmiellus candidus
OTU_1498	0	0	1	0	0	0	0	0	0	0	0	1	0	0	0	0	0	0	0	0	0	0	0	0	0	0	0	0	0	0	0	0	0	2	0.0606061	2	0.121212	3.2275e-06	0	0	0	0	0	0	No blast hit
OTU_1472	1	0	1	0	0	0	0	0	0	0	0	0	0	0	0	0	0	0	0	0	0	0	0	0	0	0	0	0	0	0	0	0	0	2	0.0606061	2	0.121212	3.2275e-06	0	0	0	0	0	0	k__Fungi; p__Ascomycota; c__Lecanoromycetes; o__Pertusariales; f__Ochrolechiaceae; g__Ochrolechia; s__Ochrolechia frigida
OTU_107	0	0	0	0	0	0	0	0	0	0	0	0	0	0	0	0	0	0	0	0	0	0	0	0	0	2	0	0	0	0	0	0	0	2	0.0606061	1	0.0606061	3.2275e-06	0	0	0	0	0	0	k__Fungi; p__Glomeromycota; c__unidentified; o__unidentified; f__unidentified; g__unidentified; s__Glomeromycota sp
OTU_1474	0	0	0	0	0	0	0	0	2	0	0	0	0	0	0	0	0	0	0	0	0	0	0	0	0	0	0	0	0	0	0	0	0	2	0.0606061	1	0.0606061	3.2275e-06	0	0	0	0	0	0	k__Fungi; p__Basidiomycota; c__Agaricomycetes; o__Hymenochaetales; f__Schizoporaceae; g__Basidioradulum; s__Basidioradulum radula
OTU_1034	0	0	0	0	0	0	0	0	2	0	0	0	0	0	0	0	0	0	0	0	0	0	0	0	0	0	0	0	0	0	0	0	0	2	0.0606061	1	0.0606061	3.2275e-06	0	0	0	0	0	0	k__Fungi; p__Basidiomycota; c__Agaricomycetes; o__Polyporales; f__Ganodermataceae; g__Ganoderma; s__Ganoderma sp JM97/56
OTU_927	0	0	0	0	0	0	0	0	1	0	0	0	0	0	0	0	0	0	0	0	0	0	0	0	0	0	0	0	0	0	0	0	1	2	0.0606061	2	0.121212	3.2275e-06	0	0	1	0	0	0	k__Fungi; p__Ascomycota; c__Leotiomycetes; o__unidentified; f__unidentified; g__unidentified; s__Leotiomycetes sp
OTU_1050	0	0	0	0	0	0	0	0	0	0	0	0	0	0	0	0	0	0	0	0	0	0	0	0	0	0	0	0	0	0	0	1	1	2	0.0606061	2	0.121212	3.2275e-06	0	0	0	0	0	0	k__Fungi; p__Basidiomycota; c__Agaricomycetes; o__Atheliales; f__Atheliaceae; g__Byssocorticium; s__Byssocorticium sp
OTU_1858	0	0	0	0	0	0	0	0	0	0	0	0	0	0	0	1	0	0	0	0	0	0	0	0	0	0	0	0	0	0	0	1	0	2	0.0606061	2	0.121212	3.2275e-06	0	0	0	0	0	0	k__Fungi; p__Ascomycota; c__Sordariomycetes; o__Hypocreales; f__Incertae sedis; g__Stachybotrys; s__Stachybotrys sp
OTU_1090	0	0	0	0	0	0	0	0	0	0	0	0	0	0	0	0	2	0	0	0	0	0	0	0	0	0	0	0	0	0	0	0	0	2	0.0606061	1	0.0606061	3.2275e-06	0	0	0	0	0	0	k__Fungi; p__Ascomycota; c__Lecanoromycetes; o__Pertusariales; f__Ochrolechiaceae; g__Ochrolechia; s__Ochrolechia frigida
OTU_500	0	0	0	0	0	0	0	0	0	0	0	0	0	0	0	2	0	0	0	0	0	0	0	0	0	0	0	0	0	0	0	0	0	2	0.0606061	1	0.0606061	3.2275e-06	0	0	0	0	0	0	k__Fungi; p__Basidiomycota; c__Agaricomycetes; o__Thelephorales; f__Thelephoraceae; g__Pseudotomentella; s__Pseudotomentella sp
OTU_1073	0	0	0	0	0	0	0	0	0	0	0	0	0	0	0	0	0	0	0	0	0	0	0	0	0	0	0	0	0	2	0	0	0	2	0.0606061	1	0.0606061	3.2275e-06	0	0	0	0	0	0	k__Fungi; p__Ascomycota; c__unidentified; o__unidentified; f__unidentified; g__unidentified; s__Ascomycota sp
OTU_446	0	0	0	0	0	0	0	0	0	0	0	0	0	0	0	0	0	0	0	0	0	0	0	0	1	0	1	0	0	0	0	0	0	2	0.0606061	2	0.121212	3.2275e-06	0	0	0	0	0	0	k__Fungi; p__Ascomycota; c__Dothideomycetes; o__Pleosporales; f__unidentified; g__unidentified; s__Pleosporales sp
OTU_844	0	0	0	1	0	0	0	0	0	0	0	1	0	0	0	0	0	0	0	0	0	0	0	0	0	0	0	0	0	0	0	0	0	2	0.0606061	2	0.121212	3.2275e-06	0	0	0	0	0	0	k__Fungi; p__Ascomycota; c__Lecanoromycetes; o__Pertusariales; f__Ochrolechiaceae; g__Ochrolechia; s__Ochrolechia frigida
OTU_774	0	0	0	0	0	0	2	0	0	0	0	0	0	0	0	0	0	0	0	0	0	0	0	0	0	0	0	0	0	0	0	0	0	2	0.0606061	1	0.0606061	3.2275e-06	0	0	0	0	0	0	k__Fungi; p__Ascomycota; c__Dothideomycetes; o__unidentified; f__unidentified; g__unidentified; s__Dothideomycetes sp
OTU_287	0	0	0	0	0	0	2	0	0	0	0	0	0	0	0	0	0	0	0	0	0	0	0	0	0	0	0	0	0	0	0	0	0	2	0.0606061	1	0.0606061	3.2275e-06	1	0	0	0	0	0	No blast hit
OTU_154	0	0	0	0	0	0	0	0	0	0	0	0	0	0	0	0	0	0	0	0	0	0	0	0	0	0	0	0	0	0	2	0	0	2	0.0606061	1	0.0606061	3.2275e-06	0	0	0	0	0	0	k__Fungi; p__Ascomycota; c__Dothideomycetes; o__Myriangiales; f__unidentified; g__unidentified; s__Myriangiales sp
OTU_1301	0	0	0	0	0	0	0	0	0	0	0	0	2	0	0	0	0	0	0	0	0	0	0	0	0	0	0	0	0	0	0	0	0	2	0.0606061	1	0.0606061	3.2275e-06	0	0	0	0	0	0	k__Fungi; p__Ascomycota; c__Dothideomycetes; o__Myriangiales; f__unidentified; g__unidentified; s__Myriangiales sp
OTU_1065	0	0	0	0	0	0	0	0	0	0	0	0	0	0	0	0	0	0	0	0	0	0	0	0	0	2	0	0	0	0	0	0	0	2	0.0606061	1	0.0606061	3.2275e-06	0	0	0	0	0	0	k__Fungi; p__Glomeromycota; c__Glomeromycetes; o__Glomerales; f__Glomeraceae; g__Rhizophagus; s__Rhizophagus irregularis
OTU_1991	0	0	0	0	0	0	0	0	2	0	0	0	0	0	0	0	0	0	0	0	0	0	0	0	0	0	0	0	0	0	0	0	0	2	0.0606061	1	0.0606061	3.2275e-06	0	0	0	0	0	0	k__Fungi; p__Ascomycota; c__unidentified; o__unidentified; f__unidentified; g__unidentified; s__Ascomycota sp
OTU_1649	0	0	0	0	0	0	0	0	0	0	0	0	0	0	0	0	0	0	0	0	0	0	0	0	0	0	0	0	0	2	0	0	0	2	0.0606061	1	0.0606061	3.2275e-06	0	0	0	0	0	0	k__Fungi; p__Basidiomycota; c__Agaricomycetes; o__Auriculariales; f__Incertae sedis; g__Auricularia; s__Auricularia sp
OTU_1273	0	0	0	0	0	0	2	0	0	0	0	0	0	0	0	0	0	0	0	0	0	0	0	0	0	0	0	0	0	0	0	0	0	2	0.0606061	1	0.0606061	3.2275e-06	1	0	0	0	0	0	k__Fungi; p__Ascomycota; c__Dothideomycetes; o__Myriangiales; f__unidentified; g__unidentified; s__Myriangiales sp
OTU_647	0	0	0	0	0	0	0	0	0	0	0	0	0	0	0	0	0	0	0	0	0	2	0	0	0	0	0	0	0	0	0	0	0	2	0.0606061	1	0.0606061	3.2275e-06	0	0	0	1	0	0	k__Fungi; p__Basidiomycota; c__Agaricomycetes; o__Agaricales; f__Cortinariaceae; g__Cortinarius; s__Cortinarius subturibulosus
OTU_219	0	0	0	0	0	0	0	0	0	0	0	0	0	0	2	0	0	0	0	0	0	0	0	0	0	0	0	0	0	0	0	0	0	2	0.0606061	1	0.0606061	3.2275e-06	0	0	0	0	0	0	k__Fungi; p__Ascomycota; c__Eurotiomycetes; o__Onygenales; f__unidentified; g__unidentified; s__Onygenales sp
OTU_1465	0	0	0	0	0	0	0	0	0	0	0	0	0	0	0	0	0	0	0	0	0	0	0	0	0	0	0	0	2	0	0	0	0	2	0.0606061	1	0.0606061	3.2275e-06	0	0	0	0	0	0	k__Fungi; p__Ascomycota; c__Leotiomycetes; o__Helotiales; f__Incertae sedis; g__Hyalodendriella; s__Hyalodendriella sp
OTU_282	0	0	0	0	0	0	0	0	0	0	2	0	0	0	0	0	0	0	0	0	0	0	0	0	0	0	0	0	0	0	0	0	0	2	0.0606061	1	0.0606061	3.2275e-06	0	0	0	0	1	0	k__Fungi; p__Ascomycota; c__Dothideomycetes; o__Capnodiales; f__Davidiellaceae; g__Cladosporium; s__Cladosporium grevilleae
OTU_1383	0	0	0	0	0	0	0	0	0	0	2	0	0	0	0	0	0	0	0	0	0	0	0	0	0	0	0	0	0	0	0	0	0	2	0.0606061	1	0.0606061	3.2275e-06	0	0	0	0	1	0	k__Fungi; p__Basidiomycota; c__Agaricomycetes; o__Agaricales; f__unidentified; g__unidentified; s__Agaricales sp
OTU_779	0	0	0	0	0	0	0	0	0	0	0	0	2	0	0	0	0	0	0	0	0	0	0	0	0	0	0	0	0	0	0	0	0	2	0.0606061	1	0.0606061	3.2275e-06	1	0	0	0	0	0	k__Fungi; p__Basidiomycota; c__Tremellomycetes; o__Tremellales; f__Incertae sedis; g__Derxomyces; s__Derxomyces sp LTD_2009b
OTU_1765	0	0	0	0	0	0	0	0	0	0	0	0	0	0	0	1	0	0	0	0	0	0	0	0	0	0	0	0	0	0	0	0	0	1	0.030303	1	0.030303	1.61375e-06	0	0	0	0	0	0	k__Fungi; p__Basidiomycota; c__Agaricomycetes; o__Cantharellales; f__Ceratobasidiaceae; g__Ceratobasidium; s__Ceratobasidium sp
OTU_609	0	0	0	0	1	0	0	0	0	0	0	0	0	0	0	0	0	0	0	0	0	0	0	0	0	0	0	0	0	0	0	0	0	1	0.030303	1	0.030303	1.61375e-06	0	0	0	0	0	0	k__Fungi; p__Basidiomycota; c__Agaricomycetes; o__Agaricales; f__Clavariaceae; g__unidentified; s__Clavariaceae sp
OTU_971	0	0	0	0	0	0	0	0	1	0	0	0	0	0	0	0	0	0	0	0	0	0	0	0	0	0	0	0	0	0	0	0	0	1	0.030303	1	0.030303	1.61375e-06	0	0	1	0	0	0	k__Fungi; p__Zygomycota; c__Incertae sedis; o__Mortierellales; f__Mortierellaceae; g__Mortierella; s__Mortierella sp
OTU_883	0	0	0	0	0	0	0	0	0	0	0	0	0	0	0	0	0	0	0	0	0	0	0	1	0	0	0	0	0	0	0	0	0	1	0.030303	1	0.030303	1.61375e-06	0	0	0	0	0	0	k__Fungi; p__Basidiomycota; c__Tremellomycetes; o__Tremellales; f__Incertae sedis; g__Derxomyces; s__Derxomyces sp LTD_2009b
OTU_1893	0	0	0	0	0	0	0	0	0	0	0	0	0	0	1	0	0	0	0	0	0	0	0	0	0	0	0	0	0	0	0	0	0	1	0.030303	1	0.030303	1.61375e-06	0	0	1	0	0	0	k__Fungi; p__Ascomycota; c__Pezizomycetes; o__Pezizales; f__Pyronemataceae; g__Genea; s__Genea hispidula
OTU_1004	0	0	0	0	0	1	0	0	0	0	0	0	0	0	0	0	0	0	0	0	0	0	0	0	0	0	0	0	0	0	0	0	0	1	0.030303	1	0.030303	1.61375e-06	0	0	0	0	0	0	k__Fungi; p__Basidiomycota; c__Agaricomycetes; o__Agaricales; f__Strophariaceae; g__Naucoria; s__Naucoria bohemica
OTU_1403	0	0	0	0	0	0	0	0	0	0	0	0	0	1	0	0	0	0	0	0	0	0	0	0	0	0	0	0	0	0	0	0	0	1	0.030303	1	0.030303	1.61375e-06	0	0	0	0	0	0	k__Fungi; p__Ascomycota; c__Pezizomycetes; o__Pezizales; f__Pyronemataceae; g__Cheilymenia; s__Cheilymenia sp
OTU_947	0	0	0	0	0	0	0	0	0	0	0	0	0	0	0	0	0	0	0	0	0	0	0	0	0	0	0	0	0	0	1	0	0	1	0.030303	1	0.030303	1.61375e-06	0	0	0	0	0	0	k__Fungi; p__Basidiomycota; c__Microbotryomycetes; o__Sporidiobolales; f__Incertae sedis; g__Rhodotorula; s__Rhodotorula cresolica
OTU_723	0	0	0	0	0	0	0	0	0	0	0	0	0	0	0	0	0	0	0	0	0	0	1	0	0	0	0	0	0	0	0	0	0	1	0.030303	1	0.030303	1.61375e-06	0	0	0	0	0	0	k__Fungi; p__Ascomycota; c__Pezizomycetes; o__Pezizales; f__Pyronemataceae; g__Aleuria; s__Aleuria aurantia
OTU_327	0	0	0	0	0	0	0	0	0	1	0	0	0	0	0	0	0	0	0	0	0	0	0	0	0	0	0	0	0	0	0	0	0	1	0.030303	1	0.030303	1.61375e-06	0	0	0	0	0	0	k__Fungi; p__Basidiomycota; c__Agaricomycetes; o__Agaricales; f__Marasmiaceae; g__Megacollybia; s__Megacollybia rodmanii
OTU_238	0	0	0	0	0	0	0	0	0	0	0	0	0	0	0	0	0	0	0	0	0	0	0	0	0	0	0	0	0	1	0	0	0	1	0.030303	1	0.030303	1.61375e-06	0	0	0	0	0	0	k__Fungi; p__Basidiomycota; c__Agaricomycetes; o__Agaricales; f__Inocybaceae; g__unidentified; s__Inocybaceae sp
OTU_1126	0	0	0	1	0	0	0	0	0	0	0	0	0	0	0	0	0	0	0	0	0	0	0	0	0	0	0	0	0	0	0	0	0	1	0.030303	1	0.030303	1.61375e-06	0	0	0	0	0	0	k__Fungi; p__Ascomycota; c__Dothideomycetes; o__unidentified; f__unidentified; g__unidentified; s__Dothideomycetes sp
OTU_1739	0	0	0	0	0	0	0	0	0	0	0	0	0	0	0	0	0	0	0	0	0	0	0	0	0	0	0	0	0	0	0	1	0	1	0.030303	1	0.030303	1.61375e-06	0	0	0	0	0	0	k__Fungi; p__Zygomycota; c__Incertae sedis; o__Mortierellales; f__Mortierellaceae; g__Mortierella; s__Mortierella sp
OTU_1638	0	0	0	0	0	0	0	0	0	0	0	0	0	0	0	0	0	0	1	0	0	0	0	0	0	0	0	0	0	0	0	0	0	1	0.030303	1	0.030303	1.61375e-06	0	0	0	0	0	0	k__Fungi; p__Ascomycota; c__Pezizomycetes; o__Pezizales; f__Pyronemataceae; g__Scutellinia; s__Scutellinia sp
OTU_850	0	0	0	0	0	0	0	0	0	0	0	0	0	0	0	0	0	0	1	0	0	0	0	0	0	0	0	0	0	0	0	0	0	1	0.030303	1	0.030303	1.61375e-06	1	0	0	0	0	0	k__Fungi; p__Basidiomycota; c__Atractiellomycetes; o__Atractiellales; f__unidentified; g__unidentified; s__Atractiellales sp
OTU_1236	0	0	0	0	0	0	1	0	0	0	0	0	0	0	0	0	0	0	0	0	0	0	0	0	0	0	0	0	0	0	0	0	0	1	0.030303	1	0.030303	1.61375e-06	0	0	0	0	0	0	k__Fungi; p__Ascomycota; c__Leotiomycetes; o__Helotiales; f__unidentified; g__unidentified; s__Helotiales sp
OTU_289	0	0	0	0	0	0	0	0	0	0	0	0	0	0	0	1	0	0	0	0	0	0	0	0	0	0	0	0	0	0	0	0	0	1	0.030303	1	0.030303	1.61375e-06	0	0	0	0	0	0	k__Fungi; p__Ascomycota; c__Leotiomycetes; o__unidentified; f__unidentified; g__unidentified; s__Leotiomycetes sp
OTU_1159	0	0	0	0	0	0	0	1	0	0	0	0	0	0	0	0	0	0	0	0	0	0	0	0	0	0	0	0	0	0	0	0	0	1	0.030303	1	0.030303	1.61375e-06	0	1	0	0	0	0	k__Fungi; p__Basidiomycota; c__Agaricomycetes; o__Trechisporales; f__unidentified; g__unidentified; s__Trechisporales sp
OTU_974	1	0	0	0	0	0	0	0	0	0	0	0	0	0	0	0	0	0	0	0	0	0	0	0	0	0	0	0	0	0	0	0	0	1	0.030303	1	0.030303	1.61375e-06	0	0	0	0	0	0	k__Fungi; p__Ascomycota; c__Lecanoromycetes; o__Incertae sedis; f__Coniocybaceae; g__Sclerophora; s__Sclerophora peronella
OTU_408	0	0	0	1	0	0	0	0	0	0	0	0	0	0	0	0	0	0	0	0	0	0	0	0	0	0	0	0	0	0	0	0	0	1	0.030303	1	0.030303	1.61375e-06	0	0	0	0	0	0	k__Fungi; p__Ascomycota; c__Dothideomycetes; o__Myriangiales; f__unidentified; g__unidentified; s__Myriangiales sp
OTU_1496	0	0	1	0	0	0	0	0	0	0	0	0	0	0	0	0	0	0	0	0	0	0	0	0	0	0	0	0	0	0	0	0	0	1	0.030303	1	0.030303	1.61375e-06	0	0	0	0	0	0	k__Fungi; p__Basidiomycota; c__Agaricomycetes; o__Agaricales; f__Strophariaceae; g__Galerina; s__Galerina cf pallidispora UBC F19737
OTU_1179	0	0	0	0	0	0	0	0	0	0	0	0	0	0	0	0	0	0	0	0	0	1	0	0	0	0	0	0	0	0	0	0	0	1	0.030303	1	0.030303	1.61375e-06	0	0	0	0	0	0	k__Fungi; p__Ascomycota; c__Leotiomycetes; o__unidentified; f__unidentified; g__unidentified; s__Leotiomycetes sp
OTU_1411	0	0	0	0	0	0	0	0	1	0	0	0	0	0	0	0	0	0	0	0	0	0	0	0	0	0	0	0	0	0	0	0	0	1	0.030303	1	0.030303	1.61375e-06	0	0	0	0	0	0	k__Fungi; p__Ascomycota; c__Leotiomycetes; o__Helotiales; f__unidentified; g__unidentified; s__Helotiales sp
OTU_636	0	0	0	0	0	0	0	1	0	0	0	0	0	0	0	0	0	0	0	0	0	0	0	0	0	0	0	0	0	0	0	0	0	1	0.030303	1	0.030303	1.61375e-06	0	1	0	0	0	0	k__Fungi; p__Basidiomycota; c__Agaricomycetes; o__Agaricales; f__Inocybaceae; g__Inocybe; s__Inocybe cf squarrosoannulata CLC2292
OTU_1845	0	0	0	0	0	0	1	0	0	0	0	0	0	0	0	0	0	0	0	0	0	0	0	0	0	0	0	0	0	0	0	0	0	1	0.030303	1	0.030303	1.61375e-06	1	0	0	0	0	0	k__Fungi; p__Ascomycota; c__Eurotiomycetes; o__Eurotiales; f__Trichocomaceae; g__Penicillium; s__Penicillium nothofagi
OTU_1137	0	0	0	0	0	1	0	0	0	0	0	0	0	0	0	0	0	0	0	0	0	0	0	0	0	0	0	0	0	0	0	0	0	1	0.030303	1	0.030303	1.61375e-06	0	0	0	0	0	0	No blast hit
OTU_832	0	0	0	0	0	0	0	0	0	0	0	0	0	0	0	0	0	0	0	0	0	0	0	0	0	0	0	0	0	0	1	0	0	1	0.030303	1	0.030303	1.61375e-06	0	0	0	0	0	0	k__Fungi; p__Ascomycota; c__Sordariomycetes; o__Hypocreales; f__unidentified; g__unidentified; s__Hypocreales sp
OTU_1203	0	0	0	0	0	0	1	0	0	0	0	0	0	0	0	0	0	0	0	0	0	0	0	0	0	0	0	0	0	0	0	0	0	1	0.030303	1	0.030303	1.61375e-06	1	0	0	0	0	0	k__Fungi; p__Ascomycota; c__Sordariomycetes; o__Sordariales; f__Chaetomiaceae; g__Humicola; s__Humicola sp JZ_115
OTU_897	0	0	0	0	0	0	0	0	0	0	0	0	0	0	1	0	0	0	0	0	0	0	0	0	0	0	0	0	0	0	0	0	0	1	0.030303	1	0.030303	1.61375e-06	0	0	0	0	0	0	k__Fungi; p__Ascomycota; c__Leotiomycetes; o__unidentified; f__unidentified; g__unidentified; s__Leotiomycetes sp
OTU_863	0	0	0	0	0	0	0	0	0	0	0	0	0	0	0	0	0	1	0	0	0	0	0	0	0	0	0	0	0	0	0	0	0	1	0.030303	1	0.030303	1.61375e-06	0	0	0	0	0	0	k__Fungi; p__Ascomycota; c__Dothideomycetes; o__Pleosporales; f__Incertae sedis; g__Boeremia; s__Boeremia exigua var. populi
OTU_485	0	0	1	0	0	0	0	0	0	0	0	0	0	0	0	0	0	0	0	0	0	0	0	0	0	0	0	0	0	0	0	0	0	1	0.030303	1	0.030303	1.61375e-06	0	0	0	0	0	0	k__Fungi; p__Ascomycota; c__Lecanoromycetes; o__Pertusariales; f__Ochrolechiaceae; g__Ochrolechia; s__Ochrolechia frigida
OTU_137	0	0	0	0	0	0	0	0	0	0	0	0	0	1	0	0	0	0	0	0	0	0	0	0	0	0	0	0	0	0	0	0	0	1	0.030303	1	0.030303	1.61375e-06	0	1	0	0	0	0	k__Fungi; p__Ascomycota; c__Lecanoromycetes; o__Incertae sedis; f__Coniocybaceae; g__Sclerophora; s__Sclerophora peronella
OTU_376	0	0	0	0	0	0	0	0	0	0	0	0	0	1	0	0	0	0	0	0	0	0	0	0	0	0	0	0	0	0	0	0	0	1	0.030303	1	0.030303	1.61375e-06	0	0	0	0	0	0	k__Fungi; p__Ascomycota; c__Dothideomycetes; o__Pleosporales; f__unidentified; g__unidentified; s__Pleosporales sp
OTU_1617	0	0	0	0	0	0	0	0	0	0	0	0	1	0	0	0	0	0	0	0	0	0	0	0	0	0	0	0	0	0	0	0	0	1	0.030303	1	0.030303	1.61375e-06	0	0	0	0	0	0	No blast hit
OTU_796	0	0	0	0	0	0	0	0	0	0	0	0	0	0	0	0	0	0	0	0	0	0	0	0	0	0	0	0	0	1	0	0	0	1	0.030303	1	0.030303	1.61375e-06	0	0	0	0	0	0	k__Fungi; p__Ascomycota; c__Incertae sedis; o__Incertae sedis; f__Incertae sedis; g__Chalara; s__Chalara longipes
OTU_1831	0	0	0	0	0	0	0	0	0	0	0	0	0	0	0	0	0	0	0	0	0	0	0	0	0	0	0	0	0	0	0	1	0	1	0.030303	1	0.030303	1.61375e-06	0	0	0	0	0	0	k__Fungi; p__Basidiomycota; c__Microbotryomycetes; o__Sporidiobolales; f__unidentified; g__unidentified; s__Sporidiobolales sp
OTU_672	0	0	0	0	0	1	0	0	0	0	0	0	0	0	0	0	0	0	0	0	0	0	0	0	0	0	0	0	0	0	0	0	0	1	0.030303	1	0.030303	1.61375e-06	0	0	0	0	0	0	k__Fungi; p__Ascomycota; c__Dothideomycetes; o__Pleosporales; f__unidentified; g__unidentified; s__Pleosporales sp
OTU_1782	0	0	0	0	0	0	1	0	0	0	0	0	0	0	0	0	0	0	0	0	0	0	0	0	0	0	0	0	0	0	0	0	0	1	0.030303	1	0.030303	1.61375e-06	0	0	0	0	0	0	k__Fungi; p__Ascomycota; c__Eurotiomycetes; o__Chaetothyriales; f__unidentified; g__unidentified; s__Chaetothyriales sp
OTU_977	0	0	0	0	0	0	0	0	0	0	0	0	0	0	0	0	0	0	0	0	0	0	1	0	0	0	0	0	0	0	0	0	0	1	0.030303	1	0.030303	1.61375e-06	0	0	0	0	0	0	k__Fungi; p__Ascomycota; c__Leotiomycetes; o__Helotiales; f__unidentified; g__unidentified; s__Helotiales sp
OTU_1367	0	0	0	0	0	0	0	0	0	0	0	0	0	0	0	0	0	0	0	0	0	0	0	0	0	0	1	0	0	0	0	0	0	1	0.030303	1	0.030303	1.61375e-06	0	0	0	0	0	0	k__Fungi; p__Zygomycota; c__Incertae sedis; o__Mortierellales; f__Mortierellaceae; g__Mortierella; s__Mortierella sp
OTU_68	0	0	0	0	1	0	0	0	0	0	0	0	0	0	0	0	0	0	0	0	0	0	0	0	0	0	0	0	0	0	0	0	0	1	0.030303	1	0.030303	1.61375e-06	0	0	0	0	0	0	k__Fungi; p__Ascomycota; c__Lecanoromycetes; o__Acarosporales; f__Acarosporaceae; g__Acarospora; s__Acarospora smaragdula
OTU_1181	0	0	0	0	0	0	0	0	0	0	0	0	0	0	0	0	0	0	0	1	0	0	0	0	0	0	0	0	0	0	0	0	0	1	0.030303	1	0.030303	1.61375e-06	0	1	0	0	0	0	k__Fungi; p__Ascomycota; c__Sordariomycetes; o__Hypocreales; f__unidentified; g__unidentified; s__Hypocreales sp
OTU_1247	0	0	0	0	0	0	1	0	0	0	0	0	0	0	0	0	0	0	0	0	0	0	0	0	0	0	0	0	0	0	0	0	0	1	0.030303	1	0.030303	1.61375e-06	0	0	0	0	0	0	No blast hit
OTU_1144	0	0	0	0	0	0	0	0	1	0	0	0	0	0	0	0	0	0	0	0	0	0	0	0	0	0	0	0	0	0	0	0	0	1	0.030303	1	0.030303	1.61375e-06	0	0	0	0	0	0	k__Fungi; p__Ascomycota; c__Dothideomycetes; o__unidentified; f__unidentified; g__unidentified; s__Dothideomycetes sp
OTU_32	0	0	0	0	0	0	0	0	0	0	0	0	0	0	0	0	0	0	0	0	0	0	0	0	1	0	0	0	0	0	0	0	0	1	0.030303	1	0.030303	1.61375e-06	0	0	0	0	0	0	k__Fungi; p__Ascomycota; c__Leotiomycetes; o__Incertae sedis; f__Incertae sedis; g__Collophora; s__Collophora sp
OTU_557	0	0	1	0	0	0	0	0	0	0	0	0	0	0	0	0	0	0	0	0	0	0	0	0	0	0	0	0	0	0	0	0	0	1	0.030303	1	0.030303	1.61375e-06	0	0	0	0	0	0	k__Fungi; p__Ascomycota; c__Lecanoromycetes; o__Pertusariales; f__Ochrolechiaceae; g__Ochrolechia; s__Ochrolechia frigida
OTU_1864	0	0	0	0	0	0	0	0	0	0	0	0	0	1	0	0	0	0	0	0	0	0	0	0	0	0	0	0	0	0	0	0	0	1	0.030303	1	0.030303	1.61375e-06	0	0	0	0	0	0	k__Fungi; p__Basidiomycota; c__Agaricomycetes; o__Polyporales; f__Fomitopsidaceae; g__Postia; s__Postia sp
OTU_1068	0	0	1	0	0	0	0	0	0	0	0	0	0	0	0	0	0	0	0	0	0	0	0	0	0	0	0	0	0	0	0	0	0	1	0.030303	1	0.030303	1.61375e-06	0	0	0	0	0	0	k__Fungi; p__Ascomycota; c__Leotiomycetes; o__Leotiales; f__Leotiaceae; g__Alatospora; s__Alatospora sp
OTU_165	0	0	0	0	0	0	1	0	0	0	0	0	0	0	0	0	0	0	0	0	0	0	0	0	0	0	0	0	0	0	0	0	0	1	0.030303	1	0.030303	1.61375e-06	0	0	0	0	0	0	k__Fungi; p__Ascomycota; c__Leotiomycetes; o__Helotiales; f__Helotiaceae; g__Crocicreas; s__Crocicreas sp
OTU_1193	1	0	0	0	0	0	0	0	0	0	0	0	0	0	0	0	0	0	0	0	0	0	0	0	0	0	0	0	0	0	0	0	0	1	0.030303	1	0.030303	1.61375e-06	1	0	0	0	0	0	k__Fungi; p__Ascomycota; c__Eurotiomycetes; o__Chaetothyriales; f__Herpotrichiellaceae; g__Exophiala; s__Exophiala moniliae
OTU_1333	0	0	0	0	0	0	0	0	0	0	1	0	0	0	0	0	0	0	0	0	0	0	0	0	0	0	0	0	0	0	0	0	0	1	0.030303	1	0.030303	1.61375e-06	0	0	0	0	0	0	k__Fungi; p__Ascomycota; c__Leotiomycetes; o__unidentified; f__unidentified; g__unidentified; s__Leotiomycetes sp
OTU_169	0	0	0	0	0	0	0	0	0	0	0	0	0	0	0	0	0	0	0	0	0	0	0	0	0	1	0	0	0	0	0	0	0	1	0.030303	1	0.030303	1.61375e-06	0	0	0	0	0	0	k__Fungi; p__Ascomycota; c__Dothideomycetes; o__Myriangiales; f__unidentified; g__unidentified; s__Myriangiales sp
OTU_1051	0	0	0	0	0	0	1	0	0	0	0	0	0	0	0	0	0	0	0	0	0	0	0	0	0	0	0	0	0	0	0	0	0	1	0.030303	1	0.030303	1.61375e-06	0	0	0	0	0	0	k__Fungi; p__Ascomycota; c__Sordariomycetes; o__Sordariales; f__unidentified; g__unidentified; s__Sordariales sp
OTU_1475	1	0	0	0	0	0	0	0	0	0	0	0	0	0	0	0	0	0	0	0	0	0	0	0	0	0	0	0	0	0	0	0	0	1	0.030303	1	0.030303	1.61375e-06	1	0	0	0	0	0	k__Fungi; p__Basidiomycota; c__Agaricomycetes; o__Russulales; f__Russulaceae; g__Russula; s__Russula sp KGP105
OTU_1460	0	0	0	0	0	0	0	0	0	0	0	0	0	0	0	0	0	1	0	0	0	0	0	0	0	0	0	0	0	0	0	0	0	1	0.030303	1	0.030303	1.61375e-06	0	0	0	0	0	0	k__Fungi; p__Ascomycota; c__Lecanoromycetes; o__Pertusariales; f__Ochrolechiaceae; g__Ochrolechia; s__Ochrolechia frigida
OTU_1952	0	0	0	0	1	0	0	0	0	0	0	0	0	0	0	0	0	0	0	0	0	0	0	0	0	0	0	0	0	0	0	0	0	1	0.030303	1	0.030303	1.61375e-06	0	0	0	0	1	0	k__Fungi; p__Ascomycota; c__Leotiomycetes; o__Helotiales; f__Hyaloscyphaceae; g__Arachnopeziza; s__Arachnopeziza sp
OTU_479	0	0	0	0	0	0	0	0	0	0	0	0	0	1	0	0	0	0	0	0	0	0	0	0	0	0	0	0	0	0	0	0	0	1	0.030303	1	0.030303	1.61375e-06	0	0	0	0	0	0	k__Fungi; p__Basidiomycota; c__Agaricomycetes; o__Thelephorales; f__Thelephoraceae; g__Tomentella; s__Tomentella stuposa
OTU_681	0	0	0	0	0	0	0	0	0	0	0	0	0	0	0	0	0	1	0	0	0	0	0	0	0	0	0	0	0	0	0	0	0	1	0.030303	1	0.030303	1.61375e-06	0	0	0	0	0	0	k__Fungi; p__Ascomycota; c__Sordariomycetes; o__Hypocreales; f__Clavicipitaceae; g__Pochonia; s__Pochonia bulbillosa
OTU_1520	0	0	0	0	0	0	0	0	1	0	0	0	0	0	0	0	0	0	0	0	0	0	0	0	0	0	0	0	0	0	0	0	0	1	0.030303	1	0.030303	1.61375e-06	0	0	0	0	0	0	k__Fungi; p__Ascomycota; c__unidentified; o__unidentified; f__unidentified; g__unidentified; s__Ascomycota sp
OTU_958	0	0	0	0	0	0	0	0	0	1	0	0	0	0	0	0	0	0	0	0	0	0	0	0	0	0	0	0	0	0	0	0	0	1	0.030303	1	0.030303	1.61375e-06	0	0	0	0	0	0	k__Fungi; p__Zygomycota; c__Incertae sedis; o__Mortierellales; f__Mortierellaceae; g__Mortierella; s__Mortierella sp
OTU_1746	0	0	0	0	0	0	0	0	0	0	0	0	0	0	0	0	0	0	1	0	0	0	0	0	0	0	0	0	0	0	0	0	0	1	0.030303	1	0.030303	1.61375e-06	0	0	0	0	0	0	k__Fungi; p__Basidiomycota; c__Agaricomycetes; o__Polyporales; f__Polyporaceae; g__Sarcoporia; s__Sarcoporia polyspora
OTU_1888	0	0	0	0	0	0	0	0	0	0	0	0	0	0	0	0	0	0	0	1	0	0	0	0	0	0	0	0	0	0	0	0	0	1	0.030303	1	0.030303	1.61375e-06	0	0	0	0	0	0	k__Fungi; p__Ascomycota; c__Dothideomycetes; o__Hysteriales; f__unidentified; g__unidentified; s__Hysteriales sp
OTU_1119	0	0	0	0	0	0	0	0	0	0	0	0	0	0	0	0	0	0	1	0	0	0	0	0	0	0	0	0	0	0	0	0	0	1	0.030303	1	0.030303	1.61375e-06	0	0	0	0	0	0	k__Fungi; p__Ascomycota; c__Incertae sedis; o__Incertae sedis; f__Incertae sedis; g__Chalara; s__Chalara sp
OTU_754	0	0	0	0	0	0	0	0	0	0	0	0	0	0	0	0	0	0	0	0	0	0	0	0	0	0	0	0	0	0	1	0	0	1	0.030303	1	0.030303	1.61375e-06	0	0	0	0	0	0	k__Fungi; p__Ascomycota; c__Leotiomycetes; o__Helotiales; f__unidentified; g__unidentified; s__Helotiales sp
OTU_254	0	0	0	0	0	0	0	0	0	0	0	0	0	0	0	0	0	0	0	0	0	0	0	0	0	0	0	0	1	0	0	0	0	1	0.030303	1	0.030303	1.61375e-06	0	0	0	0	0	0	k__Fungi; p__Ascomycota; c__Lecanoromycetes; o__Pertusariales; f__Ochrolechiaceae; g__Ochrolechia; s__Ochrolechia frigida
OTU_1919	0	0	0	0	1	0	0	0	0	0	0	0	0	0	0	0	0	0	0	0	0	0	0	0	0	0	0	0	0	0	0	0	0	1	0.030303	1	0.030303	1.61375e-06	0	0	0	0	0	0	k__Fungi; p__Ascomycota; c__Lecanoromycetes; o__unidentified; f__unidentified; g__unidentified; s__Lecanoromycetes sp
OTU_339	0	0	0	0	0	0	1	0	0	0	0	0	0	0	0	0	0	0	0	0	0	0	0	0	0	0	0	0	0	0	0	0	0	1	0.030303	1	0.030303	1.61375e-06	0	0	0	0	0	0	k__Fungi; p__Ascomycota; c__Dothideomycetes; o__Pleosporales; f__Sporormiaceae; g__Preussia; s__Preussia sp
OTU_1778	0	0	0	0	0	0	0	0	0	0	0	0	0	0	0	0	0	0	0	0	0	0	0	0	0	0	0	1	0	0	0	0	0	1	0.030303	1	0.030303	1.61375e-06	0	0	0	0	0	0	k__Fungi; p__Basidiomycota; c__Agaricomycetes; o__Boletales; f__Coniophoraceae; g__Coniophora; s__Coniophora puteana
OTU_1186	0	0	0	0	0	0	0	0	0	0	0	0	0	1	0	0	0	0	0	0	0	0	0	0	0	0	0	0	0	0	0	0	0	1	0.030303	1	0.030303	1.61375e-06	0	0	0	0	0	0	k__Fungi; p__Ascomycota; c__Lecanoromycetes; o__Pertusariales; f__Ochrolechiaceae; g__Ochrolechia; s__Ochrolechia frigida
OTU_1675	0	0	0	0	0	0	0	0	0	0	0	0	0	0	0	0	0	0	0	0	0	0	0	0	0	0	0	1	0	0	0	0	0	1	0.030303	1	0.030303	1.61375e-06	0	0	0	0	0	0	k__Fungi; p__Ascomycota; c__Lecanoromycetes; o__Pertusariales; f__Ochrolechiaceae; g__Ochrolechia; s__Ochrolechia frigida
OTU_639	0	0	0	0	0	0	0	1	0	0	0	0	0	0	0	0	0	0	0	0	0	0	0	0	0	0	0	0	0	0	0	0	0	1	0.030303	1	0.030303	1.61375e-06	0	0	0	0	0	0	k__Fungi; p__Basidiomycota; c__unidentified; o__unidentified; f__unidentified; g__unidentified; s__Basidiomycota sp
OTU_1337	0	1	0	0	0	0	0	0	0	0	0	0	0	0	0	0	0	0	0	0	0	0	0	0	0	0	0	0	0	0	0	0	0	1	0.030303	1	0.030303	1.61375e-06	0	1	0	0	0	0	k__Fungi; p__Basidiomycota; c__Agaricomycetes; o__Agaricales; f__Inocybaceae; g__Inocybe; s__Inocybe sp 7 RT_2012
OTU_940	0	0	0	0	0	0	0	0	0	0	0	0	0	0	0	0	1	0	0	0	0	0	0	0	0	0	0	0	0	0	0	0	0	1	0.030303	1	0.030303	1.61375e-06	0	0	0	0	0	0	k__Fungi; p__Basidiomycota; c__Agaricomycetes; o__Polyporales; f__Fomitopsidaceae; g__Fibroporia; s__Fibroporia vaillantii
OTU_1287	0	0	0	0	0	0	0	0	0	0	0	0	0	0	0	0	0	0	0	0	0	0	0	0	0	1	0	0	0	0	0	0	0	1	0.030303	1	0.030303	1.61375e-06	0	0	0	0	0	0	k__Fungi; p__Ascomycota; c__Dothideomycetes; o__Pleosporales; f__Pleosporaceae; g__Drechslera; s__Drechslera sp BAFC 3419
OTU_787	0	0	0	0	0	0	0	0	0	1	0	0	0	0	0	0	0	0	0	0	0	0	0	0	0	0	0	0	0	0	0	0	0	1	0.030303	1	0.030303	1.61375e-06	0	0	0	0	0	0	k__Fungi; p__Ascomycota; c__Dothideomycetes; o__Myriangiales; f__unidentified; g__unidentified; s__Myriangiales sp
OTU_85	0	0	0	0	0	0	0	0	0	0	0	0	0	0	0	0	0	0	0	0	0	0	0	0	1	0	0	0	0	0	0	0	0	1	0.030303	1	0.030303	1.61375e-06	0	0	0	0	0	0	k__Fungi; p__Ascomycota; c__Dothideomycetes; o__Pleosporales; f__Lophiostomataceae; g__Lophiostoma; s__Lophiostoma sp
OTU_1330	0	0	0	0	0	0	0	0	0	0	0	0	0	0	0	0	0	0	0	0	0	0	0	0	1	0	0	0	0	0	0	0	0	1	0.030303	1	0.030303	1.61375e-06	0	0	0	0	0	0	k__Fungi; p__Basidiomycota; c__Tremellomycetes; o__Filobasidiales; f__Filobasidiaceae; g__Cryptococcus; s__Cryptococcus sp
OTU_1064	0	0	0	0	0	0	0	0	0	0	0	0	0	0	0	0	0	0	0	0	0	0	0	0	1	0	0	0	0	0	0	0	0	1	0.030303	1	0.030303	1.61375e-06	0	0	0	0	0	0	k__Fungi; p__Ascomycota; c__Taphrinomycetes; o__Taphrinales; f__Taphrinaceae; g__Taphrina; s__Taphrina dearnessii
OTU_1036	0	0	0	0	0	0	1	0	0	0	0	0	0	0	0	0	0	0	0	0	0	0	0	0	0	0	0	0	0	0	0	0	0	1	0.030303	1	0.030303	1.61375e-06	1	0	0	0	0	0	k__Fungi; p__Basidiomycota; c__Tremellomycetes; o__Tremellales; f__unidentified; g__unidentified; s__Tremellales sp
OTU_300	0	1	0	0	0	0	0	0	0	0	0	0	0	0	0	0	0	0	0	0	0	0	0	0	0	0	0	0	0	0	0	0	0	1	0.030303	1	0.030303	1.61375e-06	0	0	0	0	0	0	k__Fungi; p__Ascomycota; c__Dothideomycetes; o__Pleosporales; f__unidentified; g__unidentified; s__Pleosporales sp
OTU_1631	0	0	0	0	0	0	0	0	0	0	0	0	0	0	0	0	0	0	0	0	0	1	0	0	0	0	0	0	0	0	0	0	0	1	0.030303	1	0.030303	1.61375e-06	0	0	0	0	0	0	k__Fungi; p__Ascomycota; c__unidentified; o__unidentified; f__unidentified; g__unidentified; s__Ascomycota sp
OTU_382	1	0	0	0	0	0	0	0	0	0	0	0	0	0	0	0	0	0	0	0	0	0	0	0	0	0	0	0	0	0	0	0	0	1	0.030303	1	0.030303	1.61375e-06	0	0	0	0	0	0	k__Fungi; p__Ascomycota; c__unidentified; o__unidentified; f__unidentified; g__unidentified; s__Ascomycota sp
OTU_317	0	0	0	0	0	0	0	0	0	1	0	0	0	0	0	0	0	0	0	0	0	0	0	0	0	0	0	0	0	0	0	0	0	1	0.030303	1	0.030303	1.61375e-06	0	0	0	1	0	0	k__Fungi; p__Basidiomycota; c__Microbotryomycetes; o__Sporidiobolales; f__Incertae sedis; g__unidentified; s__Sporidiobolales sp
OTU_332	0	0	0	0	0	0	0	0	0	0	0	0	0	0	0	0	0	0	0	0	0	0	0	0	1	0	0	0	0	0	0	0	0	1	0.030303	1	0.030303	1.61375e-06	0	0	0	0	0	0	k__Fungi; p__Ascomycota; c__Leotiomycetes; o__Helotiales; f__Vibrisseaceae; g__Phialocephala; s__Phialocephala fortinii
OTU_1892	0	0	0	0	0	0	0	0	0	0	0	0	0	0	0	0	0	0	0	0	0	0	0	0	1	0	0	0	0	0	0	0	0	1	0.030303	1	0.030303	1.61375e-06	0	0	0	0	0	0	k__Fungi; p__Zygomycota; c__Incertae sedis; o__Endogonales; f__Endogonaceae; g__Endogone; s__Endogone sp 1 RG_2012
OTU_781	0	0	0	0	0	0	0	0	0	0	0	0	0	0	0	0	0	0	0	0	0	0	0	0	0	0	0	0	1	0	0	0	0	1	0.030303	1	0.030303	1.61375e-06	0	0	0	0	0	0	k__Fungi; p__Ascomycota; c__Leotiomycetes; o__Helotiales; f__Helotiaceae; g__Crocicreas; s__Crocicreas sp
OTU_998	0	1	0	0	0	0	0	0	0	0	0	0	0	0	0	0	0	0	0	0	0	0	0	0	0	0	0	0	0	0	0	0	0	1	0.030303	1	0.030303	1.61375e-06	0	1	0	0	0	0	No blast hit
OTU_540	0	0	0	0	0	0	0	1	0	0	0	0	0	0	0	0	0	0	0	0	0	0	0	0	0	0	0	0	0	0	0	0	0	1	0.030303	1	0.030303	1.61375e-06	0	1	0	0	0	0	No blast hit
OTU_1293	0	0	0	0	0	0	0	1	0	0	0	0	0	0	0	0	0	0	0	0	0	0	0	0	0	0	0	0	0	0	0	0	0	1	0.030303	1	0.030303	1.61375e-06	0	0	0	0	0	0	k__Fungi; p__Ascomycota; c__Dothideomycetes; o__Pleosporales; f__unidentified; g__unidentified; s__Pleosporales sp
OTU_613	0	0	0	0	0	0	0	0	0	0	0	0	0	0	0	0	0	0	0	0	0	0	0	0	0	0	0	0	0	1	0	0	0	1	0.030303	1	0.030303	1.61375e-06	0	0	0	0	0	0	k__Fungi; p__Basidiomycota; c__Agaricomycetes; o__Agaricales; f__Entolomataceae; g__Entoloma; s__Entoloma neglectum
OTU_1735	0	0	0	0	0	0	0	0	0	0	0	0	0	1	0	0	0	0	0	0	0	0	0	0	0	0	0	0	0	0	0	0	0	1	0.030303	1	0.030303	1.61375e-06	0	0	0	0	0	0	k__Fungi; p__Ascomycota; c__Eurotiomycetes; o__Eurotiales; f__Trichocomaceae; g__Penicillium; s__Penicillium sp 0410ARD6F_2
OTU_1623	0	0	0	0	0	0	0	0	1	0	0	0	0	0	0	0	0	0	0	0	0	0	0	0	0	0	0	0	0	0	0	0	0	1	0.030303	1	0.030303	1.61375e-06	0	0	0	0	0	0	k__Fungi; p__Ascomycota; c__Dothideomycetes; o__Pleosporales; f__Phaeosphaeriaceae; g__Ampelomyces; s__Ampelomyces quisqualis
OTU_668	0	0	0	0	0	0	0	0	0	0	0	0	0	0	0	0	0	0	0	0	0	0	0	0	1	0	0	0	0	0	0	0	0	1	0.030303	1	0.030303	1.61375e-06	0	0	0	0	0	0	k__Fungi; p__Ascomycota; c__unidentified; o__unidentified; f__unidentified; g__unidentified; s__Ascomycota sp
OTU_1436	0	0	0	0	0	0	0	0	0	0	0	1	0	0	0	0	0	0	0	0	0	0	0	0	0	0	0	0	0	0	0	0	0	1	0.030303	1	0.030303	1.61375e-06	0	0	0	0	0	1	k__Fungi; p__Ascomycota; c__Dothideomycetes; o__Hysteriales; f__Gloniaceae; g__Cenococcum; s__Cenococcum geophilum
OTU_299	0	0	0	0	0	0	0	0	0	0	0	0	0	0	0	0	0	0	0	0	0	0	0	1	0	0	0	0	0	0	0	0	0	1	0.030303	1	0.030303	1.61375e-06	0	0	0	0	0	1	k__Fungi; p__Ascomycota; c__Dothideomycetes; o__Capnodiales; f__Mycosphaerellaceae; g__unidentified; s__Mycosphaerellaceae sp
OTU_84	0	0	0	0	0	0	0	0	0	0	0	0	0	0	0	0	0	0	0	0	1	0	0	0	0	0	0	0	0	0	0	0	0	1	0.030303	1	0.030303	1.61375e-06	0	0	0	0	0	0	k__Fungi; p__Basidiomycota; c__Agaricomycetes; o__Polyporales; f__Polyporaceae; g__Perenniporia; s__Perenniporia narymica
OTU_1258	0	0	0	0	0	0	0	0	0	0	0	1	0	0	0	0	0	0	0	0	0	0	0	0	0	0	0	0	0	0	0	0	0	1	0.030303	1	0.030303	1.61375e-06	0	0	0	0	0	0	k__Fungi; p__Basidiomycota; c__Agaricomycetes; o__Agaricales; f__Entolomataceae; g__Entoloma; s__Entoloma neglectum
OTU_234	0	0	0	0	0	0	0	0	0	0	0	0	0	0	0	0	0	0	0	0	0	1	0	0	0	0	0	0	0	0	0	0	0	1	0.030303	1	0.030303	1.61375e-06	0	0	0	0	0	0	k__Fungi; p__Basidiomycota; c__Agaricomycetes; o__unidentified; f__unidentified; g__unidentified; s__Agaricomycetes sp
OTU_1086	0	0	0	0	0	0	0	0	0	0	0	0	0	0	0	0	0	0	0	0	0	0	0	0	1	0	0	0	0	0	0	0	0	1	0.030303	1	0.030303	1.61375e-06	0	0	0	0	0	0	No blast hit
OTU_1167	0	0	0	0	0	0	0	0	0	0	0	0	0	0	0	0	0	0	1	0	0	0	0	0	0	0	0	0	0	0	0	0	0	1	0.030303	1	0.030303	1.61375e-06	0	0	0	0	0	0	k__Fungi; p__Ascomycota; c__unidentified; o__unidentified; f__unidentified; g__unidentified; s__Ascomycota sp
OTU_503	0	0	0	0	0	0	0	0	0	0	0	0	0	0	1	0	0	0	0	0	0	0	0	0	0	0	0	0	0	0	0	0	0	1	0.030303	1	0.030303	1.61375e-06	0	0	0	0	0	0	k__Fungi; p__Basidiomycota; c__Agaricomycetes; o__Agaricales; f__Pluteaceae; g__Pluteus; s__Pluteus longistriatus
OTU_1981	0	0	0	0	0	0	0	0	0	0	0	0	0	0	0	0	0	0	0	0	1	0	0	0	0	0	0	0	0	0	0	0	0	1	0.030303	1	0.030303	1.61375e-06	0	0	0	0	0	0	k__Fungi; p__Ascomycota; c__Dothideomycetes; o__Myriangiales; f__unidentified; g__unidentified; s__Myriangiales sp
OTU_1607	0	0	0	1	0	0	0	0	0	0	0	0	0	0	0	0	0	0	0	0	0	0	0	0	0	0	0	0	0	0	0	0	0	1	0.030303	1	0.030303	1.61375e-06	0	0	0	0	0	0	k__Fungi; p__Ascomycota; c__Eurotiomycetes; o__Eurotiales; f__Trichocomaceae; g__Penicillium; s__Penicillium sp R203
OTU_571	0	0	0	0	1	0	0	0	0	0	0	0	0	0	0	0	0	0	0	0	0	0	0	0	0	0	0	0	0	0	0	0	0	1	0.030303	1	0.030303	1.61375e-06	0	0	0	0	0	0	k__Fungi; p__Ascomycota; c__Eurotiomycetes; o__Verrucariales; f__Verrucariaceae; g__unidentified; s__Verrucariaceae sp
OTU_1488	0	0	0	1	0	0	0	0	0	0	0	0	0	0	0	0	0	0	0	0	0	0	0	0	0	0	0	0	0	0	0	0	0	1	0.030303	1	0.030303	1.61375e-06	0	0	0	0	0	0	k__Fungi; p__Basidiomycota; c__Agaricomycetes; o__Polyporales; f__Ganodermataceae; g__Ganoderma; s__Ganoderma lucidum
OTU_837	0	0	0	0	0	0	0	0	0	1	0	0	0	0	0	0	0	0	0	0	0	0	0	0	0	0	0	0	0	0	0	0	0	1	0.030303	1	0.030303	1.61375e-06	0	0	0	1	0	0	k__Fungi; p__Basidiomycota; c__Agaricomycetes; o__Agaricales; f__Tricholomataceae; g__Tricholoma; s__Tricholoma frondosae
OTU_319	0	0	0	0	0	0	1	0	0	0	0	0	0	0	0	0	0	0	0	0	0	0	0	0	0	0	0	0	0	0	0	0	0	1	0.030303	1	0.030303	1.61375e-06	0	0	0	0	0	0	k__Fungi; p__Ascomycota; c__Leotiomycetes; o__Helotiales; f__Incertae sedis; g__Xylogone; s__Xylogone sphaerospora
OTU_2036	0	0	0	0	0	0	0	0	0	0	0	0	0	0	0	0	0	0	1	0	0	0	0	0	0	0	0	0	0	0	0	0	0	1	0.030303	1	0.030303	1.61375e-06	0	0	0	0	0	0	k__Fungi; p__Basidiomycota; c__Agaricomycetes; o__Phallales; f__Phallaceae; g__Phallus; s__Phallus rugulosus
OTU_240	0	0	0	0	0	0	0	0	0	0	0	0	0	0	0	0	0	0	0	0	0	0	0	0	0	0	0	0	1	0	0	0	0	1	0.030303	1	0.030303	1.61375e-06	0	0	0	0	0	0	k__Fungi; p__Ascomycota; c__Dothideomycetes; o__Pleosporales; f__Incertae sedis; g__Phoma; s__Phoma boeremae
OTU_1529	0	0	0	0	0	0	0	0	0	0	0	0	0	0	0	0	1	0	0	0	0	0	0	0	0	0	0	0	0	0	0	0	0	1	0.030303	1	0.030303	1.61375e-06	0	0	0	0	0	0	k__Fungi; p__Basidiomycota; c__Tremellomycetes; o__Tremellales; f__Incertae sedis; g__Derxomyces; s__Derxomyces sp LTD_2009b
OTU_66	0	0	0	0	0	0	0	0	0	0	0	0	0	0	0	0	0	0	0	0	0	0	0	0	0	0	0	0	0	0	0	1	0	1	0.030303	1	0.030303	1.61375e-06	0	0	0	0	0	0	k__Fungi; p__Basidiomycota; c__Agaricomycetes; o__Cantharellales; f__Clavulinaceae; g__Clavulina; s__Clavulina rugosa
OTU_1007	0	0	0	0	0	0	1	0	0	0	0	0	0	0	0	0	0	0	0	0	0	0	0	0	0	0	0	0	0	0	0	0	0	1	0.030303	1	0.030303	1.61375e-06	0	0	0	0	0	0	k__Fungi; p__Basidiomycota; c__Agaricomycetes; o__Boletales; f__Suillaceae; g__Suillus; s__Suillus pictus
OTU_1447	0	0	0	0	1	0	0	0	0	0	0	0	0	0	0	0	0	0	0	0	0	0	0	0	0	0	0	0	0	0	0	0	0	1	0.030303	1	0.030303	1.61375e-06	0	0	0	0	0	0	k__Fungi; p__Basidiomycota; c__unidentified; o__unidentified; f__unidentified; g__unidentified; s__Basidiomycota sp
OTU_1076	0	0	0	1	0	0	0	0	0	0	0	0	0	0	0	0	0	0	0	0	0	0	0	0	0	0	0	0	0	0	0	0	0	1	0.030303	1	0.030303	1.61375e-06	0	0	0	0	0	0	k__Fungi; p__Basidiomycota; c__Agaricomycetes; o__Agaricales; f__Agaricaceae; g__Bovista; s__Bovista cretacea
OTU_2091	0	0	0	0	0	0	0	0	0	0	0	0	0	0	0	0	0	0	0	1	0	0	0	0	0	0	0	0	0	0	0	0	0	1	0.030303	1	0.030303	1.61375e-06	0	0	0	0	0	0	k__Fungi; p__Ascomycota; c__Eurotiomycetes; o__Chaetothyriales; f__Herpotrichiellaceae; g__unidentified; s__Herpotrichiellaceae sp
OTU_1524	0	0	0	0	0	0	0	0	0	0	0	0	0	0	0	0	0	0	0	0	1	0	0	0	0	0	0	0	0	0	0	0	0	1	0.030303	1	0.030303	1.61375e-06	0	0	0	0	0	0	k__Fungi; p__Basidiomycota; c__Tremellomycetes; o__Tremellales; f__Incertae sedis; g__Derxomyces; s__Derxomyces sp LTD_2009b
OTU_582	0	0	0	0	0	0	0	0	0	0	0	0	0	0	0	0	0	0	1	0	0	0	0	0	0	0	0	0	0	0	0	0	0	1	0.030303	1	0.030303	1.61375e-06	0	0	0	0	0	0	k__Fungi; p__Ascomycota; c__Dothideomycetes; o__Myriangiales; f__unidentified; g__unidentified; s__Myriangiales sp
OTU_1128	0	0	0	0	0	0	0	0	1	0	0	0	0	0	0	0	0	0	0	0	0	0	0	0	0	0	0	0	0	0	0	0	0	1	0.030303	1	0.030303	1.61375e-06	0	0	0	0	0	0	k__Fungi; p__Ascomycota; c__Pezizomycetes; o__Pezizales; f__Helvellaceae; g__Helvella; s__Helvella vespertina
OTU_930	0	0	0	0	0	0	0	0	0	0	0	0	0	0	0	0	0	0	0	0	0	0	0	0	0	0	0	1	0	0	0	0	0	1	0.030303	1	0.030303	1.61375e-06	0	0	0	0	0	0	k__Fungi; p__Ascomycota; c__Dothideomycetes; o__Venturiales; f__Venturiaceae; g__unidentified; s__Venturiaceae sp
OTU_627	0	0	0	0	0	1	0	0	0	0	0	0	0	0	0	0	0	0	0	0	0	0	0	0	0	0	0	0	0	0	0	0	0	1	0.030303	1	0.030303	1.61375e-06	0	0	0	0	0	1	k__Fungi; p__Ascomycota; c__Leotiomycetes; o__Rhytismatales; f__unidentified; g__unidentified; s__Rhytismatales sp
OTU_712	0	0	0	0	0	0	0	0	0	0	1	0	0	0	0	0	0	0	0	0	0	0	0	0	0	0	0	0	0	0	0	0	0	1	0.030303	1	0.030303	1.61375e-06	0	0	0	0	1	0	No blast hit
OTU_1756	0	0	0	0	0	0	0	0	0	0	0	0	0	0	0	1	0	0	0	0	0	0	0	0	0	0	0	0	0	0	0	0	0	1	0.030303	1	0.030303	1.61375e-06	0	0	0	0	0	0	k__Fungi; p__Basidiomycota; c__Agaricomycetes; o__Auriculariales; f__unidentified; g__unidentified; s__Auriculariales sp
OTU_1989	0	0	0	0	0	0	0	0	0	0	0	0	0	0	0	0	0	0	0	0	0	0	0	0	0	1	0	0	0	0	0	0	0	1	0.030303	1	0.030303	1.61375e-06	0	0	0	0	0	0	k__Fungi; p__Basidiomycota; c__Agaricomycetes; o__Agaricales; f__Cortinariaceae; g__Cortinarius; s__Cortinarius sp
OTU_1942	0	0	0	0	0	0	0	0	0	1	0	0	0	0	0	0	0	0	0	0	0	0	0	0	0	0	0	0	0	0	0	0	0	1	0.030303	1	0.030303	1.61375e-06	0	0	0	0	0	0	k__Fungi; p__Basidiomycota; c__Agaricomycetes; o__Hymenochaetales; f__Hymenochaetaceae; g__unidentified; s__Hymenochaetaceae sp
OTU_1081	0	0	0	0	0	0	0	0	0	0	0	0	0	0	0	1	0	0	0	0	0	0	0	0	0	0	0	0	0	0	0	0	0	1	0.030303	1	0.030303	1.61375e-06	0	0	0	1	0	0	k__Fungi; p__Basidiomycota; c__Agaricomycetes; o__Polyporales; f__Polyporaceae; g__Fomes; s__Fomes fomentarius
OTU_1539	0	0	0	0	0	0	0	1	0	0	0	0	0	0	0	0	0	0	0	0	0	0	0	0	0	0	0	0	0	0	0	0	0	1	0.030303	1	0.030303	1.61375e-06	0	0	0	0	0	0	k__Fungi; p__Ascomycota; c__Dothideomycetes; o__unidentified; f__unidentified; g__unidentified; s__Dothideomycetes sp
OTU_1621	0	0	0	0	0	0	0	0	0	0	0	0	0	0	0	0	0	0	0	0	0	1	0	0	0	0	0	0	0	0	0	0	0	1	0.030303	1	0.030303	1.61375e-06	0	0	0	0	0	0	k__Fungi; p__Basidiomycota; c__Tremellomycetes; o__Tremellales; f__Incertae sedis; g__Cryptococcus; s__Cryptococcus sp QMW_2009a
OTU_944	0	0	0	0	1	0	0	0	0	0	0	0	0	0	0	0	0	0	0	0	0	0	0	0	0	0	0	0	0	0	0	0	0	1	0.030303	1	0.030303	1.61375e-06	0	0	0	0	0	0	k__Fungi; p__Basidiomycota; c__Agaricomycetes; o__Russulales; f__Stereaceae; g__Gloeocystidiellum; s__Gloeocystidiellum sp
OTU_1191	0	0	0	0	1	0	0	0	0	0	0	0	0	0	0	0	0	0	0	0	0	0	0	0	0	0	0	0	0	0	0	0	0	1	0.030303	1	0.030303	1.61375e-06	0	0	0	0	1	0	k__Fungi; p__Ascomycota; c__Leotiomycetes; o__Helotiales; f__unidentified; g__unidentified; s__Helotiales sp
OTU_1150	1	0	0	0	0	0	0	0	0	0	0	0	0	0	0	0	0	0	0	0	0	0	0	0	0	0	0	0	0	0	0	0	0	1	0.030303	1	0.030303	1.61375e-06	1	0	0	0	0	0	k__Fungi; p__Ascomycota; c__Incertae sedis; o__Incertae sedis; f__Incertae sedis; g__Knufia; s__Knufia sp
OTU_497	0	0	0	0	0	0	0	0	0	0	0	1	0	0	0	0	0	0	0	0	0	0	0	0	0	0	0	0	0	0	0	0	0	1	0.030303	1	0.030303	1.61375e-06	0	0	0	0	0	0	k__Fungi; p__Basidiomycota; c__Agaricomycetes; o__Agaricales; f__Tricholomataceae; g__Leucopaxillus; s__Leucopaxillus cerealis
OTU_51	0	0	0	0	0	0	0	0	1	0	0	0	0	0	0	0	0	0	0	0	0	0	0	0	0	0	0	0	0	0	0	0	0	1	0.030303	1	0.030303	1.61375e-06	0	0	0	0	0	0	k__Fungi; p__Zygomycota; c__Incertae sedis; o__Mortierellales; f__Mortierellaceae; g__Mortierella; s__Mortierella sp VN2_2_5
OTU_862	0	0	0	0	0	0	0	0	0	0	0	0	0	0	0	0	0	0	0	1	0	0	0	0	0	0	0	0	0	0	0	0	0	1	0.030303	1	0.030303	1.61375e-06	0	1	0	0	0	0	k__Fungi; p__Basidiomycota; c__Agaricomycetes; o__Boletales; f__Gyroporaceae; g__Gyroporus; s__Gyroporus castaneus
OTU_2037	0	0	0	0	0	0	0	0	0	0	0	0	0	0	0	0	1	0	0	0	0	0	0	0	0	0	0	0	0	0	0	0	0	1	0.030303	1	0.030303	1.61375e-06	0	0	0	0	0	0	k__Fungi; p__Ascomycota; c__Dothideomycetes; o__Pleosporales; f__Pleosporaceae; g__Alternaria; s__Alternaria cinerariae
OTU_1918	0	0	0	0	0	0	0	0	0	0	0	0	0	0	0	0	0	0	0	0	0	0	0	0	0	0	0	0	0	0	0	1	0	1	0.030303	1	0.030303	1.61375e-06	0	0	0	0	0	0	k__Fungi; p__Basidiomycota; c__Agaricomycetes; o__Polyporales; f__Meruliaceae; g__Phlebia; s__Phlebia tuberculata
OTU_1805	0	0	0	1	0	0	0	0	0	0	0	0	0	0	0	0	0	0	0	0	0	0	0	0	0	0	0	0	0	0	0	0	0	1	0.030303	1	0.030303	1.61375e-06	0	0	0	0	0	0	k__Fungi; p__Basidiomycota; c__Agaricomycetes; o__Agaricales; f__Entolomataceae; g__Entoloma; s__Entoloma sp
OTU_815	0	0	0	0	0	0	1	0	0	0	0	0	0	0	0	0	0	0	0	0	0	0	0	0	0	0	0	0	0	0	0	0	0	1	0.030303	1	0.030303	1.61375e-06	0	0	0	0	0	0	k__Fungi; p__Ascomycota; c__Leotiomycetes; o__Helotiales; f__Helotiaceae; g__Rhizoscyphus; s__Rhizoscyphus sp
OTU_148	0	0	0	0	0	0	0	1	0	0	0	0	0	0	0	0	0	0	0	0	0	0	0	0	0	0	0	0	0	0	0	0	0	1	0.030303	1	0.030303	1.61375e-06	0	0	0	0	0	0	k__Fungi; p__Basidiomycota; c__Tremellomycetes; o__Cystofilobasidiales; f__Cystofilobasidiaceae; g__Udeniomyces; s__Udeniomyces pyricola
OTU_309	1	0	0	0	0	0	0	0	0	0	0	0	0	0	0	0	0	0	0	0	0	0	0	0	0	0	0	0	0	0	0	0	0	1	0.030303	1	0.030303	1.61375e-06	0	0	0	0	0	0	k__Fungi; p__Basidiomycota; c__Agaricomycetes; o__Sebacinales; f__unidentified; g__unidentified; s__Sebacinales sp
OTU_1187	1	0	0	0	0	0	0	0	0	0	0	0	0	0	0	0	0	0	0	0	0	0	0	0	0	0	0	0	0	0	0	0	0	1	0.030303	1	0.030303	1.61375e-06	1	0	0	0	0	0	k__Fungi; p__Basidiomycota; c__Tremellomycetes; o__Tremellales; f__Incertae sedis; g__Bullera; s__Bullera sp VY_86
OTU_1098	0	0	0	0	0	0	0	0	0	0	0	0	0	0	0	0	0	0	0	0	0	0	0	0	0	0	0	0	1	0	0	0	0	1	0.030303	1	0.030303	1.61375e-06	0	0	0	0	0	0	k__Fungi; p__Basidiomycota; c__Agaricomycetes; o__Thelephorales; f__Thelephoraceae; g__Tomentella; s__Tomentella sp
OTU_41	0	0	0	0	0	0	0	0	0	0	0	0	0	0	0	0	0	0	0	0	0	0	0	0	0	0	0	0	1	0	0	0	0	1	0.030303	1	0.030303	1.61375e-06	0	0	0	0	0	0	k__Fungi; p__Ascomycota; c__Dothideomycetes; o__Myriangiales; f__unidentified; g__unidentified; s__Myriangiales sp
OTU_1037	0	0	0	0	0	0	0	0	0	0	0	0	0	0	0	0	0	0	0	0	0	0	0	0	0	1	0	0	0	0	0	0	0	1	0.030303	1	0.030303	1.61375e-06	0	0	0	0	0	0	k__Fungi; p__Ascomycota; c__Dothideomycetes; o__Pleosporales; f__Incertae sedis; g__Phoma; s__Phoma sp FF_2011
OTU_1266	0	0	0	0	0	1	0	0	0	0	0	0	0	0	0	0	0	0	0	0	0	0	0	0	0	0	0	0	0	0	0	0	0	1	0.030303	1	0.030303	1.61375e-06	0	0	0	0	0	1	k__Fungi; p__Ascomycota; c__Dothideomycetes; o__unidentified; f__unidentified; g__unidentified; s__Dothideomycetes sp
OTU_1868	0	0	0	0	0	0	0	0	1	0	0	0	0	0	0	0	0	0	0	0	0	0	0	0	0	0	0	0	0	0	0	0	0	1	0.030303	1	0.030303	1.61375e-06	0	0	0	0	0	0	k__Fungi; p__Basidiomycota; c__Agaricomycetes; o__Agaricales; f__Strophariaceae; g__Hebeloma; s__Hebeloma sp
OTU_931	0	0	0	0	0	0	0	0	1	0	0	0	0	0	0	0	0	0	0	0	0	0	0	0	0	0	0	0	0	0	0	0	0	1	0.030303	1	0.030303	1.61375e-06	0	0	1	0	0	0	k__Fungi; p__Basidiomycota; c__Agaricomycetes; o__Agaricales; f__Inocybaceae; g__Tubaria; s__Tubaria romagnesiana
OTU_1069	0	0	0	0	0	0	0	0	0	0	0	0	0	0	0	0	0	0	0	0	0	0	0	0	1	0	0	0	0	0	0	0	0	1	0.030303	1	0.030303	1.61375e-06	0	0	0	0	0	0	k__Fungi; p__Ascomycota; c__Dothideomycetes; o__Pleosporales; f__Incertae sedis; g__Phoma; s__Phoma sp FF_2011
OTU_477	0	0	0	0	0	0	0	0	0	0	0	0	0	0	0	0	0	0	0	0	1	0	0	0	0	0	0	0	0	0	0	0	0	1	0.030303	1	0.030303	1.61375e-06	0	0	1	0	0	0	k__Fungi; p__Basidiomycota; c__Agaricomycetes; o__Polyporales; f__Phanerochaetaceae; g__Phanerochaete; s__Phanerochaete sordida
OTU_358	0	0	0	0	0	0	0	0	0	0	0	0	0	0	0	0	0	0	0	0	1	0	0	0	0	0	0	0	0	0	0	0	0	1	0.030303	1	0.030303	1.61375e-06	0	0	0	0	0	0	k__Fungi; p__Basidiomycota; c__Agaricomycetes; o__Polyporales; f__Meripilaceae; g__Physisporinus; s__Physisporinus sanguinolentus
OTU_267	0	0	0	0	0	0	0	0	0	0	0	0	0	0	0	0	0	0	1	0	0	0	0	0	0	0	0	0	0	0	0	0	0	1	0.030303	1	0.030303	1.61375e-06	0	0	0	0	0	0	k__Fungi; p__Basidiomycota; c__Agaricomycetes; o__Trechisporales; f__Hydnodontaceae; g__Trechispora; s__Trechispora cohaerens
OTU_297	0	0	0	0	0	0	0	0	0	0	0	0	0	0	0	0	0	0	0	0	0	0	0	0	0	0	1	0	0	0	0	0	0	1	0.030303	1	0.030303	1.61375e-06	0	0	0	0	0	0	k__Fungi; p__Basidiomycota; c__Tremellomycetes; o__Tremellales; f__Incertae sedis; g__Bullera; s__Bullera sp VY_86
OTU_1774	0	0	0	0	0	0	0	0	0	0	0	0	0	0	0	0	0	0	0	0	0	0	0	1	0	0	0	0	0	0	0	0	0	1	0.030303	1	0.030303	1.61375e-06	0	0	0	0	0	0	k__Fungi; p__Basidiomycota; c__Agaricomycetes; o__Atheliales; f__Atheliaceae; g__Piloderma; s__Piloderma sp
OTU_98	1	0	0	0	0	0	0	0	0	0	0	0	0	0	0	0	0	0	0	0	0	0	0	0	0	0	0	0	0	0	0	0	0	1	0.030303	1	0.030303	1.61375e-06	0	0	0	0	0	0	No blast hit
OTU_867	0	0	0	0	0	0	0	1	0	0	0	0	0	0	0	0	0	0	0	0	0	0	0	0	0	0	0	0	0	0	0	0	0	1	0.030303	1	0.030303	1.61375e-06	0	0	0	0	0	0	k__Fungi; p__Ascomycota; c__Lecanoromycetes; o__Teloschistales; f__Physciaceae; g__Physcia; s__Physcia magnussonii
OTU_988	0	0	0	0	0	0	0	0	0	0	0	0	0	0	0	0	0	0	0	1	0	0	0	0	0	0	0	0	0	0	0	0	0	1	0.030303	1	0.030303	1.61375e-06	0	0	0	0	0	0	k__Fungi; p__Ascomycota; c__Dothideomycetes; o__unidentified; f__unidentified; g__unidentified; s__Dothideomycetes sp
OTU_1669	0	0	0	0	0	0	0	0	0	0	0	0	0	0	0	0	1	0	0	0	0	0	0	0	0	0	0	0	0	0	0	0	0	1	0.030303	1	0.030303	1.61375e-06	0	0	0	0	0	0	k__Fungi; p__Ascomycota; c__Eurotiomycetes; o__Chaetothyriales; f__Herpotrichiellaceae; g__unidentified; s__Herpotrichiellaceae sp
OTU_281	0	0	0	0	0	0	0	0	0	0	0	0	0	0	0	0	0	0	0	0	0	0	0	0	1	0	0	0	0	0	0	0	0	1	0.030303	1	0.030303	1.61375e-06	0	0	0	0	0	0	k__Fungi; p__Ascomycota; c__unidentified; o__unidentified; f__unidentified; g__unidentified; s__Ascomycota sp
OTU_178	0	0	0	0	0	0	0	0	0	0	0	0	0	0	0	0	0	0	0	0	0	0	0	0	1	0	0	0	0	0	0	0	0	1	0.030303	1	0.030303	1.61375e-06	0	0	0	0	0	0	k__Fungi; p__Ascomycota; c__Sordariomycetes; o__Hypocreales; f__Bionectriaceae; g__unidentified; s__Bionectriaceae sp
OTU_791	0	0	0	0	0	0	0	0	0	0	0	0	0	0	0	0	0	0	1	0	0	0	0	0	0	0	0	0	0	0	0	0	0	1	0.030303	1	0.030303	1.61375e-06	1	0	0	0	0	0	k__Fungi; p__Ascomycota; c__Sordariomycetes; o__Hypocreales; f__Bionectriaceae; g__Hydropisphaera; s__Hydropisphaera sp BPI 878275
OTU_459	0	0	0	0	0	0	0	0	0	0	0	0	0	0	0	0	0	1	0	0	0	0	0	0	0	0	0	0	0	0	0	0	0	1	0.030303	1	0.030303	1.61375e-06	0	0	0	0	0	0	k__Fungi; p__Basidiomycota; c__Agaricomycetes; o__Sebacinales; f__Sebacinaceae; g__Sebacina; s__Sebacina sp
OTU_270	0	0	0	0	0	0	0	0	0	1	0	0	0	0	0	0	0	0	0	0	0	0	0	0	0	0	0	0	0	0	0	0	0	1	0.030303	1	0.030303	1.61375e-06	0	0	0	0	0	0	k__Fungi; p__Ascomycota; c__Eurotiomycetes; o__Eurotiales; f__Trichocomaceae; g__unidentified; s__Trichocomaceae sp
OTU_1999	0	0	0	0	0	0	0	0	0	0	0	0	0	1	0	0	0	0	0	0	0	0	0	0	0	0	0	0	0	0	0	0	0	1	0.030303	1	0.030303	1.61375e-06	0	0	0	0	0	0	k__Fungi; p__Ascomycota; c__Eurotiomycetes; o__Chaetothyriales; f__Incertae sedis; g__Phaeoannellomyces; s__Phaeoannellomyces sp
OTU_1949	0	0	0	0	0	0	0	0	0	0	0	0	0	1	0	0	0	0	0	0	0	0	0	0	0	0	0	0	0	0	0	0	0	1	0.030303	1	0.030303	1.61375e-06	0	0	0	0	0	0	k__Fungi; p__Basidiomycota; c__Agaricomycetes; o__Cantharellales; f__unidentified; g__unidentified; s__Cantharellales sp
OTU_444	0	0	0	0	0	0	0	0	0	0	0	0	0	1	0	0	0	0	0	0	0	0	0	0	0	0	0	0	0	0	0	0	0	1	0.030303	1	0.030303	1.61375e-06	0	0	0	0	0	0	k__Fungi; p__Basidiomycota; c__Agaricomycetes; o__Agaricales; f__Strophariaceae; g__Hypholoma; s__Hypholoma dispersum
OTU_983	0	0	0	0	0	0	0	0	0	0	0	0	0	0	0	0	0	0	0	0	0	1	0	0	0	0	0	0	0	0	0	0	0	1	0.030303	1	0.030303	1.61375e-06	0	0	0	0	0	0	k__Fungi; p__Basidiomycota; c__Agaricomycetes; o__Cantharellales; f__Incertae sedis; g__Minimedusa; s__Minimedusa sp
OTU_1151	0	0	0	0	0	0	0	0	0	0	0	0	0	0	0	0	0	0	0	0	0	1	0	0	0	0	0	0	0	0	0	0	0	1	0.030303	1	0.030303	1.61375e-06	0	0	0	0	0	0	k__Fungi; p__Basidiomycota; c__Agaricomycetes; o__Russulales; f__Russulaceae; g__Russula; s__Russula sp
OTU_1964	0	0	0	0	0	0	0	0	0	0	0	0	0	0	0	0	0	0	0	0	0	0	0	0	0	0	0	0	1	0	0	0	0	1	0.030303	1	0.030303	1.61375e-06	0	0	0	0	0	0	k__Fungi; p__Basidiomycota; c__Agaricomycetes; o__Agaricales; f__Strophariaceae; g__Pholiota; s__Pholiota burkei
OTU_1941	0	0	0	0	0	0	0	0	0	0	0	0	0	0	0	0	0	0	0	0	0	0	0	0	0	0	0	0	1	0	0	0	0	1	0.030303	1	0.030303	1.61375e-06	0	0	0	0	0	0	k__Fungi; p__Ascomycota; c__Dothideomycetes; o__Myriangiales; f__unidentified; g__unidentified; s__Myriangiales sp
OTU_1417	0	0	0	0	0	0	0	0	0	0	0	0	0	0	0	0	0	0	0	0	0	0	0	0	0	0	0	0	0	0	1	0	0	1	0.030303	1	0.030303	1.61375e-06	0	0	0	0	0	0	k__Fungi; p__Ascomycota; c__Sordariomycetes; o__Diaporthales; f__Incertae sedis; g__Valsaria; s__Valsaria ceratoniae
OTU_2056	0	0	0	0	0	0	0	0	0	0	0	0	1	0	0	0	0	0	0	0	0	0	0	0	0	0	0	0	0	0	0	0	0	1	0.030303	1	0.030303	1.61375e-06	0	0	0	0	0	0	k__Fungi; p__Ascomycota; c__unidentified; o__unidentified; f__unidentified; g__unidentified; s__Ascomycota sp
OTU_2076	0	0	0	0	0	0	0	0	0	0	0	0	1	0	0	0	0	0	0	0	0	0	0	0	0	0	0	0	0	0	0	0	0	1	0.030303	1	0.030303	1.61375e-06	0	0	0	0	0	0	k__Fungi; p__Basidiomycota; c__Agaricomycetes; o__Russulales; f__Stereaceae; g__Stereum; s__Stereum sanguinolentum
OTU_1161	0	0	0	0	0	1	0	0	0	0	0	0	0	0	0	0	0	0	0	0	0	0	0	0	0	0	0	0	0	0	0	0	0	1	0.030303	1	0.030303	1.61375e-06	0	0	0	0	0	0	k__Fungi; p__Ascomycota; c__Pezizomycetes; o__Pezizales; f__Helvellaceae; g__Helvella; s__Helvella dryophila

## Sheet: CFC
#OTU ID	CFC_S1_10g_None_20ng	CFC_S1_1g_None_20ng	CFC_S1_0.25g_None_20ng	CFC_S1_0.25g_Sonication_20ng	CFC_S1_0.25g_Freeze/Thaw_20ng	CFC_S1_0.25g_Water bath_20ng	CFC_S2_10g_None_20ng	CFC_S2_1g_None_20ng	CFC_S2_0.25g_None_20ng	CFC_S2_0.25g_Sonication_20ng	CFC_S2_0.25g_Freeze/Thaw_20ng	CFC_S2_0.25g_Water bath_20ng	CFC_S3_10g_None_20ng	CFC_S3_1g_None_20ng	CFC_S3_0.25g_None_20ng	CFC_S3_0.25g_Sonication_20ng	CFC_S3_0.25g_Freeze/Thaw_20ng	CFC_S3_0.25g_Water bath_20ng	CFC_S4_10g_None_20ng	CFC_S4_1g_None_20ng	CFC_S4_0.25g_None_20ng	CFC_S4_0.25g_Sonication_20ng	CFC_S4_0.25g_Freeze/Thaw_20ng	CFC_S4_0.25g_Water bath_20ng	CFC_Bulk_10g_None_20ng	CFC_Bulk_10g_None_40ng	CFC_Bulk_10g_None_10ng	CFC_Bulk_1g_None_20ng	CFC_Bulk_1g_None_40ng	CFC_Bulk_1g_None_10ng	CFC_Bulk_0.25g_None_20ng	CFC_Bulk_0.25g_None_40ng	CFC_Bulk_0.25g_None_10ng	Abundance Sum	Average Abundance	Frequency	Dominance	Percent of All Sequences	CFC_Computational_10g_None_20ng	CFC_Computational_1g_None_20ng	CFC_Computational_0.25g_None_20ng	CFC_Computational_0.25g_Sonication_20ng	CFC_Computational_0.25g_Freeze/Thaw_20ng	CFC_Computational_0.25g_Water bath_20ng	taxonomy
OTU_38	2332	2841	2690	2648	3100	2366	1918	2059	1654	1857	2269	1760	6170	7642	7253	7942	7821	6874	411	516	647	451	581	540	2617	2673	3110	2780	2742	3180	2619	2770	3588	100421	3043.06	33	100421	0.162055	2737	3293	2986	3184	3463	2872	k__Fungi; p__Ascomycota; c__Pezizomycetes; o__Pezizales; f__Pyronemataceae; g__Trichophaea; s__Trichophaea cf hybrida KH0439
OTU_795	18	11	8	11	9	11	20	20	15	12	12	18	1241	606	785	558	2445	1947	6108	6293	5546	7134	7418	6898	1906	1479	1726	1455	1110	855	2489	2413	1776	62353	1889.48	33	62353	0.100622	1865	1715	1595	1903	2423	2200	k__Fungi; p__Basidiomycota; c__Agaricomycetes; o__Boletales; f__Suillaceae; g__Suillus; s__Suillus grevillei
OTU_451	1089	1186	784	904	748	838	1297	1672	1153	1622	1084	1044	1414	1597	1612	1563	1133	1150	1546	1558	1590	1807	1239	1189	1347	1353	1478	1679	1593	1508	1626	1617	1524	44544	1349.82	33	44544	0.071883	1342	1486	1323	1480	1021	1049	k__Fungi; p__Basidiomycota; c__Tremellomycetes; o__Filobasidiales; f__Filobasidiaceae; g__Cryptococcus; s__Cryptococcus terricola
OTU_31	5274	4593	4094	4301	5232	4782	67	46	39	55	66	51	1	0	1	1	1	1	0	5	2	1	0	2	1210	1027	893	873	903	390	1031	943	596	36481	1105.48	30	33164.5	0.0588713	1329	1197	1046	1098	1379	1210	k__Fungi; p__Basidiomycota; c__Agaricomycetes; o__Cantharellales; f__Clavulinaceae; g__Clavulina; s__Clavulina sp
OTU_1992	1	1	1	3	6	1	3665	3377	3013	3863	4323	4343	1	0	1	3	1	0	0	3	2	0	5	1	1098	968	625	1048	874	283	899	789	329	29527	894.758	29	25948	0.0476492	904	825	759	973	1082	1039	k__Fungi; p__Basidiomycota; c__Agaricomycetes; o__Agaricales; f__unidentified; g__unidentified; s__Agaricales sp
OTU_1813	1882	1498	3209	2291	1271	1342	259	368	105	79	255	72	1714	1125	573	884	362	862	280	131	47	59	189	50	926	632	795	588	464	383	279	282	192	23448	710.545	33	23448	0.0378393	1038	757	987	790	484	593	k__Fungi; p__Basidiomycota; c__Agaricomycetes; o__Boletales; f__Suillaceae; g__Suillus; s__Suillus flavidus
OTU_1084	1	2	0	1	4	2	2060	1717	1359	1710	2104	2052	1	3	3	1	1	2	0	2	0	0	0	1	507	590	696	602	570	1017	535	572	901	17016	515.636	28	14437.8	0.0274596	511	412	348	438	531	532	k__Fungi; p__Basidiomycota; c__Agaricomycetes; o__Sebacinales; f__Sebacinaceae; g__Sebacina; s__Sebacina sp
OTU_37	0	0	0	22	1	0	0	0	0	0	0	0	1805	1681	1713	1852	1778	1710	1	1	0	2	0	0	400	455	545	440	437	574	296	345	453	14511	439.727	20	8794.55	0.0234172	450	405	455	497	467	404	k__Fungi; p__Basidiomycota; c__Agaricomycetes; o__Agaricales; f__Clavariaceae; g__unidentified; s__Clavariaceae sp
OTU_422	172	154	104	76	352	345	988	767	1278	636	686	1335	619	130	304	198	275	823	225	206	71	69	139	61	382	419	283	366	335	133	272	232	113	12548	380.242	33	12548	0.0202494	501	331	424	268	395	631	k__Fungi; p__Basidiomycota; c__Agaricomycetes; o__Agaricales; f__Strophariaceae; g__Pholiota; s__Pholiota cf spumosa UC 1999286
OTU_2095	227	212	174	105	218	484	152	128	112	110	127	128	3	0	0	0	0	0	977	859	991	896	952	1069	484	472	608	374	329	423	306	352	450	11722	355.212	28	9945.94	0.0189164	330	288	294	304	328	402	k__Fungi; p__Basidiomycota; c__Agaricomycetes; o__Thelephorales; f__Thelephoraceae; g__unidentified; s__Thelephoraceae sp
OTU_331	573	560	386	477	754	521	775	650	614	765	767	764	1	0	2	0	3	1	0	3	0	0	2	0	332	352	384	415	378	392	314	371	322	10878	329.636	27	8900.18	0.0175544	347	291	240	290	370	328	k__Fungi; p__Ascomycota; c__Pezizomycetes; o__Pezizales; f__Tuberaceae; g__Tuber; s__Tuber anniae
OTU_2030	130	198	122	251	71	120	462	952	662	833	490	577	183	309	262	244	193	166	116	211	155	195	124	141	200	278	280	374	302	587	374	384	480	10426	315.939	33	10426	0.016825	219	419	299	416	203	244	k__Fungi; p__Basidiomycota; c__Microbotryomycetes; o__Sporidiobolales; f__unidentified; g__unidentified; s__Sporidiobolales sp
OTU_1985	1	1	1	0	1	1	0	2	4	0	2	1	0	0	1	1	0	0	1062	865	1041	1021	948	1140	319	290	350	350	339	434	253	264	284	8976	272	26	7072	0.014485	246	220	233	217	244	285	k__Fungi; p__Basidiomycota; c__Agaricomycetes; o__Sebacinales; f__unidentified; g__unidentified; s__Sebacinales sp
OTU_1863	2	0	4	0	0	0	907	1057	1042	876	856	838	1	0	0	0	0	0	2	0	0	0	0	0	239	284	290	254	290	425	204	236	320	8127	246.273	19	4679.18	0.013115	250	253	256	211	198	241	k__Fungi; p__Basidiomycota; c__Agaricomycetes; o__Sebacinales; f__Sebacinaceae; g__Sebacina; s__Sebacina vermifera
OTU_1917	203	251	201	150	165	399	158	204	217	150	178	178	438	389	452	322	398	246	239	247	336	165	294	203	277	280	148	192	309	57	290	248	82	8066	244.424	33	8066	0.0130165	269	284	282	173	281	257	k__Fungi; p__Ascomycota; c__unidentified; o__unidentified; f__unidentified; g__unidentified; s__Ascomycota sp
OTU_1576	597	382	544	197	296	347	0	0	0	2	1	0	1	1	2	1	2	1	1	1	0	1	0	1	293	336	256	174	143	81	1441	1184	652	6938	210.242	27	5676.55	0.0111962	152	85	123	51	71	96	k__Fungi; p__Basidiomycota; c__Agaricomycetes; o__Agaricales; f__Strophariaceae; g__Hypholoma; s__Hypholoma sublateritium
OTU_30	0	2	1	2	0	0	497	418	2019	653	357	571	81	82	74	197	62	72	0	1	0	1	0	0	234	255	246	205	191	158	113	157	139	6788	205.697	26	5348.12	0.0109541	128	129	536	203	110	173	k__Fungi; p__Ascomycota; c__Lecanoromycetes; o__Pertusariales; f__Ochrolechiaceae; g__Ochrolechia; s__Ochrolechia frigida
OTU_1689	39	40	24	19	69	35	198	245	210	247	205	178	132	166	103	209	39	143	260	439	306	325	218	288	129	202	269	195	230	693	162	252	496	6765	205	33	6765	0.010917	146	238	157	192	144	165	k__Fungi; p__Basidiomycota; c__Tremellomycetes; o__unidentified; f__unidentified; g__unidentified; s__Tremellomycetes sp
OTU_277	657	681	592	590	769	756	0	0	0	0	0	0	147	31	121	44	142	33	205	52	145	78	171	70	268	217	67	136	159	0	136	108	8	6383	193.424	26	5029.03	0.0103006	240	206	223	178	275	226	k__Fungi; p__Basidiomycota; c__Agaricomycetes; o__Agaricales; f__Inocybaceae; g__Inocybe; s__Inocybe lacera
OTU_1905	0	1	2	3	1	3	596	560	969	656	580	784	0	1	1	1	5	1	5	17	12	15	9	10	123	132	213	216	172	340	161	135	207	5931	179.727	31	5571.55	0.00957116	144	146	260	132	152	196	k__Fungi; p__Basidiomycota; c__Agaricomycetes; o__Thelephorales; f__Thelephoraceae; g__Tomentella; s__Tomentella coerulea
OTU_419	590	887	707	699	786	906	0	1	13	0	10	4	0	0	0	0	0	0	0	0	0	0	0	0	125	113	108	113	85	59	56	92	60	5414	164.061	19	3117.15	0.00873685	161	227	161	162	196	215	k__Fungi; p__Ascomycota; c__Pezizomycetes; o__Pezizales; f__Pyronemataceae; g__Wilcoxina; s__Wilcoxina rehmii
OTU_489	0	0	0	0	0	0	563	483	428	545	551	643	156	177	70	110	85	117	0	0	0	0	0	0	163	128	156	120	106	68	138	114	113	5034	152.545	21	3203.45	0.00812363	178	176	124	179	170	184	k__Fungi; p__Basidiomycota; c__Agaricomycetes; o__Atheliales; f__Atheliaceae; g__Piloderma; s__Piloderma olivaceum
OTU_318	71	113	80	77	71	58	22	32	23	36	34	39	203	149	214	178	138	131	238	285	225	327	274	213	149	98	170	180	203	240	123	144	184	4722	143.091	33	4722	0.00762014	125	165	139	149	127	112	k__Fungi; p__Basidiomycota; c__Tremellomycetes; o__Cystofilobasidiales; f__Cystofilobasidiaceae; g__Mrakia; s__Mrakia sp AU_CryS01
OTU_766	0	1	0	0	1	0	0	0	1	0	0	1	0	0	0	1	0	0	576	352	458	420	508	700	115	131	171	105	103	128	255	219	324	4570	138.485	20	2769.7	0.00737485	151	91	126	105	127	181	k__Fungi; p__Basidiomycota; c__Agaricomycetes; o__Cantharellales; f__Clavulinaceae; g__unidentified; s__Clavulinaceae sp
OTU_1136	3	0	0	0	0	0	0	0	0	0	0	0	643	552	283	432	405	1125	1	0	0	0	0	0	94	143	152	100	112	356	13	31	122	4567	138.394	17	2352.7	0.00737	157	138	68	113	105	284	No blast hit
OTU_874	135	195	102	137	107	134	258	307	251	309	246	230	57	73	57	41	32	39	83	73	78	83	66	102	140	136	150	171	154	169	148	149	142	4554	138	33	4554	0.00734903	138	149	128	144	109	118	k__Fungi; p__Zygomycota; c__Incertae sedis; o__Mortierellales; f__Mortierellaceae; g__Mortierella; s__Mortierella sp Cm1_45
OTU_1573	39	35	51	28	22	45	128	128	146	80	74	75	36	25	57	45	22	34	361	413	324	289	270	289	124	156	109	135	128	78	157	108	88	4099	124.212	33	4099	0.00661477	146	141	138	101	95	125	k__Fungi; p__Ascomycota; c__Dothideomycetes; o__Incertae sedis; f__Pseudeurotiaceae; g__Pseudogymnoascus; s__Pseudogymnoascus verrucosus
OTU_1262	245	186	160	160	106	144	23	23	31	14	9	21	94	66	80	90	53	60	253	240	207	228	150	169	135	83	97	172	95	116	132	121	111	3874	117.394	33	3874	0.00625167	152	130	129	120	67	98	k__Fungi; p__Zygomycota; c__Incertae sedis; o__Mucorales; f__Umbelopsidaceae; g__Umbelopsis; s__Umbelopsis dimorpha
OTU_772	0	0	0	0	1	0	0	0	0	0	2	0	0	0	1	1	0	0	532	310	557	436	518	434	129	127	73	137	123	72	115	141	95	3804	115.273	19	2190.18	0.00613871	143	82	135	116	132	92	k__Fungi; p__Basidiomycota; c__Agaricomycetes; o__Agaricales; f__unidentified; g__unidentified; s__Agaricales sp
OTU_1616	8	5	5	7	3	7	57	52	38	43	13	15	13	10	14	7	8	4	481	434	420	233	382	301	146	116	99	90	107	63	104	84	54	3423	103.727	33	3423	0.00552387	135	128	135	75	102	94	k__Fungi; p__Ascomycota; c__Dothideomycetes; o__Incertae sedis; f__Myxotrichaceae; g__Gymnostellatospora; s__Gymnostellatospora japonica
OTU_676	157	234	393	175	119	191	38	20	41	29	18	33	51	96	91	121	47	60	52	89	81	78	30	51	62	76	70	58	138	210	78	70	150	3207	97.1818	33	3207	0.0051753	85	109	149	96	56	81	k__Fungi; p__Ascomycota; c__unidentified; o__unidentified; f__unidentified; g__unidentified; s__Ascomycota sp
OTU_2018	154	174	182	129	182	201	31	14	35	12	26	29	104	141	249	159	135	157	32	35	53	29	47	44	65	108	71	54	82	116	60	101	125	3136	95.0303	33	3136	0.00506073	76	84	129	90	101	117	k__Fungi; p__Ascomycota; c__Leotiomycetes; o__Helotiales; f__unidentified; g__unidentified; s__Helotiales sp
OTU_877	0	0	0	3	0	1	0	0	0	0	0	1	316	332	343	511	361	372	1	2	1	1	1	0	71	73	98	129	142	138	44	72	102	3115	94.3939	23	2171.06	0.00502684	89	73	92	151	78	99	k__Fungi; p__Basidiomycota; c__Agaricomycetes; o__Thelephorales; f__Thelephoraceae; g__unidentified; s__Thelephoraceae sp
OTU_437	166	138	124	86	92	86	158	120	84	97	123	89	42	69	64	40	33	47	64	62	64	73	42	48	87	95	103	108	96	188	88	104	154	3034	91.9394	33	3034	0.00489612	116	93	94	84	66	74	k__Fungi; p__Zygomycota; c__Incertae sedis; o__Mortierellales; f__unidentified; g__unidentified; s__Mortierellales sp
OTU_504	25	59	25	40	41	69	11	21	32	14	42	29	79	84	193	46	77	81	151	225	191	129	197	177	57	78	88	60	69	139	61	63	151	2804	84.9697	33	2804	0.00452496	63	102	114	65	95	86	k__Fungi; p__Ascomycota; c__Leotiomycetes; o__Helotiales; f__Vibrisseaceae; g__Phialocephala; s__Phialocephala fortinii
OTU_1323	0	2	0	0	1	0	104	79	55	100	133	57	2	1	0	1	0	0	294	247	242	225	235	223	91	103	64	103	142	40	60	81	51	2736	82.9091	26	2155.64	0.00441522	97	84	67	76	92	81	k__Fungi; p__Ascomycota; c__Pezizomycetes; o__Pezizales; f__Pezizaceae; g__unidentified; s__Pezizaceae sp
OTU_1111	163	91	310	371	748	153	28	20	100	5	11	8	22	20	15	11	10	35	18	16	28	9	38	22	52	50	37	35	86	36	20	37	18	2623	79.4848	33	2623	0.00423287	49	32	107	98	192	54	k__Fungi; p__Ascomycota; c__Dothideomycetes; o__Capnodiales; f__Mycosphaerellaceae; g__unidentified; s__Mycosphaerellaceae sp
OTU_1618	132	163	130	100	105	107	106	100	83	111	81	83	54	42	40	47	12	33	40	23	46	44	25	33	80	55	85	109	107	125	73	89	72	2535	76.8182	33	2535	0.00409086	82	74	79	76	56	57	k__Fungi; p__Zygomycota; c__Incertae sedis; o__Mortierellales; f__Mortierellaceae; g__Mortierella; s__Mortierella sp
OTU_17	11	26	26	32	6	38	14	32	22	25	45	25	53	74	80	49	86	70	203	168	184	179	243	193	79	101	72	68	65	41	94	61	54	2519	76.3333	33	2519	0.00406504	63	86	74	75	109	99	k__Fungi; p__Ascomycota; c__Leotiomycetes; o__Helotiales; f__Helotiaceae; g__Rhizoscyphus; s__Rhizoscyphus ericae
OTU_418	8	14	1	3	0	19	4	1	4	10	2	8	134	160	114	235	80	108	157	120	181	173	94	136	63	75	110	103	101	95	46	55	61	2475	75	32	2400	0.00399404	81	62	73	119	42	76	k__Fungi; p__Zygomycota; c__Incertae sedis; o__Mortierellales; f__unidentified; g__unidentified; s__Mortierellales sp
OTU_301	50	46	57	23	45	69	9	7	6	0	6	5	11	61	20	9	9	2	140	276	193	154	173	181	62	97	80	77	95	83	77	122	117	2362	71.5758	32	2290.42	0.00381168	53	112	68	52	50	70	k__Fungi; p__Ascomycota; c__unidentified; o__unidentified; f__unidentified; g__unidentified; s__Ascomycota sp
OTU_932	1	1	0	2	0	0	0	0	0	1	0	0	0	2	0	0	0	0	270	234	366	292	262	260	72	91	49	80	75	72	68	57	50	2305	69.8485	20	1396.97	0.0037197	68	59	89	65	68	71	k__Fungi; p__Basidiomycota; c__Agaricomycetes; o__Russulales; f__Russulaceae; g__Lactarius; s__Lactarius sp
OTU_152	10	0	2	0	1	0	48	52	24	409	92	24	249	269	81	35	38	148	52	13	113	38	61	52	63	57	31	66	58	22	18	1	4	2131	64.5758	30	1937.27	0.0034389	87	85	58	119	51	60	k__Fungi; p__Basidiomycota; c__Agaricomycetes; o__Agaricales; f__Cortinariaceae; g__Cortinarius; s__Cortinarius terpsichores
OTU_1978	54	73	61	48	80	52	66	98	86	70	66	39	8	1	5	13	6	4	83	88	75	46	58	101	59	61	65	55	92	98	64	59	79	1913	57.9697	33	1913	0.00308711	56	61	54	45	54	39	k__Fungi; p__Ascomycota; c__Dothideomycetes; o__Pleosporales; f__Pleomassariaceae; g__unidentified; s__Pleomassariaceae sp
OTU_1593	3	12	12	3	15	18	14	3	4	4	7	0	129	112	486	132	134	110	46	39	56	23	49	45	30	64	35	32	35	38	46	45	43	1824	55.2727	32	1768.73	0.00294348	46	51	136	29	56	50	k__Fungi; p__Ascomycota; c__Leotiomycetes; o__Helotiales; f__Helotiaceae; g__unidentified; s__Helotiaceae sp
OTU_858	179	103	108	150	173	269	50	18	30	35	52	30	1	5	1	2	0	0	4	5	0	3	1	5	52	43	69	29	63	74	66	70	88	1778	53.8788	30	1616.36	0.00286925	64	24	36	42	52	75	k__Fungi; p__Basidiomycota; c__Wallemiomycetes; o__Geminibasidiales; f__Geminibasidiaceae; g__Geminibasidium; s__Geminibasidium sp
OTU_707	13	1	10	11	12	10	148	129	148	131	107	98	10	20	15	1	17	9	55	30	67	62	41	47	97	53	67	56	79	61	39	46	28	1718	52.0606	33	1718	0.00277243	56	48	60	60	45	34	k__Fungi; p__Zygomycota; c__Incertae sedis; o__Mortierellales; f__Mortierellaceae; g__Mortierella; s__Mortierella simplex
OTU_886	28	14	25	15	24	42	29	45	28	21	23	27	75	60	85	58	57	58	57	96	68	59	81	64	51	44	38	43	90	51	62	62	80	1660	50.303	33	1660	0.00267883	46	60	57	30	50	51	k__Fungi; p__Ascomycota; c__Leotiomycetes; o__Helotiales; f__unidentified; g__unidentified; s__Helotiales sp
OTU_378	82	74	47	59	37	72	39	31	31	21	19	21	13	21	34	16	12	12	81	67	79	62	66	65	66	74	50	35	91	67	51	39	90	1624	49.2121	33	1624	0.00262073	51	38	45	33	43	44	k__Fungi; p__Ascomycota; c__unidentified; o__unidentified; f__unidentified; g__unidentified; s__Ascomycota sp
OTU_1039	251	216	187	171	167	202	6	4	3	10	0	4	2	0	4	1	2	1	1	0	0	0	2	2	45	31	35	44	42	32	44	41	20	1570	47.5758	28	1332.12	0.00253359	72	56	56	42	38	53	k__Fungi; p__Zygomycota; c__Incertae sedis; o__Mucorales; f__Umbelopsidaceae; g__Umbelopsis; s__Umbelopsis sp
OTU_1786	26	16	20	22	22	23	0	1	4	21	1	11	60	64	60	58	49	47	66	136	171	62	59	78	42	68	38	41	70	48	62	52	69	1567	47.4848	32	1519.52	0.00252875	43	50	60	38	36	37	k__Fungi; p__Ascomycota; c__Leotiomycetes; o__Helotiales; f__unidentified; g__unidentified; s__Helotiales sp
OTU_1259	54	96	3	14	17	9	65	69	39	42	83	10	76	50	14	17	8	9	52	90	51	42	21	96	49	60	49	70	63	145	13	26	38	1540	46.6667	33	1540	0.00248518	62	79	30	32	43	26	k__Fungi; p__Zygomycota; c__Incertae sedis; o__Mortierellales; f__Mortierellaceae; g__Mortierella; s__Mortierella sp
OTU_1143	2	1	1	0	1	2	217	166	146	104	239	102	40	10	40	9	40	2	0	0	0	0	0	0	68	53	11	43	64	1	36	48	3	1449	43.9091	26	1141.64	0.00233833	58	46	47	37	78	33	k__Fungi; p__Ascomycota; c__Pezizomycetes; o__Pezizales; f__Pezizaceae; g__Pachyphloeus; s__Pachyphloeus sp
OTU_1710	0	1	0	1	1	0	0	0	0	0	0	0	65	99	130	133	104	86	50	72	109	72	69	77	22	46	56	38	36	50	25	32	60	1434	43.4545	24	1042.91	0.00231412	31	41	60	59	47	41	k__Fungi; p__Basidiomycota; c__Agaricomycetes; o__Thelephorales; f__Thelephoraceae; g__unidentified; s__Thelephoraceae sp
OTU_777	71	79	99	66	87	137	75	34	61	46	89	73	3	2	0	1	7	0	1	2	0	0	1	1	39	54	48	43	54	136	30	20	75	1434	43.4545	29	1260.18	0.00231412	40	26	36	28	50	45	k__Fungi; p__Ascomycota; c__Dothideomycetes; o__Hysteriales; f__Gloniaceae; g__Cenococcum; s__Cenococcum sp
OTU_186	24	15	9	8	16	36	105	84	120	92	121	95	12	10	5	9	7	1	10	16	11	11	17	28	58	70	53	62	108	82	52	32	41	1420	43.0303	33	1420	0.00229153	38	39	43	23	44	46	k__Fungi; p__Ascomycota; c__Leotiomycetes; o__Helotiales; f__Hyaloscyphaceae; g__Cistella; s__Cistella sp
OTU_1586	23	45	44	20	23	53	0	2	1	12	3	25	39	65	72	50	25	29	89	102	69	51	44	127	51	45	32	53	53	48	17	17	34	1363	41.303	32	1321.7	0.00219954	27	51	46	30	18	69	k__Fungi; p__Ascomycota; c__unidentified; o__unidentified; f__unidentified; g__unidentified; s__Ascomycota sp
OTU_1263	21	41	28	47	21	23	42	23	26	46	22	14	59	69	70	54	51	109	33	40	44	38	27	30	39	42	34	48	69	46	30	15	43	1344	40.7273	33	1344	0.00216888	34	39	44	43	21	43	k__Fungi; p__Ascomycota; c__Dothideomycetes; o__Incertae sedis; f__Pseudeurotiaceae; g__unidentified; s__Pseudeurotiaceae sp
OTU_1740	19	0	0	0	2	2	100	97	66	77	98	100	62	57	61	59	57	44	0	0	0	0	0	0	51	56	57	55	39	36	37	48	35	1315	39.8485	24	956.364	0.00212208	44	38	36	23	40	40	k__Fungi; p__Ascomycota; c__Pezizomycetes; o__Pezizales; f__Tuberaceae; g__Tuber; s__Tuber sp
OTU_280	1	0	0	0	0	0	0	0	0	0	0	0	3	0	1	0	1	0	125	158	143	135	86	352	23	36	34	21	55	30	18	32	41	1295	39.2424	19	745.606	0.00208981	30	44	28	40	20	93	k__Fungi; p__Ascomycota; c__Eurotiomycetes; o__Chaetothyriales; f__Herpotrichiellaceae; g__Phialophora; s__Phialophora alba
OTU_776	5	12	5	3	7	18	4	1	1	0	3	8	98	107	211	137	149	193	0	5	1	0	1	1	39	38	35	25	29	29	19	22	40	1246	37.7576	30	1132.73	0.00201073	22	39	56	36	29	49	k__Fungi; p__Ascomycota; c__Leotiomycetes; o__Helotiales; f__Incertae sedis; g__Cadophora; s__Cadophora finlandica
OTU_1820	34	45	25	58	28	39	75	64	58	56	36	32	28	19	14	26	5	9	24	33	21	8	7	13	45	63	51	37	53	57	36	39	37	1175	35.6061	33	1175	0.00189616	38	30	28	27	24	23	k__Fungi; p__Ascomycota; c__Eurotiomycetes; o__Eurotiales; f__Trichocomaceae; g__Penicillium; s__Penicillium ramulosum
OTU_946	2	2	1	2	91	9	0	0	0	0	0	0	9	14	4	1	4	5	24	34	278	71	12	33	9	16	25	149	205	147	9	6	6	1168	35.3939	27	955.636	0.00188486	6	21	78	18	20	11	k__Fungi; p__Ascomycota; c__Leotiomycetes; o__Helotiales; f__Vibrisseaceae; g__Phialocephala; s__Phialocephala virens
OTU_666	36	29	97	26	45	67	24	57	54	18	41	34	3	12	11	1	4	2	39	175	62	56	21	41	27	62	28	18	26	9	13	19	10	1167	35.3636	33	1167	0.00188325	27	75	47	28	31	33	k__Fungi; p__Ascomycota; c__Dothideomycetes; o__unidentified; f__unidentified; g__unidentified; s__Dothideomycetes sp
OTU_434	3	3	1	3	1	1	3	0	3	0	1	6	63	59	93	26	155	28	76	98	147	55	23	49	29	39	27	27	49	19	25	28	23	1163	35.2424	31	1092.52	0.00187679	35	44	56	28	52	32	k__Fungi; p__Ascomycota; c__Leotiomycetes; o__Helotiales; f__Dermateaceae; g__Mollisia; s__Mollisia sp olrim132
OTU_1997	1	0	0	0	1	0	0	2	0	3	1	0	28	27	47	25	43	39	67	117	112	98	90	75	33	40	37	43	37	38	39	41	49	1133	34.3333	26	892.667	0.00182838	27	37	37	42	35	32	k__Fungi; p__Ascomycota; c__Leotiomycetes; o__Helotiales; f__Helotiaceae; g__Neobulgaria; s__Neobulgaria sp
OTU_1765	43	35	62	44	54	51	1	0	0	0	0	0	103	69	74	75	96	72	15	8	4	9	9	3	27	26	37	31	32	22	35	34	25	1096	33.2121	28	929.939	0.00176867	34	30	31	31	52	27	k__Fungi; p__Basidiomycota; c__Agaricomycetes; o__Cantharellales; f__Ceratobasidiaceae; g__Ceratobasidium; s__Ceratobasidium sp
OTU_1459	5	11	9	2	0	1	5	6	9	11	1	3	1	2	0	1	3	2	118	82	106	97	56	100	37	61	56	31	31	88	41	41	57	1074	32.5455	31	1008.91	0.00173317	30	18	37	33	17	35	k__Fungi; p__Ascomycota; c__Saccharomycetes; o__Saccharomycetales; f__Trichomonascaceae; g__Sugiyamaella; s__Sugiyamaella paludigena
OTU_372	1	2	0	0	0	0	3	1	3	11	2	0	6	2	4	3	3	3	123	124	98	126	108	59	40	46	35	65	38	29	52	38	25	1050	31.8182	28	890.909	0.00169444	31	29	26	40	24	17	No blast hit
OTU_609	125	109	111	85	143	160	0	0	0	0	0	0	0	0	2	1	0	3	0	0	0	0	0	0	33	22	21	32	42	21	23	31	12	976	29.5758	18	532.364	0.00157502	31	33	36	20	35	38	k__Fungi; p__Basidiomycota; c__Agaricomycetes; o__Agaricales; f__Clavariaceae; g__unidentified; s__Clavariaceae sp
OTU_1239	9	15	27	8	8	13	46	57	56	79	54	35	9	21	17	20	9	9	17	38	38	31	21	26	32	31	34	37	36	43	29	15	37	957	29	33	957	0.00154436	23	23	33	39	21	18	k__Fungi; p__Ascomycota; c__Leotiomycetes; o__Helotiales; f__Incertae sedis; g__Tetracladium; s__Tetracladium sp
OTU_1680	23	22	13	31	35	29	4	3	2	2	3	1	55	47	46	42	42	60	35	33	35	31	33	30	27	43	24	28	27	26	34	26	38	930	28.1818	33	930	0.00150079	29	34	33	23	19	32	k__Fungi; p__Ascomycota; c__Eurotiomycetes; o__Eurotiales; f__Trichocomaceae; g__Sagenomella; s__Sagenomella sp
OTU_1342	60	27	43	36	22	51	20	30	17	2	6	15	22	48	40	20	17	11	17	22	20	22	31	21	27	25	33	21	34	38	40	43	43	924	28	33	924	0.00149111	30	33	27	28	15	29	k__Fungi; p__Ascomycota; c__Eurotiomycetes; o__Chaetothyriales; f__Herpotrichiellaceae; g__Cladophialophora; s__Cladophialophora sp
OTU_1634	25	34	62	10	31	82	23	17	20	10	17	28	11	24	18	18	22	15	27	27	33	25	22	36	26	34	22	24	40	46	16	19	45	909	27.5455	33	909	0.0014669	21	25	36	12	22	46	k__Fungi; p__Basidiomycota; c__Wallemiomycetes; o__Geminibasidiales; f__Geminibasidiaceae; g__Geminibasidium; s__Geminibasidium sp
OTU_251	31	45	20	39	25	38	29	49	21	36	31	29	10	19	17	22	10	12	20	21	28	33	15	17	17	24	32	32	23	50	35	41	34	905	27.4242	33	905	0.00146045	24	30	24	35	19	23	k__Fungi; p__Basidiomycota; c__Agaricomycetes; o__Polyporales; f__Ganodermataceae; g__unidentified; s__Ganodermataceae sp
OTU_335	7	18	18	22	12	12	116	69	41	50	115	31	17	12	21	10	11	12	9	3	7	1	17	2	66	56	38	28	29	10	12	28	4	904	27.3939	33	904	0.00145883	39	27	13	24	34	15	k__Fungi; p__Basidiomycota; c__Agaricomycetes; o__Agaricales; f__Physalacriaceae; g__Armillaria; s__Armillaria ostoyae
OTU_1521	47	50	36	44	76	49	43	37	30	71	45	39	17	20	8	6	9	10	0	0	0	2	0	0	28	30	19	32	24	20	24	25	17	858	26	28	728	0.0013846	29	23	20	31	27	21	k__Fungi; p__Ascomycota; c__Dothideomycetes; o__Pleosporales; f__Didymosphaeriaceae; g__Didymosphaeria; s__Didymosphaeria sp TS_04_050
OTU_533	4	8	6	5	15	16	36	39	30	51	83	63	10	4	10	5	5	7	41	25	44	46	47	48	26	24	27	29	26	12	22	29	11	854	25.8788	33	854	0.00137814	25	21	25	26	40	34	k__Fungi; p__Basidiomycota; c__Agaricomycetes; o__Agaricales; f__Tricholomataceae; g__unidentified; s__Tricholomataceae sp
OTU_971	71	58	30	41	57	58	38	23	21	22	23	51	7	3	14	12	7	8	5	2	3	7	4	4	24	43	26	28	41	31	20	41	31	854	25.8788	33	854	0.00137814	29	17	18	21	13	30	k__Fungi; p__Zygomycota; c__Incertae sedis; o__Mortierellales; f__Mortierellaceae; g__Mortierella; s__Mortierella sp
OTU_401	74	48	69	40	88	55	1	1	2	5	2	1	27	26	78	49	29	56	3	5	1	0	2	2	17	32	28	22	31	11	16	11	14	846	25.6364	32	820.364	0.00136523	24	30	44	33	34	29	k__Fungi; p__Ascomycota; c__Leotiomycetes; o__Helotiales; f__Vibrisseaceae; g__Phialocephala; s__Phialocephala virens
OTU_1893	101	116	65	82	143	132	0	0	0	0	0	0	0	0	0	2	0	0	0	1	0	1	0	0	25	31	28	20	17	27	10	20	23	844	25.5758	18	460.364	0.00136201	24	25	16	24	35	27	k__Fungi; p__Ascomycota; c__Pezizomycetes; o__Pezizales; f__Pyronemataceae; g__Genea; s__Genea hispidula
OTU_883	53	44	35	46	29	64	2	0	1	2	6	0	41	37	43	52	35	34	4	13	12	5	7	2	37	39	33	27	22	23	20	25	23	816	24.7273	31	766.545	0.00131682	28	21	24	28	16	23	k__Fungi; p__Basidiomycota; c__Tremellomycetes; o__Tremellales; f__Incertae sedis; g__Derxomyces; s__Derxomyces sp LTD_2009b
OTU_1609	40	42	17	27	27	60	60	102	48	62	81	66	0	0	0	0	0	0	0	0	0	0	1	0	18	16	28	28	14	17	26	17	16	813	24.6364	22	542	0.00131198	25	34	19	21	29	40	k__Fungi; p__Basidiomycota; c__Agaricomycetes; o__Agaricales; f__unidentified; g__unidentified; s__Agaricales sp
OTU_368	16	22	14	17	21	23	35	30	22	29	20	29	25	35	21	19	20	23	23	27	21	19	23	17	15	22	28	31	31	36	31	19	34	798	24.1818	33	798	0.00128777	27	33	18	22	24	20	k__Fungi; p__Zygomycota; c__Incertae sedis; o__Mortierellales; f__Mortierellaceae; g__Mortierella; s__Mortierella humilis
OTU_1601	1	1	2	0	5	1	103	41	72	72	56	194	0	1	0	0	1	1	6	1	3	4	11	2	31	23	20	41	38	7	13	17	3	771	23.3636	29	677.545	0.0012442	25	11	21	20	20	43	k__Fungi; p__Basidiomycota; c__Agaricomycetes; o__Agaricales; f__Agaricaceae; g__Lycoperdon; s__Lycoperdon pyriforme
OTU_439	2	4	12	4	6	15	10	15	17	15	12	10	2	5	20	10	11	17	40	86	91	42	65	74	14	27	16	9	16	30	12	16	16	741	22.4545	33	741	0.00119579	17	24	26	22	30	29	k__Fungi; p__Ascomycota; c__Dothideomycetes; o__unidentified; f__unidentified; g__unidentified; s__Dothideomycetes sp
OTU_899	33	32	19	24	22	27	25	34	20	30	21	19	6	14	17	15	10	16	16	26	14	19	11	24	11	18	18	24	23	61	16	23	43	731	22.1515	33	731	0.00117965	19	24	20	23	17	13	k__Fungi; p__Ascomycota; c__unidentified; o__unidentified; f__unidentified; g__unidentified; s__Ascomycota sp
OTU_1357	21	20	63	3	17	22	31	21	68	34	38	24	2	6	5	5	2	2	15	10	13	1	4	7	57	90	60	10	25	10	15	11	10	722	21.8788	33	722	0.00116513	16	10	41	7	16	16	k__Fungi; p__Ascomycota; c__Leotiomycetes; o__Helotiales; f__Vibrisseaceae; g__Phialocephala; s__Phialocephala virens
OTU_1004	79	97	74	81	92	99	0	0	0	0	1	1	0	0	0	0	0	0	1	0	0	1	0	1	22	33	11	22	21	5	26	18	10	695	21.0606	20	421.212	0.00112156	20	20	21	23	24	19	k__Fungi; p__Basidiomycota; c__Agaricomycetes; o__Agaricales; f__Strophariaceae; g__Naucoria; s__Naucoria bohemica
OTU_1752	30	21	43	11	17	22	13	20	22	18	9	16	9	16	12	13	14	5	29	44	23	34	21	19	13	26	14	18	27	27	29	23	34	692	20.9697	33	692	0.00111672	18	32	22	23	15	17	k__Fungi; p__Ascomycota; c__Eurotiomycetes; o__Eurotiales; f__Trichocomaceae; g__Penicillium; s__Penicillium lividum
OTU_913	0	0	0	0	1	0	0	0	3	0	0	0	92	90	66	78	93	75	0	1	0	0	0	0	14	19	29	27	20	18	17	14	33	690	20.9091	18	376.364	0.00111349	15	25	14	17	26	15	k__Fungi; p__Basidiomycota; c__Agaricomycetes; o__Agaricales; f__Clavariaceae; g__Ramariopsis; s__Ramariopsis sp
OTU_2031	4	3	3	9	6	3	16	17	14	11	7	8	7	3	5	3	3	5	56	66	61	69	45	34	23	26	28	29	35	14	24	21	31	689	20.8788	33	689	0.00111187	18	17	21	24	18	9	k__Fungi; p__Ascomycota; c__Leotiomycetes; o__Helotiales; f__unidentified; g__unidentified; s__Helotiales sp
OTU_923	59	63	20	46	44	56	10	11	9	11	11	6	23	10	16	11	14	8	12	6	14	14	11	12	18	32	21	21	23	9	21	13	12	667	20.2121	33	667	0.00107637	33	29	12	22	18	25	k__Fungi; p__Zygomycota; c__Incertae sedis; o__Mortierellales; f__Mortierellaceae; g__Mortierella; s__Mortierella sp
OTU_782	21	17	10	13	15	17	23	26	29	25	27	26	24	20	23	25	21	25	14	17	14	15	11	11	9	17	17	23	19	30	21	18	42	665	20.1515	33	665	0.00107314	17	14	18	20	18	21	k__Fungi; p__Ascomycota; c__Sordariomycetes; o__Hypocreales; f__Incertae sedis; g__Ilyonectria; s__Ilyonectria cyclaminicola
OTU_917	4	31	11	10	9	13	37	44	27	37	33	27	29	26	29	24	19	28	0	6	10	2	7	3	7	24	16	22	32	27	22	12	32	660	20	32	640	0.00106508	18	28	15	13	15	15	k__Fungi; p__Basidiomycota; c__Agaricomycetes; o__Agaricales; f__Inocybaceae; g__Inocybe; s__Inocybe jacobi
OTU_749	4	1	0	1	1	4	106	90	106	77	52	26	1	0	1	0	0	0	1	0	0	0	2	0	25	19	21	23	41	8	17	13	11	651	19.7273	24	473.455	0.00105055	27	25	25	19	11	7	k__Fungi; p__Ascomycota; c__Eurotiomycetes; o__Eurotiales; f__Trichocomaceae; g__Penicillium; s__Penicillium halotolerans
OTU_370	1	1	6	5	2	2	6	7	15	6	2	8	71	56	60	53	48	51	3	11	4	11	9	2	30	16	12	20	24	12	28	13	17	612	18.5455	33	612	0.000987616	15	18	23	21	19	21	k__Fungi; p__Zygomycota; c__Incertae sedis; o__Mucorales; f__Umbelopsidaceae; g__Umbelopsis; s__Umbelopsis sp
OTU_1403	21	23	5	33	4	69	3	2	12	5	9	0	15	18	8	91	28	0	20	5	31	1	28	69	10	15	8	20	30	15	1	0	0	599	18.1515	29	526.394	0.000966637	19	13	10	25	20	30	k__Fungi; p__Ascomycota; c__Pezizomycetes; o__Pezizales; f__Pyronemataceae; g__Cheilymenia; s__Cheilymenia sp
OTU_1608	33	33	41	30	34	40	13	11	12	12	17	6	13	21	32	20	20	20	4	3	9	3	3	10	17	26	21	17	18	15	8	19	11	592	17.9394	33	592	0.000955341	13	15	27	15	12	16	k__Fungi; p__Ascomycota; c__Leotiomycetes; o__Helotiales; f__unidentified; g__unidentified; s__Helotiales sp
OTU_558	27	29	19	11	15	43	7	7	3	2	3	0	9	6	4	13	6	2	48	41	31	25	19	29	21	28	22	14	19	26	25	14	23	591	17.9091	32	573.091	0.000953727	20	16	15	11	12	22	k__Fungi; p__Ascomycota; c__Leotiomycetes; o__Helotiales; f__Helotiaceae; g__unidentified; s__Helotiaceae sp
OTU_934	38	54	41	31	21	33	20	16	16	18	14	7	11	18	6	8	12	5	2	8	10	7	9	5	18	5	16	20	18	25	28	20	31	591	17.9091	33	591	0.000953727	15	19	18	20	7	12	k__Fungi; p__Basidiomycota; c__Tremellomycetes; o__Tremellales; f__Incertae sedis; g__Cryptococcus; s__Cryptococcus sp
OTU_1696	32	24	17	24	37	35	22	19	18	21	10	18	6	8	10	16	6	3	2	7	9	6	12	6	11	12	25	25	19	51	7	27	45	590	17.8788	33	590	0.000952114	19	17	14	20	13	13	k__Fungi; p__Glomeromycota; c__Glomeromycetes; o__Paraglomerales; f__unidentified; g__unidentified; s__Paraglomerales sp
OTU_1697	1	4	0	3	0	0	10	8	14	6	10	4	21	25	28	21	25	29	27	41	39	29	25	23	11	10	12	14	23	33	19	21	20	556	16.8485	30	505.455	0.000897246	13	20	25	16	12	8	k__Fungi; p__Ascomycota; c__Sordariomycetes; o__Coniochaetales; f__Coniochaetaceae; g__Lecythophora; s__Lecythophora sp
OTU_238	0	0	0	0	0	0	0	0	0	0	0	0	0	0	0	1	0	0	32	34	76	53	27	22	25	35	11	31	18	6	75	72	9	527	15.9697	16	255.515	0.000850447	8	11	18	16	6	5	k__Fungi; p__Basidiomycota; c__Agaricomycetes; o__Agaricales; f__Inocybaceae; g__unidentified; s__Inocybaceae sp
OTU_1479	26	29	21	33	10	30	18	32	19	24	50	35	1	1	0	0	5	6	8	15	3	3	2	9	10	14	15	10	10	20	19	11	37	526	15.9394	31	494.121	0.000848833	12	11	10	15	15	20	k__Fungi; p__Basidiomycota; c__Wallemiomycetes; o__Geminibasidiales; f__Geminibasidiaceae; g__Geminibasidium; s__Geminibasidium donsium
OTU_719	0	0	0	0	0	0	5	10	47	17	94	54	18	9	10	17	4	4	0	0	0	0	0	0	9	23	19	21	24	111	6	11	9	522	15.8182	21	332.182	0.000842378	6	4	16	3	32	15	k__Fungi; p__Basidiomycota; c__Agaricomycetes; o__Auriculariales; f__unidentified; g__unidentified; s__Auriculariales sp
OTU_555	0	3	0	3	1	2	5	8	19	1	9	16	0	0	0	0	0	0	34	62	46	41	39	44	11	31	8	16	19	21	21	20	32	512	15.5152	25	387.879	0.000826241	13	15	15	13	10	12	No blast hit
OTU_327	0	0	0	0	0	0	0	0	0	0	0	0	0	1	0	0	0	0	116	10	40	13	33	24	38	26	9	77	89	9	9	2	0	496	15.0303	15	225.455	0.000800421	29	5	10	4	5	5	k__Fungi; p__Basidiomycota; c__Agaricomycetes; o__Agaricales; f__Marasmiaceae; g__Megacollybia; s__Megacollybia rodmanii
OTU_1914	4	13	0	33	0	7	9	18	93	53	2	0	3	18	0	2	0	0	8	24	14	35	24	2	8	9	17	8	12	17	15	13	28	489	14.8182	27	400.091	0.000789125	4	19	28	34	5	1	k__Fungi; p__Ascomycota; c__Leotiomycetes; o__Helotiales; f__unidentified; g__unidentified; s__Helotiales sp
OTU_909	0	0	0	0	0	0	0	0	0	0	0	0	0	0	0	0	0	0	47	18	24	122	32	67	26	39	21	22	22	18	6	15	9	488	14.7879	15	221.818	0.000787511	13	3	5	30	12	14	k__Fungi; p__Basidiomycota; c__Agaricomycetes; o__Polyporales; f__Meruliaceae; g__Hypochnicium; s__Hypochnicium lyndoniae
OTU_1283	0	1	1	456	1	1	2	1	1	0	1	0	0	0	0	1	0	0	4	2	2	0	0	2	2	2	0	1	1	1	0	0	4	487	14.7576	20	295.152	0.000785897	1	1	0	122	0	0	k__Fungi; p__Basidiomycota; c__Agaricomycetes; o__Agaricales; f__Clavariaceae; g__unidentified; s__Clavariaceae sp
OTU_2081	20	24	24	11	9	15	10	5	14	7	19	12	3	12	13	3	10	7	19	31	30	7	9	28	18	12	15	20	6	17	15	17	25	487	14.7576	33	487	0.000785897	13	20	16	9	10	15	k__Fungi; p__Ascomycota; c__Lecanoromycetes; o__Lecanorales; f__unidentified; g__unidentified; s__Lecanorales sp
OTU_723	12	16	9	6	6	8	19	21	7	22	2	20	0	0	4	0	1	0	32	34	48	39	16	38	8	10	16	22	24	13	7	11	13	484	14.6667	29	425.333	0.000781056	13	18	19	14	5	17	k__Fungi; p__Ascomycota; c__Pezizomycetes; o__Pezizales; f__Pyronemataceae; g__Aleuria; s__Aleuria aurantia
OTU_58	24	37	16	19	20	52	8	4	4	1	5	5	20	23	26	7	13	17	7	4	7	9	9	4	14	21	9	20	24	11	14	18	11	483	14.6364	33	483	0.000779442	11	19	16	12	12	21	k__Fungi; p__Ascomycota; c__unidentified; o__unidentified; f__unidentified; g__unidentified; s__Ascomycota sp
OTU_981	0	0	0	0	0	1	0	0	0	1	0	0	53	73	42	52	53	43	0	0	0	0	0	0	9	25	7	24	17	12	26	23	8	469	14.2121	17	241.606	0.00075685	14	25	11	7	9	6	k__Fungi; p__Ascomycota; c__Pezizomycetes; o__Pezizales; f__Pyronemataceae; g__Pustularia; s__Pustularia sp
OTU_24	2	7	2	367	4	7	4	1	0	2	1	1	3	4	1	1	2	3	4	5	2	1	3	2	3	4	3	1	8	4	1	3	5	461	13.9697	32	447.03	0.00074394	4	2	2	96	4	4	k__Fungi; p__Ascomycota; c__unidentified; o__unidentified; f__unidentified; g__unidentified; s__Ascomycota sp
OTU_493	4	2	4	3	2	1	0	2	1	1	1	2	14	21	15	12	3	11	27	44	29	38	45	27	6	7	13	31	26	26	8	13	15	454	13.7576	32	440.242	0.000732643	10	14	15	15	12	10	k__Fungi; p__Zygomycota; c__Incertae sedis; o__Mortierellales; f__Mortierellaceae; g__Mortierella; s__Mortierella sp
OTU_1514	22	17	24	5	38	15	1	6	2	0	0	2	0	0	5	0	1	5	25	29	38	18	24	56	18	13	11	11	11	8	9	13	6	433	13.1212	28	367.394	0.000698755	14	12	24	6	19	25	k__Fungi; p__Ascomycota; c__Leotiomycetes; o__unidentified; f__unidentified; g__unidentified; s__Leotiomycetes sp
OTU_147	16	1	17	4	12	10	23	26	39	13	33	23	6	5	10	1	4	7	16	14	18	15	5	9	11	13	8	9	15	10	9	12	6	420	12.7273	33	420	0.000677776	19	9	20	8	11	11	k__Fungi; p__Ascomycota; c__Dothideomycetes; o__Pleosporales; f__unidentified; g__unidentified; s__Pleosporales sp
OTU_26	67	24	19	18	80	42	0	0	0	1	0	0	0	0	0	0	0	0	0	0	1	0	0	0	45	32	40	13	12	13	4	5	4	420	12.7273	17	216.364	0.000677776	23	4	2	6	19	9	k__Fungi; p__Basidiomycota; c__Agaricomycetes; o__Agaricales; f__Strophariaceae; g__Galerina; s__Galerina pseudocamerina
OTU_18	6	6	3	1	1	7	6	2	3	5	0	2	16	15	18	12	6	11	20	30	34	41	25	30	12	11	14	15	16	8	19	11	8	414	12.5455	32	401.455	0.000668093	11	18	16	14	3	9	k__Fungi; p__Ascomycota; c__Dothideomycetes; o__Incertae sedis; f__Myxotrichaceae; g__Oidiodendron; s__Oidiodendron chlamydosporicum
OTU_1464	0	0	0	0	0	0	0	0	0	0	0	0	0	0	0	0	0	0	26	111	75	41	46	36	7	5	12	12	8	12	1	4	11	407	12.3333	15	185	0.000656797	8	22	17	10	7	7	k__Fungi; p__Ascomycota; c__Pezizomycetes; o__Pezizales; f__Pyronemataceae; g__Aleuria; s__Aleuria aurantia
OTU_967	13	23	10	12	12	10	33	30	22	36	54	28	0	0	0	0	0	0	0	0	0	0	0	0	6	18	7	8	9	21	11	20	22	405	12.2727	21	257.727	0.000653569	7	11	8	12	20	11	k__Fungi; p__Basidiomycota; c__Agaricomycetes; o__Cantharellales; f__Ceratobasidiaceae; g__Thanatephorus; s__Thanatephorus sp
OTU_54	0	2	0	3	1	1	22	11	11	16	17	12	0	1	2	2	0	0	25	20	17	30	43	30	15	18	22	10	14	22	11	7	15	400	12.1212	28	339.394	0.000645501	7	7	12	13	14	13	k__Fungi; p__Zygomycota; c__Incertae sedis; o__Mortierellales; f__Mortierellaceae; g__Mortierella; s__Mortierella globalpina
OTU_1198	12	16	9	9	6	11	33	21	33	26	13	21	10	11	6	6	6	3	7	3	6	10	10	10	12	9	15	23	6	19	4	6	7	399	12.0909	33	399	0.000643887	9	13	9	13	13	9	No blast hit
OTU_1536	0	1	0	0	0	0	49	33	33	46	40	48	0	0	0	1	0	0	0	0	0	0	0	0	15	16	12	26	18	28	6	3	16	391	11.8485	17	201.424	0.000630977	12	8	7	13	10	13	k__Fungi; p__Basidiomycota; c__Agaricomycetes; o__Thelephorales; f__Thelephoraceae; g__unidentified; s__Thelephoraceae sp
OTU_2043	7	10	6	4	7	2	4	5	4	1	3	3	3	0	5	6	1	1	29	35	24	23	26	29	6	12	12	17	25	29	10	20	18	387	11.7273	32	375.273	0.000624522	11	10	10	14	6	7	k__Fungi; p__Ascomycota; c__Eurotiomycetes; o__Chaetothyriales; f__Herpotrichiellaceae; g__unidentified; s__Herpotrichiellaceae sp
OTU_278	4	2	4	1	11	0	5	0	6	43	4	2	0	0	0	0	0	0	13	13	2	7	206	4	3	14	8	8	10	10	2	0	1	383	11.6061	24	278.545	0.000618067	5	5	5	10	54	2	k__Fungi; p__Ascomycota; c__Incertae sedis; o__Incertae sedis; f__Incertae sedis; g__Tumularia; s__Tumularia sp
OTU_1739	46	49	26	36	44	30	4	1	0	2	2	3	0	0	0	0	0	0	0	1	3	0	1	0	12	10	24	10	20	8	14	9	23	378	11.4545	23	263.455	0.000609998	13	16	5	10	14	3	k__Fungi; p__Zygomycota; c__Incertae sedis; o__Mortierellales; f__Mortierellaceae; g__Mortierella; s__Mortierella sp
OTU_185	20	27	1	50	7	10	5	9	6	14	0	0	0	0	0	0	0	0	21	46	14	27	17	25	12	28	9	7	6	5	5	3	2	376	11.3939	25	284.848	0.000606771	6	17	8	22	8	7	k__Fungi; p__Zygomycota; c__Incertae sedis; o__Mortierellales; f__Mortierellaceae; g__Mortierella; s__Mortierella sp
OTU_947	3	5	300	4	12	7	0	0	2	3	0	0	1	0	0	0	0	0	0	0	1	0	0	0	0	2	2	1	4	3	3	7	2	362	10.9697	18	197.455	0.000584178	2	2	83	3	5	0	k__Fungi; p__Basidiomycota; c__Microbotryomycetes; o__Sporidiobolales; f__Incertae sedis; g__Rhodotorula; s__Rhodotorula cresolica
OTU_1960	0	0	0	0	0	0	0	0	0	0	0	0	0	0	0	0	0	0	36	19	41	37	42	31	22	18	25	17	3	4	20	24	21	360	10.9091	15	163.636	0.000580951	6	5	9	11	12	8	k__Fungi; p__Zygomycota; c__Incertae sedis; o__Mortierellales; f__Mortierellaceae; g__Mortierella; s__Mortierella sp
OTU_1334	22	16	28	12	13	23	0	0	0	0	0	0	22	5	0	5	33	22	9	16	7	12	7	6	13	7	15	8	2	15	5	8	21	352	10.6667	26	277.333	0.000568041	15	10	12	12	18	18	k__Fungi; p__Basidiomycota; c__Agaricomycetes; o__Sebacinales; f__Sebacinaceae; g__unidentified; s__Sebacinaceae sp
OTU_1482	4	6	1	1	3	6	6	6	7	7	1	1	0	6	0	0	0	0	34	31	21	28	14	24	13	11	9	11	15	18	15	21	22	342	10.3636	28	290.182	0.000551903	14	8	6	8	3	9	k__Fungi; p__Basidiomycota; c__Wallemiomycetes; o__Geminibasidiales; f__Geminibasidiaceae; g__Geminibasidium; s__Geminibasidium sp
OTU_903	5	15	1	7	12	2	12	10	10	9	8	4	8	6	15	7	4	1	26	8	26	20	23	16	15	11	14	7	9	3	13	9	6	342	10.3636	33	342	0.000551903	11	12	13	12	8	8	k__Fungi; p__Basidiomycota; c__Agaricomycetes; o__Agaricales; f__Tricholomataceae; g__Tricholoma; s__Tricholoma albobrunneum
OTU_1600	1	0	1	1	1	1	3	2	3	2	5	7	0	2	0	0	0	2	1	0	1	1	0	0	1	1	3	91	93	111	2	1	2	339	10.2727	25	256.818	0.000547062	1	1	0	3	0	3	k__Fungi; p__Ascomycota; c__Sordariomycetes; o__Hypocreales; f__Cordycipitaceae; g__Lecanicillium; s__Lecanicillium sp O_3_BESC_246b
OTU_850	28	80	24	44	14	14	1	4	0	0	2	1	4	0	4	1	0	0	0	6	3	6	0	0	5	6	6	21	12	12	3	14	7	322	9.75758	25	243.939	0.000519628	10	13	8	15	2	2	k__Fungi; p__Basidiomycota; c__Atractiellomycetes; o__Atractiellales; f__unidentified; g__unidentified; s__Atractiellales sp
OTU_1763	0	0	0	0	0	0	0	0	0	0	0	0	25	35	59	30	15	12	10	4	6	2	3	14	4	17	8	12	16	9	10	15	8	314	9.51515	21	199.818	0.000506718	7	11	20	8	5	9	k__Fungi; p__Basidiomycota; c__Tritirachiomycetes; o__Incertae sedis; f__Incertae sedis; g__Paratritirachium; s__Paratritirachium sp
OTU_1275	36	29	39	25	49	47	0	0	0	1	0	0	0	0	0	0	0	0	0	1	0	0	0	0	11	10	11	11	10	9	3	6	15	313	9.48485	17	161.242	0.000505104	10	8	7	6	16	15	k__Fungi; p__Basidiomycota; c__Agaricomycetes; o__Thelephorales; f__Thelephoraceae; g__Tomentella; s__Tomentella sp
OTU_1839	4	0	10	2	10	24	17	9	13	20	17	16	15	9	9	26	16	12	0	0	0	0	0	0	5	14	6	5	12	16	6	9	11	313	9.48485	26	246.606	0.000505104	8	4	9	13	11	11	k__Fungi; p__Ascomycota; c__Leotiomycetes; o__Helotiales; f__Incertae sedis; g__Scytalidium; s__Scytalidium sp
OTU_1638	0	0	0	0	0	0	0	0	0	0	0	0	0	0	0	0	0	0	25	35	31	36	26	39	11	12	9	23	19	3	11	14	6	300	9.09091	15	136.364	0.000484126	7	8	7	12	7	9	k__Fungi; p__Ascomycota; c__Pezizomycetes; o__Pezizales; f__Pyronemataceae; g__Scutellinia; s__Scutellinia sp
OTU_1126	12	18	15	7	21	10	10	9	9	4	6	10	0	2	4	5	0	3	10	17	3	6	8	13	10	21	7	4	16	9	11	9	9	298	9.0303	31	279.939	0.000480898	8	13	8	7	9	13	k__Fungi; p__Ascomycota; c__Dothideomycetes; o__unidentified; f__unidentified; g__unidentified; s__Dothideomycetes sp
OTU_594	0	0	0	0	0	0	0	0	0	0	0	0	23	8	231	1	14	0	0	2	1	0	1	0	6	7	0	1	0	0	0	0	0	295	8.93939	11	98.3333	0.000476057	4	1	47	1	5	0	k__Fungi; p__Basidiomycota; c__Agaricomycetes; o__Boletales; f__Boletaceae; g__Leccinum; s__Leccinum schistophilum
OTU_452	0	0	0	6	0	0	20	11	7	8	5	13	0	1	0	0	0	0	33	31	44	20	5	18	12	10	7	9	5	8	9	1	1	284	8.60606	23	197.939	0.000458305	19	11	14	10	2	12	k__Fungi; p__Ascomycota; c__Pezizomycetes; o__Pezizales; f__Pyronemataceae; g__Scutellinia; s__Scutellinia sp
OTU_398	3	12	3	2	0	3	1	0	26	0	6	7	5	12	27	35	37	7	8	10	0	0	4	3	7	4	5	3	1	22	7	6	12	278	8.42424	28	235.879	0.000448623	5	13	15	7	16	10	k__Fungi; p__Ascomycota; c__unidentified; o__unidentified; f__unidentified; g__unidentified; s__Ascomycota sp
OTU_438	28	25	14	13	22	32	11	10	7	7	8	4	0	3	0	0	0	0	0	1	0	0	0	0	13	20	5	17	10	11	3	5	5	274	8.30303	23	190.97	0.000442168	11	9	4	4	4	9	k__Fungi; p__Ascomycota; c__Leotiomycetes; o__Helotiales; f__unidentified; g__unidentified; s__Helotiales sp
OTU_426	34	32	24	31	25	52	0	0	0	0	0	2	3	0	0	0	0	0	0	1	0	0	1	0	4	14	6	12	8	2	3	9	5	268	8.12121	19	154.303	0.000432485	6	4	7	2	9	9	k__Fungi; p__Ascomycota; c__Leotiomycetes; o__Helotiales; f__unidentified; g__unidentified; s__Helotiales sp
OTU_651	3	9	1	0	0	0	1	1	0	16	0	0	23	44	6	103	4	3	3	1	0	0	0	3	2	1	8	1	7	7	9	2	6	264	8	24	192	0.00042603	6	19	2	29	1	3	k__Fungi; p__Ascomycota; c__Leotiomycetes; o__Thelebolales; f__Thelebolaceae; g__Thelebolus; s__Thelebolus globosus
OTU_289	14	17	23	13	13	20	9	1	0	2	6	8	3	2	8	1	2	6	3	8	2	1	6	4	6	3	8	12	23	14	1	12	4	255	7.72727	32	247.273	0.000411507	10	6	8	4	8	9	k__Fungi; p__Ascomycota; c__Leotiomycetes; o__unidentified; f__unidentified; g__unidentified; s__Leotiomycetes sp
OTU_1253	27	15	34	26	35	45	2	0	0	0	0	0	0	0	0	5	1	0	0	0	1	3	0	2	5	5	7	1	6	12	4	9	4	249	7.54545	21	158.455	0.000401824	6	5	9	7	6	12	k__Fungi; p__Ascomycota; c__Leotiomycetes; o__Helotiales; f__unidentified; g__unidentified; s__Helotiales sp
OTU_1236	25	16	8	8	30	40	0	3	0	1	2	1	9	12	2	16	10	4	3	1	1	2	4	5	3	2	2	6	11	7	3	6	5	248	7.51515	31	232.97	0.00040021	10	10	2	7	11	11	k__Fungi; p__Ascomycota; c__Leotiomycetes; o__Helotiales; f__unidentified; g__unidentified; s__Helotiales sp
OTU_904	4	4	4	69	3	2	7	3	8	2	6	3	3	1	3	4	3	7	9	19	8	5	1	8	3	7	13	6	10	7	2	4	6	244	7.39394	33	244	0.000393755	3	10	3	23	3	6	k__Fungi; p__Ascomycota; c__Eurotiomycetes; o__Chaetothyriales; f__Herpotrichiellaceae; g__unidentified; s__Herpotrichiellaceae sp
OTU_1816	8	5	2	6	2	3	2	7	4	12	4	5	7	2	13	10	1	12	15	14	10	11	11	2	6	5	6	11	15	11	5	9	8	244	7.39394	33	244	0.000393755	9	5	10	14	7	4	k__Fungi; p__Basidiomycota; c__Tremellomycetes; o__Filobasidiales; f__Filobasidiaceae; g__Cryptococcus; s__Cryptococcus gastricus
OTU_1077	29	25	28	31	46	42	0	0	0	0	0	1	0	0	0	0	0	0	0	1	1	0	0	0	10	2	6	6	0	3	5	3	1	240	7.27273	17	123.636	0.0003873	8	12	10	10	14	16	k__Fungi; p__Basidiomycota; c__Agaricomycetes; o__Agaricales; f__unidentified; g__unidentified; s__Agaricales sp
OTU_496	2	3	0	2	1	0	8	17	13	12	3	2	1	6	1	3	2	3	17	21	12	10	7	24	9	7	4	8	8	9	8	6	9	238	7.21212	31	223.576	0.000384073	7	11	7	8	3	7	k__Fungi; p__Ascomycota; c__Eurotiomycetes; o__Eurotiales; f__Trichocomaceae; g__Penicillium; s__Penicillium sp
OTU_1159	2	9	2	0	0	42	15	69	27	5	9	4	0	0	0	0	0	0	0	0	0	0	0	0	8	10	12	6	1	1	1	2	1	226	6.84848	19	130.121	0.000364708	2	16	8	2	3	13	k__Fungi; p__Basidiomycota; c__Agaricomycetes; o__Trechisporales; f__unidentified; g__unidentified; s__Trechisporales sp
OTU_1496	34	36	9	5	7	49	0	0	0	0	0	0	0	0	0	0	0	0	30	3	3	3	2	3	7	6	5	3	3	4	5	3	2	222	6.72727	21	141.273	0.000358253	11	11	0	2	4	13	k__Fungi; p__Basidiomycota; c__Agaricomycetes; o__Agaricales; f__Strophariaceae; g__Galerina; s__Galerina cf pallidispora UBC F19737
OTU_351	0	0	2	2	0	0	32	11	20	14	10	7	4	0	1	0	0	0	0	3	0	5	1	0	9	14	10	9	7	14	6	9	28	218	6.60606	22	145.333	0.000351798	11	4	7	5	1	3	k__Fungi; p__Basidiomycota; c__Tremellomycetes; o__Cystofilobasidiales; f__Incertae sedis; g__Syzygospora; s__Syzygospora effibulata
OTU_431	0	0	0	0	0	0	11	4	5	3	6	6	0	0	1	0	0	0	24	13	7	17	8	15	13	12	7	14	13	15	9	12	3	218	6.60606	22	145.333	0.000351798	6	5	4	3	3	7	k__Fungi; p__Zygomycota; c__Incertae sedis; o__Mucorales; f__Umbelopsidaceae; g__Umbelopsis; s__Umbelopsis sp
OTU_1454	2	0	0	0	0	0	1	0	0	1	0	6	0	0	0	0	0	0	23	15	27	8	8	85	7	4	6	5	4	6	1	1	0	210	6.36364	18	114.545	0.000338888	6	2	6	3	1	24	k__Fungi; p__Ascomycota; c__Leotiomycetes; o__Helotiales; f__Helotiaceae; g__Hymenoscyphus; s__Hymenoscyphus epiphyllus
OTU_974	6	11	18	9	11	3	13	5	3	6	8	6	4	3	7	7	6	4	0	0	0	0	0	0	7	5	5	7	15	14	8	10	8	209	6.33333	27	171	0.000337274	5	7	10	8	10	3	k__Fungi; p__Ascomycota; c__Lecanoromycetes; o__Incertae sedis; f__Coniocybaceae; g__Sclerophora; s__Sclerophora peronella
OTU_129	8	11	7	2	9	5	0	0	0	3	1	2	4	0	1	2	0	2	24	4	20	17	4	10	10	2	1	6	13	2	11	15	6	202	6.12121	28	171.394	0.000325978	9	4	9	7	3	9	k__Fungi; p__Basidiomycota; c__Agaricomycetes; o__Agaricales; f__unidentified; g__unidentified; s__Agaricales sp
OTU_89	0	0	0	0	0	0	29	35	10	10	9	53	0	0	0	0	0	0	0	0	0	0	0	0	10	14	6	3	16	0	4	1	1	201	6.09091	14	85.2727	0.000324364	2	9	3	3	3	7	k__Fungi; p__Ascomycota; c__Leotiomycetes; o__Helotiales; f__unidentified; g__unidentified; s__Helotiales sp
OTU_1411	15	10	16	8	9	16	4	1	2	1	6	4	8	4	3	0	4	4	4	3	1	1	1	2	7	15	4	9	14	7	13	5	0	201	6.09091	31	188.818	0.000324364	5	1	4	2	4	7	k__Fungi; p__Ascomycota; c__Leotiomycetes; o__Helotiales; f__unidentified; g__unidentified; s__Helotiales sp
OTU_499	25	15	22	22	16	34	2	0	0	0	0	0	2	1	0	0	0	1	0	0	0	0	0	0	5	10	3	5	13	3	8	2	1	190	5.75758	19	109.394	0.000306613	7	0	6	5	2	11	k__Fungi; p__Ascomycota; c__Leotiomycetes; o__Helotiales; f__unidentified; g__unidentified; s__Helotiales sp
OTU_865	19	11	6	13	5	5	7	3	1	2	1	1	4	6	11	15	7	3	0	4	0	0	2	0	5	21	9	6	1	6	1	5	3	183	5.54545	29	160.818	0.000295317	12	5	8	6	3	5	k__Fungi; p__Ascomycota; c__Dothideomycetes; o__Incertae sedis; f__Pseudeurotiaceae; g__Pseudeurotium; s__Pseudeurotium sp
OTU_1742	1	0	0	4	0	0	0	1	0	0	0	0	6	4	1	0	1	4	0	1	2	0	2	0	2	3	6	3	19	34	18	23	48	183	5.54545	20	110.909	0.000295317	1	2	0	0	1	2	k__Fungi; p__Ascomycota; c__Dothideomycetes; o__Pleosporales; f__Incertae sedis; g__Stagonosporopsis; s__Stagonosporopsis actaeae
OTU_1179	8	9	7	17	16	33	6	3	2	7	1	2	0	3	1	2	0	0	9	0	0	0	0	1	7	14	3	2	10	4	6	7	1	181	5.48485	26	142.606	0.000292089	5	3	4	7	1	13	k__Fungi; p__Ascomycota; c__Leotiomycetes; o__unidentified; f__unidentified; g__unidentified; s__Leotiomycetes sp
OTU_20	0	3	0	1	0	0	0	0	0	0	2	1	10	17	36	26	10	18	1	3	0	1	0	1	3	7	3	2	8	7	6	5	8	179	5.42424	23	124.758	0.000288862	1	4	7	5	2	4	k__Fungi; p__Ascomycota; c__Leotiomycetes; o__Helotiales; f__unidentified; g__unidentified; s__Helotiales sp
OTU_1551	0	0	0	0	0	0	6	8	25	1	2	4	6	7	2	0	0	1	0	0	0	0	0	0	3	6	3	37	18	44	1	1	1	176	5.33333	19	101.333	0.00028402	2	4	5	0	0	3	k__Fungi; p__Basidiomycota; c__Agaricomycetes; o__Auriculariales; f__unidentified; g__unidentified; s__Auriculariales sp
OTU_495	7	5	9	12	13	18	1	2	1	1	9	0	4	5	6	5	3	7	2	3	2	2	2	1	7	7	6	1	11	3	5	5	10	175	5.30303	32	169.697	0.000282407	9	5	3	5	6	9	k__Fungi; p__Ascomycota; c__Leotiomycetes; o__Helotiales; f__unidentified; g__unidentified; s__Helotiales sp
OTU_1224	7	7	6	7	4	9	6	6	23	10	2	3	2	1	0	1	2	0	6	1	13	4	2	3	3	0	0	1	10	17	1	3	11	171	5.18182	29	150.273	0.000275952	4	3	10	6	5	3	k__Fungi; p__Ascomycota; c__Leotiomycetes; o__Helotiales; f__unidentified; g__unidentified; s__Helotiales sp
OTU_408	0	0	0	0	0	0	12	7	7	13	8	8	8	2	9	9	9	10	1	0	0	0	0	1	9	11	3	8	8	10	6	4	4	167	5.06061	23	116.394	0.000269497	4	1	9	9	7	6	k__Fungi; p__Ascomycota; c__Dothideomycetes; o__Myriangiales; f__unidentified; g__unidentified; s__Myriangiales sp
OTU_1798	0	0	0	0	0	1	0	0	0	0	0	0	0	0	0	0	0	0	19	26	11	17	33	16	3	5	5	4	4	3	7	3	10	167	5.06061	16	80.9697	0.000269497	5	6	5	5	11	7	No blast hit
OTU_643	0	0	1	0	0	1	0	0	0	0	0	0	0	0	0	0	0	0	16	28	7	22	16	13	4	1	6	4	12	7	10	3	13	164	4.9697	17	84.4848	0.000264655	4	10	5	5	2	1	k__Fungi; p__Ascomycota; c__Dothideomycetes; o__Myriangiales; f__unidentified; g__unidentified; s__Myriangiales sp
OTU_636	0	0	0	0	0	0	17	15	19	20	29	24	0	0	0	0	0	0	0	0	0	0	0	0	5	9	2	4	6	0	8	2	0	160	4.84848	13	63.0303	0.0002582	5	2	8	10	7	8	k__Fungi; p__Basidiomycota; c__Agaricomycetes; o__Agaricales; f__Inocybaceae; g__Inocybe; s__Inocybe cf squarrosoannulata CLC2292
OTU_832	12	8	15	7	8	8	3	3	3	2	2	3	1	3	2	0	0	2	3	4	2	6	6	6	2	3	6	6	11	7	3	4	8	159	4.81818	31	149.364	0.000256587	4	8	4	4	5	4	k__Fungi; p__Ascomycota; c__Sordariomycetes; o__Hypocreales; f__unidentified; g__unidentified; s__Hypocreales sp
OTU_1845	1	5	2	8	1	2	9	15	13	8	2	10	2	2	8	1	0	1	4	5	1	1	3	5	7	1	7	4	3	3	11	5	6	156	4.72727	32	151.273	0.000251745	2	9	4	6	2	3	k__Fungi; p__Ascomycota; c__Eurotiomycetes; o__Eurotiales; f__Trichocomaceae; g__Penicillium; s__Penicillium nothofagi
OTU_103	1	7	1	0	10	6	5	11	2	5	4	6	3	1	5	4	10	1	12	0	10	6	6	12	4	1	2	8	4	0	5	2	1	155	4.69697	30	140.909	0.000250132	6	6	5	4	8	2	k__Fungi; p__Ascomycota; c__Lecanoromycetes; o__Pertusariales; f__Ochrolechiaceae; g__Ochrolechia; s__Ochrolechia frigida
OTU_1987	6	125	2	5	2	1	0	1	0	0	0	0	0	0	4	1	0	0	0	0	0	0	1	0	4	0	0	1	0	1	0	1	0	155	4.69697	14	65.7576	0.000250132	2	27	0	0	1	0	k__Fungi; p__Ascomycota; c__Dothideomycetes; o__unidentified; f__unidentified; g__unidentified; s__Dothideomycetes sp
OTU_1137	0	0	0	1	0	0	1	1	0	0	0	9	4	1	4	0	3	0	32	6	17	10	7	8	13	12	0	3	10	0	7	3	0	152	4.60606	20	92.1212	0.00024529	10	3	5	1	4	3	No blast hit
OTU_897	13	22	6	4	12	13	6	3	1	2	3	2	2	0	0	1	2	1	2	0	4	0	1	4	3	11	7	3	8	4	4	3	2	149	4.51515	29	130.939	0.000240449	5	8	3	2	8	5	k__Fungi; p__Ascomycota; c__Leotiomycetes; o__unidentified; f__unidentified; g__unidentified; s__Leotiomycetes sp
OTU_740	0	1	0	0	0	0	11	18	24	16	16	23	0	0	0	0	0	0	0	0	0	0	0	0	3	1	3	3	8	2	3	7	3	142	4.30303	16	68.8485	0.000229153	2	8	4	5	2	5	k__Fungi; p__Basidiomycota; c__Agaricomycetes; o__Agaricales; f__unidentified; g__unidentified; s__Agaricales sp
OTU_1646	4	1	1	102	1	0	1	0	0	0	1	4	1	1	3	2	0	0	1	0	2	2	0	3	1	1	2	2	0	0	0	0	1	137	4.15152	21	87.1818	0.000221084	1	0	0	23	0	3	k__Fungi; p__Ascomycota; c__unidentified; o__unidentified; f__unidentified; g__unidentified; s__Ascomycota sp
OTU_1203	6	4	2	4	2	6	3	11	9	8	13	4	0	1	1	2	1	1	1	4	2	5	5	1	2	2	8	4	10	4	4	1	6	137	4.15152	32	132.848	0.000221084	2	4	2	8	6	3	k__Fungi; p__Ascomycota; c__Sordariomycetes; o__Sordariales; f__Chaetomiaceae; g__Humicola; s__Humicola sp JZ_115
OTU_1120	4	4	3	10	2	15	0	2	2	2	0	0	5	3	0	2	7	3	4	4	0	1	35	2	2	6	8	1	1	4	3	1	0	136	4.12121	27	111.273	0.00021947	1	5	0	3	12	3	k__Fungi; p__Ascomycota; c__unidentified; o__unidentified; f__unidentified; g__unidentified; s__Ascomycota sp
OTU_1692	9	13	14	23	9	8	0	3	1	0	0	1	1	4	7	3	0	0	0	5	0	0	0	0	2	3	5	9	1	10	1	0	4	136	4.12121	22	90.6667	0.00021947	3	9	7	9	1	1	k__Fungi; p__Ascomycota; c__Dothideomycetes; o__Pleosporales; f__Pleosporaceae; g__Epicoccum; s__Epicoccum nigrum
OTU_1648	6	14	6	10	2	7	3	1	0	2	3	4	5	2	10	4	8	3	1	1	0	0	0	0	2	4	7	4	12	0	5	4	6	136	4.12121	27	111.273	0.00021947	5	3	2	4	1	1	k__Fungi; p__Ascomycota; c__Dothideomycetes; o__Pleosporales; f__unidentified; g__unidentified; s__Pleosporales sp
OTU_36	4	1	0	0	0	0	17	8	4	12	16	12	2	0	0	2	0	0	1	0	0	0	0	0	1	3	3	6	5	16	8	3	12	136	4.12121	20	82.4242	0.00021947	7	2	1	2	2	4	k__Fungi; p__Ascomycota; c__Archaeorhizomycetes; o__Archaeorhizomycetales; f__Archaeorhizomycetaceae; g__Archaeorhizomyces; s__Archaeorhizomyces sp
OTU_827	4	4	6	3	5	4	3	0	8	2	0	2	4	5	3	1	1	1	4	5	7	3	1	4	4	2	3	5	10	5	9	10	7	135	4.09091	31	126.818	0.000217856	3	6	6	3	0	5	k__Fungi; p__Ascomycota; c__unidentified; o__unidentified; f__unidentified; g__unidentified; s__Ascomycota sp
OTU_863	10	12	5	11	4	10	0	1	0	1	2	0	3	0	1	2	7	4	3	0	2	1	0	5	5	5	4	5	0	13	5	4	10	135	4.09091	26	106.364	0.000217856	6	3	2	3	3	11	k__Fungi; p__Ascomycota; c__Dothideomycetes; o__Pleosporales; f__Incertae sedis; g__Boeremia; s__Boeremia exigua var. populi
OTU_933	0	1	0	0	1	0	45	17	4	9	10	10	3	0	0	2	0	3	4	0	0	0	0	0	6	2	7	1	1	3	0	2	1	132	4	20	80	0.000213015	16	3	2	1	1	4	k__Fungi; p__Basidiomycota; c__Agaricomycetes; o__Boletales; f__Paxillaceae; g__Hydnomerulius; s__Hydnomerulius pinastri
OTU_1010	0	0	0	4	2	0	9	11	5	13	7	4	3	6	7	3	0	4	1	2	2	1	4	1	4	4	7	6	5	3	3	7	4	132	4	28	112	0.000213015	0	5	8	6	4	2	k__Fungi; p__Ascomycota; c__Sordariomycetes; o__Hypocreales; f__Bionectriaceae; g__Clonostachys; s__Clonostachys rosea f. catenulata
OTU_2049	0	0	0	0	0	0	19	18	8	15	8	9	0	0	0	0	0	0	0	0	0	0	0	0	4	2	4	5	5	8	6	9	10	130	3.93939	15	59.0909	0.000209788	5	4	0	8	1	4	k__Fungi; p__Ascomycota; c__Archaeorhizomycetes; o__Archaeorhizomycetales; f__Archaeorhizomycetaceae; g__Archaeorhizomyces; s__Archaeorhizomyces sp
OTU_191	1	6	0	1	0	0	6	13	10	6	3	4	3	12	11	4	7	1	1	1	2	0	6	3	3	1	8	3	3	0	6	1	3	129	3.90909	28	109.455	0.000208174	2	7	8	5	1	1	k__Fungi; p__Ascomycota; c__Sordariomycetes; o__Hypocreales; f__Hypocreaceae; g__Trichoderma; s__Trichoderma pubescens
OTU_153	14	11	1	5	12	13	1	2	6	2	2	8	1	3	0	1	0	1	2	1	3	4	1	1	3	6	6	5	4	0	4	6	0	129	3.90909	29	113.364	0.000208174	5	6	3	1	4	4	No blast hit
OTU_814	2	4	2	1	3	2	3	4	1	0	1	2	2	0	0	2	2	2	15	7	12	13	6	9	3	1	2	9	4	5	5	1	3	128	3.87879	30	116.364	0.00020656	5	4	2	1	4	4	k__Fungi; p__Zygomycota; c__Incertae sedis; o__Mucorales; f__Umbelopsidaceae; g__Umbelopsis; s__Umbelopis ramanniana var angulispora
OTU_411	0	0	0	0	0	0	17	11	6	15	25	12	0	0	0	0	0	0	0	0	0	0	0	0	2	2	5	6	3	7	6	3	7	127	3.84848	15	57.7273	0.000204946	5	2	2	4	7	1	k__Fungi; p__Basidiomycota; c__Agaricomycetes; o__Agaricales; f__Clavariaceae; g__unidentified; s__Clavariaceae sp
OTU_1809	0	2	0	1	0	2	3	3	5	12	8	18	1	0	0	0	1	0	3	0	0	6	14	0	5	2	1	9	5	21	0	1	3	126	3.81818	22	84	0.000203333	2	1	0	4	3	2	k__Fungi; p__Ascomycota; c__Dothideomycetes; o__Pleosporales; f__Sporormiaceae; g__Preussia; s__Preussia sp 4985
OTU_1825	9	16	5	2	7	5	1	1	0	1	0	1	12	3	11	1	3	5	2	1	1	0	1	1	3	5	6	6	8	0	2	4	0	123	3.72727	28	104.364	0.000198491	9	2	7	1	4	4	k__Fungi; p__Glomeromycota; c__Glomeromycetes; o__Glomerales; f__Glomeraceae; g__unidentified; s__Glomeraceae sp
OTU_1661	0	0	0	0	0	0	0	0	0	1	0	0	0	0	0	0	0	0	7	20	8	23	8	8	1	2	6	5	3	22	1	1	6	122	3.69697	16	59.1515	0.000196878	0	5	1	6	2	5	No blast hit
OTU_1367	35	0	0	1	13	0	0	0	1	4	1	0	0	0	0	0	0	0	0	0	0	0	0	0	12	15	20	7	3	3	4	1	1	121	3.66667	15	55	0.000195264	9	0	0	1	5	0	k__Fungi; p__Zygomycota; c__Incertae sedis; o__Mortierellales; f__Mortierellaceae; g__Mortierella; s__Mortierella sp
OTU_485	0	3	4	1	0	0	6	8	4	1	1	2	4	0	4	0	1	0	15	3	5	4	4	4	10	7	1	2	8	0	8	9	1	120	3.63636	26	94.5455	0.00019365	3	6	6	1	1	2	k__Fungi; p__Ascomycota; c__Lecanoromycetes; o__Pertusariales; f__Ochrolechiaceae; g__Ochrolechia; s__Ochrolechia frigida
OTU_381	0	0	0	0	0	0	0	0	0	0	0	0	19	17	11	14	19	10	0	0	0	0	0	0	4	0	2	7	10	1	0	2	2	118	3.57576	13	46.4848	0.000190423	8	7	1	4	5	0	k__Fungi; p__Basidiomycota; c__Agaricomycetes; o__Agaricales; f__Clavariaceae; g__unidentified; s__Clavariaceae sp
OTU_1188	1	4	2	0	0	0	3	11	0	1	0	0	0	0	0	0	0	0	3	3	0	3	1	1	1	1	1	35	38	5	2	2	0	118	3.57576	19	67.9394	0.000190423	2	3	0	1	0	1	k__Fungi; p__Basidiomycota; c__Tremellomycetes; o__Tremellales; f__Incertae sedis; g__Bullera; s__Bullera sp VY_86
OTU_1683	0	0	0	0	0	0	0	0	0	0	0	0	15	11	10	13	17	15	0	0	0	0	0	0	4	10	3	4	2	1	1	6	5	117	3.54545	15	53.1818	0.000188809	4	2	2	4	3	4	k__Fungi; p__Ascomycota; c__Orbiliomycetes; o__unidentified; f__unidentified; g__unidentified; s__Orbiliomycetes sp
OTU_1311	0	0	1	0	2	0	3	6	17	16	16	6	1	1	1	0	1	0	0	2	0	0	0	0	0	2	1	13	7	3	4	2	12	117	3.54545	21	74.4545	0.000188809	2	2	3	4	6	2	k__Fungi; p__Ascomycota; c__Sordariomycetes; o__Sordariales; f__Lasiosphaeriaceae; g__Apodus; s__Apodus sp
OTU_1046	5	3	2	15	3	8	3	0	0	2	3	1	1	1	0	0	2	2	4	2	8	3	4	7	6	9	7	1	1	7	1	1	3	115	3.48485	29	101.061	0.000185581	3	2	3	3	1	4	k__Fungi; p__Zygomycota; c__Incertae sedis; o__Mortierellales; f__Mortierellaceae; g__Mortierella; s__Mortierella sp
OTU_1152	2	1	1	0	0	0	0	0	3	0	0	2	8	5	3	25	11	8	0	0	0	0	0	0	9	9	6	1	0	5	1	4	11	115	3.48485	19	66.2121	0.000185581	4	0	1	3	4	2	k__Fungi; p__Ascomycota; c__Dothideomycetes; o__Pleosporales; f__Sporormiaceae; g__Preussia; s__Preussia flanaganii
OTU_1701	0	3	0	0	0	0	0	0	0	0	0	0	7	11	13	32	5	4	0	0	0	1	0	0	7	3	1	3	7	1	2	8	6	114	3.45455	17	58.7273	0.000183968	2	1	2	6	1	1	k__Fungi; p__Basidiomycota; c__Agaricomycetes; o__Polyporales; f__Meruliaceae; g__Hypochnicium; s__Hypochnicium punctulatum
OTU_854	8	4	7	15	4	7	1	2	1	8	2	5	2	0	1	4	0	1	1	0	0	0	2	1	2	9	5	4	6	6	4	0	1	113	3.42424	27	92.4545	0.000182354	4	1	4	6	3	1	k__Fungi; p__Ascomycota; c__Dothideomycetes; o__Pleosporales; f__unidentified; g__unidentified; s__Pleosporales sp
OTU_1268	1	0	3	0	0	3	2	1	6	2	4	1	2	4	2	9	16	1	3	5	9	7	2	5	2	7	3	3	1	3	2	1	2	112	3.39394	30	101.818	0.00018074	0	4	9	6	5	2	k__Fungi; p__Ascomycota; c__Leotiomycetes; o__Incertae sedis; f__Incertae sedis; g__Meliniomyces; s__Meliniomyces sp
OTU_1831	19	19	27	15	11	3	0	0	0	0	0	0	0	1	0	0	0	0	0	1	0	0	0	0	1	1	1	0	2	3	2	3	3	112	3.39394	16	54.303	0.00018074	3	8	8	3	2	0	k__Fungi; p__Basidiomycota; c__Microbotryomycetes; o__Sporidiobolales; f__unidentified; g__unidentified; s__Sporidiobolales sp
OTU_1448	4	0	0	0	0	0	0	0	0	2	0	1	2	0	0	4	0	2	10	9	6	6	6	20	2	0	5	1	2	4	6	11	8	111	3.36364	20	67.2727	0.000179126	7	3	2	5	0	6	k__Fungi; p__Ascomycota; c__Leotiomycetes; o__Helotiales; f__unidentified; g__unidentified; s__Helotiales sp
OTU_1617	1	0	0	0	0	0	0	0	0	0	0	0	0	1	0	0	1	0	17	12	8	12	6	11	3	2	0	5	2	7	6	5	10	109	3.30303	17	56.1515	0.000175899	7	4	2	4	2	2	No blast hit
OTU_1338	2	3	5	2	2	5	2	2	0	1	0	4	6	3	1	2	2	2	4	12	2	4	3	5	8	4	4	1	4	6	1	1	5	108	3.27273	31	101.455	0.000174285	3	3	3	2	2	1	k__Fungi; p__Ascomycota; c__Dothideomycetes; o__Myriangiales; f__unidentified; g__unidentified; s__Myriangiales sp
OTU_137	0	0	0	4	0	0	0	0	0	0	0	0	28	25	10	8	6	2	1	0	0	0	0	0	2	3	1	3	0	2	5	2	5	107	3.24242	16	51.8788	0.000172671	7	3	3	1	1	1	k__Fungi; p__Ascomycota; c__Lecanoromycetes; o__Incertae sedis; f__Coniocybaceae; g__Sclerophora; s__Sclerophora peronella
OTU_760	0	0	0	0	0	0	0	0	0	0	1	0	0	0	0	0	0	0	10	7	11	4	5	23	5	9	1	3	0	2	11	5	9	106	3.21212	15	48.1818	0.000171058	4	1	6	0	2	8	k__Fungi; p__Ascomycota; c__Dothideomycetes; o__Myriangiales; f__unidentified; g__unidentified; s__Myriangiales sp
OTU_525	0	5	0	2	1	2	3	1	2	2	3	0	1	0	3	0	2	1	2	5	1	0	3	2	0	0	2	1	7	11	7	19	17	105	3.18182	25	79.5455	0.000169444	2	6	0	2	2	3	k__Fungi; p__Basidiomycota; c__Tremellomycetes; o__unidentified; f__unidentified; g__unidentified; s__Tremellomycetes sp
OTU_1455	14	14	12	16	12	11	0	0	0	0	0	0	0	0	1	0	0	0	0	0	0	0	0	0	1	1	11	4	4	3	1	0	0	105	3.18182	14	44.5455	0.000169444	5	2	3	4	3	3	k__Fungi; p__Basidiomycota; c__Agaricomycetes; o__Agaricales; f__Psathyrellaceae; g__Coprinopsis; s__Coprinopsis villosa
OTU_768	0	1	2	90	0	0	0	1	0	0	1	0	0	0	0	0	1	0	1	1	0	1	0	0	1	1	0	1	0	2	0	0	0	104	3.15152	13	40.9697	0.00016783	0	0	1	23	0	0	k__Fungi; p__Ascomycota; c__Dothideomycetes; o__unidentified; f__unidentified; g__unidentified; s__Dothideomycetes sp
OTU_376	4	2	8	3	3	15	0	0	2	0	0	0	5	3	3	0	37	0	2	1	2	1	1	0	2	1	0	1	0	2	4	2	0	104	3.15152	22	69.3333	0.00016783	5	0	2	1	12	3	k__Fungi; p__Ascomycota; c__Dothideomycetes; o__Pleosporales; f__unidentified; g__unidentified; s__Pleosporales sp
OTU_1612	0	0	0	0	0	0	0	0	0	0	0	0	4	7	24	3	14	16	0	1	0	1	0	3	0	0	3	4	3	9	1	4	6	103	3.12121	16	49.9394	0.000166216	0	2	8	2	1	4	k__Fungi; p__Ascomycota; c__Pezizomycetes; o__Pezizales; f__Pyronemataceae; g__unidentified; s__Pyronemataceae sp
OTU_109	2	0	0	0	0	0	6	5	1	1	0	7	2	5	2	10	4	16	0	0	0	0	0	0	4	2	6	11	0	5	1	4	9	103	3.12121	20	62.4242	0.000166216	1	2	0	3	2	5	k__Fungi; p__Glomeromycota; c__unidentified; o__unidentified; f__unidentified; g__unidentified; s__Glomeromycota sp
OTU_1513	15	2	5	3	5	39	0	0	0	0	0	0	0	0	1	0	0	0	8	1	2	3	3	5	1	0	4	3	1	1	0	0	0	102	3.09091	18	55.6364	0.000164603	7	0	2	1	1	9	k__Fungi; p__Basidiomycota; c__Agaricomycetes; o__Agaricales; f__Strophariaceae; g__Galerina; s__Galerina pseudocamerina
OTU_44	2	3	13	2	5	0	6	11	1	5	21	7	0	0	1	1	1	0	0	0	1	1	4	0	2	3	2	5	2	0	0	1	0	100	3.0303	23	69.697	0.000161375	0	4	4	3	11	1	k__Fungi; p__Basidiomycota; c__Agaricomycetes; o__Agaricales; f__Cortinariaceae; g__Cortinarius; s__Cortinarius sp
OTU_68	8	15	13	10	8	15	0	0	0	0	0	0	0	0	0	0	0	0	0	0	0	0	0	0	1	2	3	2	9	2	1	3	8	100	3.0303	15	45.4545	0.000161375	3	5	3	2	2	3	k__Fungi; p__Ascomycota; c__Lecanoromycetes; o__Acarosporales; f__Acarosporaceae; g__Acarospora; s__Acarospora smaragdula
OTU_796	3	0	2	0	0	4	15	9	10	6	8	11	0	0	1	0	4	0	2	0	0	0	0	0	4	7	1	4	1	2	0	2	2	98	2.9697	20	59.3939	0.000158148	3	3	5	0	2	3	k__Fungi; p__Ascomycota; c__Incertae sedis; o__Incertae sedis; f__Incertae sedis; g__Chalara; s__Chalara longipes
OTU_1099	0	0	0	0	0	0	0	0	0	0	0	0	0	0	0	0	0	0	13	3	35	12	6	9	0	3	0	1	1	6	1	5	3	98	2.9697	13	38.6061	0.000158148	3	1	9	4	0	1	k__Fungi; p__Zygomycota; c__Incertae sedis; o__Mortierellales; f__Mortierellaceae; g__Mortierella; s__Mortierella sp
OTU_1955	12	10	8	13	2	11	0	0	0	0	1	8	0	0	7	0	0	0	0	0	1	0	1	2	0	1	0	0	0	8	0	2	10	97	2.93939	16	47.0303	0.000156534	3	6	1	3	1	5	k__Fungi; p__Ascomycota; c__Dothideomycetes; o__Pleosporales; f__unidentified; g__unidentified; s__Pleosporales sp
OTU_308	1	1	4	4	3	1	1	1	2	2	6	0	1	2	14	2	0	2	3	3	0	0	0	2	5	5	1	3	7	4	2	6	9	97	2.93939	28	82.303	0.000156534	3	2	6	3	2	1	k__Fungi; p__Glomeromycota; c__Glomeromycetes; o__Diversisporales; f__Acaulosporaceae; g__Entrophospora; s__Entrophospora sp
OTU_1060	0	0	0	2	1	0	0	0	0	0	0	0	14	8	5	8	14	13	0	0	0	0	0	0	0	0	9	4	4	4	0	1	10	97	2.93939	14	41.1515	0.000156534	7	2	1	4	4	0	k__Fungi; p__Ascomycota; c__Archaeorhizomycetes; o__Archaeorhizomycetales; f__Archaeorhizomycetaceae; g__Archaeorhizomyces; s__Archaeorhizomyces sp
OTU_149	1	0	0	1	0	0	11	45	10	8	0	4	0	0	0	0	0	0	0	0	0	0	0	0	7	1	1	3	1	1	0	2	0	96	2.90909	14	40.7273	0.00015492	3	10	3	2	0	1	k__Fungi; p__Basidiomycota; c__Tremellomycetes; o__Tremellales; f__Incertae sedis; g__Derxomyces; s__Derxomyces sp LTD_2009b
OTU_2023	0	0	0	0	0	0	3	7	3	4	5	3	2	0	0	1	0	0	1	3	2	0	1	11	8	8	4	7	16	3	1	3	0	96	2.90909	21	61.0909	0.00015492	0	4	2	1	0	1	k__Fungi; p__Ascomycota; c__Dothideomycetes; o__Incertae sedis; f__Pseudeurotiaceae; g__unidentified; s__Pseudeurotiaceae sp
OTU_2000	0	4	31	1	0	1	0	0	1	0	0	0	3	34	3	1	1	4	0	0	0	0	0	0	0	0	2	2	0	3	1	0	3	95	2.87879	16	46.0606	0.000153306	1	13	9	2	0	0	k__Fungi; p__Ascomycota; c__Dothideomycetes; o__unidentified; f__unidentified; g__unidentified; s__Dothideomycetes sp
OTU_672	2	6	8	0	8	10	0	1	3	7	1	1	6	0	9	1	5	2	0	2	1	0	0	0	7	3	2	0	1	2	3	2	2	95	2.87879	25	71.9697	0.000153306	1	2	2	5	4	4	k__Fungi; p__Ascomycota; c__Dothideomycetes; o__Pleosporales; f__unidentified; g__unidentified; s__Pleosporales sp
OTU_1851	1	2	0	0	0	2	0	1	2	1	0	4	1	2	0	7	0	0	3	9	6	3	0	5	0	0	4	1	0	2	12	18	9	95	2.87879	21	60.4545	0.000153306	1	4	0	6	0	1	k__Fungi; p__Ascomycota; c__Pezizomycetes; o__Pezizales; f__Pyronemataceae; g__Aleuria; s__Aleuria aurantia
OTU_94	5	9	6	18	7	14	0	0	0	0	1	1	0	0	0	0	0	0	0	0	2	3	0	4	0	0	0	3	13	8	0	0	0	94	2.84848	14	39.8788	0.000151693	1	1	2	4	2	3	k__Fungi; p__Ascomycota; c__Dothideomycetes; o__Pleosporales; f__Incertae sedis; g__Leptosphaerulina; s__Leptosphaerulina chartarum
OTU_2074	2	2	5	7	2	3	3	2	3	1	4	5	2	1	2	4	0	1	0	0	0	5	3	3	2	1	5	10	3	3	3	2	4	93	2.81818	29	81.7273	0.000150079	4	2	1	6	3	2	k__Fungi; p__Ascomycota; c__Eurotiomycetes; o__Eurotiales; f__Trichocomaceae; g__Penicillium; s__Penicillium sp AHBR14
OTU_1345	0	1	1	80	0	1	0	0	0	0	1	0	0	0	0	0	0	0	1	1	0	1	0	0	0	0	2	0	1	1	0	0	1	92	2.78788	12	33.4545	0.000148465	1	0	1	23	0	0	k__Fungi; p__Basidiomycota; c__Agaricomycetes; o__Agaricales; f__Marasmiaceae; g__Marasmiellus; s__Marasmiellus paspali
OTU_1782	0	0	1	0	4	1	2	3	7	7	6	7	3	20	7	2	7	1	0	0	0	0	0	0	3	0	0	0	7	0	3	1	0	92	2.78788	19	52.9697	0.000148465	3	11	3	1	5	1	k__Fungi; p__Ascomycota; c__Eurotiomycetes; o__Chaetothyriales; f__unidentified; g__unidentified; s__Chaetothyriales sp
OTU_2062	1	4	4	3	0	5	4	3	3	0	0	6	3	5	4	2	6	4	1	3	0	3	0	2	0	2	3	4	2	0	7	4	3	91	2.75758	26	71.697	0.000146851	3	5	4	0	2	6	k__Fungi; p__Ascomycota; c__Leotiomycetes; o__Helotiales; f__unidentified; g__unidentified; s__Helotiales sp
OTU_1072	10	8	4	13	2	9	0	1	0	1	0	4	0	5	1	2	2	7	0	1	0	0	1	0	1	3	3	3	2	4	1	0	3	91	2.75758	24	66.1818	0.000146851	3	4	1	5	1	3	k__Fungi; p__Ascomycota; c__Eurotiomycetes; o__Chaetothyriales; f__Herpotrichiellaceae; g__unidentified; s__Herpotrichiellaceae sp
OTU_1181	0	0	0	0	0	0	0	11	6	12	2	2	0	0	0	0	0	0	10	6	2	3	3	4	1	4	2	5	4	3	3	3	4	90	2.72727	20	54.5455	0.000145238	0	3	1	3	1	2	k__Fungi; p__Ascomycota; c__Sordariomycetes; o__Hypocreales; f__unidentified; g__unidentified; s__Hypocreales sp
OTU_315	1	0	0	0	0	4	10	7	7	8	10	19	0	0	0	0	0	0	0	0	0	0	0	0	1	0	5	0	4	4	1	2	6	89	2.69697	15	40.4545	0.000143624	2	1	2	4	0	6	k__Fungi; p__Basidiomycota; c__unidentified; o__unidentified; f__unidentified; g__unidentified; s__Basidiomycota sp
OTU_1753	0	3	0	0	0	0	1	8	10	11	8	8	3	4	2	2	1	0	0	0	0	3	0	0	3	7	2	5	0	2	2	4	0	89	2.69697	20	53.9394	0.000143624	1	5	3	6	4	3	k__Fungi; p__Basidiomycota; c__Agaricomycetes; o__Boletales; f__Hygrophoropsidaceae; g__Hygrophoropsis; s__Hygrophoropsis aurantiaca
OTU_1309	10	10	4	12	5	11	0	0	1	2	0	0	0	0	0	0	0	0	0	0	0	0	0	0	6	2	3	4	2	5	4	5	2	88	2.66667	17	45.3333	0.00014201	1	4	2	2	3	2	k__Fungi; p__Basidiomycota; c__Agaricomycetes; o__Thelephorales; f__Thelephoraceae; g__Tomentella; s__Tomentella sp
OTU_1938	0	3	1	3	3	2	0	0	0	0	0	0	9	10	7	7	7	4	0	0	0	0	0	0	3	0	0	1	5	3	5	10	5	88	2.66667	18	48	0.00014201	1	4	2	2	1	2	k__Fungi; p__Ascomycota; c__Dothideomycetes; o__Myriangiales; f__unidentified; g__unidentified; s__Myriangiales sp
OTU_1272	0	0	0	0	2	0	0	0	0	0	0	0	0	0	0	0	0	0	5	5	0	4	24	26	0	0	1	5	3	7	0	3	1	86	2.60606	12	31.2727	0.000138783	2	2	0	2	5	5	k__Fungi; p__Ascomycota; c__Sordariomycetes; o__Sordariales; f__unidentified; g__unidentified; s__Sordariales sp
OTU_922	0	0	0	0	0	0	0	0	0	0	0	0	7	13	19	10	10	9	0	1	0	0	0	1	4	2	0	5	4	0	0	0	0	85	2.57576	12	30.9091	0.000137169	1	5	6	3	3	3	k__Fungi; p__Ascomycota; c__Leotiomycetes; o__Helotiales; f__unidentified; g__unidentified; s__Helotiales sp
OTU_1247	0	0	0	0	0	1	0	0	0	0	0	1	0	0	0	1	1	3	2	7	2	18	7	11	0	2	2	6	6	5	2	3	5	85	2.57576	19	48.9394	0.000137169	1	2	1	8	0	5	No blast hit
OTU_977	6	3	43	1	2	2	0	1	0	0	0	0	1	0	0	2	0	0	5	1	1	1	1	0	3	4	3	0	1	0	3	0	0	84	2.54545	19	48.3636	0.000135555	3	0	15	1	1	1	k__Fungi; p__Ascomycota; c__Leotiomycetes; o__Helotiales; f__unidentified; g__unidentified; s__Helotiales sp
OTU_165	6	6	4	8	4	14	0	0	0	0	0	0	0	0	1	4	0	4	0	0	0	0	0	0	0	13	2	5	4	0	3	4	2	84	2.54545	16	40.7273	0.000135555	2	3	1	2	1	6	k__Fungi; p__Ascomycota; c__Leotiomycetes; o__Helotiales; f__Helotiaceae; g__Crocicreas; s__Crocicreas sp
OTU_166	8	10	5	12	3	9	0	2	0	2	0	0	1	1	1	0	0	2	1	0	0	0	1	0	3	2	7	3	3	3	2	0	2	83	2.51515	22	55.3333	0.000133941	2	4	3	2	0	3	k__Fungi; p__Ascomycota; c__Dothideomycetes; o__Capnodiales; f__Davidiellaceae; g__Cladosporium; s__Cladosporium langeronii
OTU_935	0	0	0	0	0	0	6	7	6	2	2	0	0	0	0	0	0	0	3	10	3	1	1	2	2	4	7	3	8	5	3	4	4	83	2.51515	20	50.303	0.000133941	0	8	1	1	2	1	k__Fungi; p__Ascomycota; c__Sordariomycetes; o__unidentified; f__unidentified; g__unidentified; s__Sordariomycetes sp
OTU_718	1	0	0	2	0	0	12	5	1	19	10	2	0	0	2	0	0	0	0	1	0	0	0	0	0	2	4	3	1	1	7	1	8	82	2.48485	18	44.7273	0.000132328	5	1	1	7	1	1	k__Fungi; p__Zygomycota; c__Incertae sedis; o__Mortierellales; f__unidentified; g__unidentified; s__Mortierellales sp
OTU_1362	4	8	9	13	9	4	3	3	0	2	6	4	0	0	0	0	0	0	0	0	0	0	0	0	6	0	3	1	0	1	1	3	2	82	2.48485	18	44.7273	0.000132328	2	5	4	7	5	1	k__Fungi; p__Basidiomycota; c__Tremellomycetes; o__Tremellales; f__Incertae sedis; g__Derxomyces; s__Derxomyces sp LTD_2009b
OTU_1146	0	0	0	2	0	0	0	0	2	0	0	0	0	1	0	0	0	0	11	7	3	1	4	3	2	9	4	4	8	3	5	9	4	82	2.48485	18	44.7273	0.000132328	3	2	0	0	1	0	k__Fungi; p__Ascomycota; c__Eurotiomycetes; o__Chaetothyriales; f__Herpotrichiellaceae; g__unidentified; s__Herpotrichiellaceae sp
OTU_1282	0	2	2	3	0	11	4	5	2	3	8	2	1	2	3	3	8	0	0	0	0	0	0	0	3	0	1	2	0	5	6	0	5	81	2.45455	21	51.5455	0.000130714	1	2	1	3	2	3	k__Fungi; p__Ascomycota; c__Dothideomycetes; o__Pleosporales; f__unidentified; g__unidentified; s__Pleosporales sp
OTU_214	7	10	2	7	11	8	0	0	0	1	0	1	0	0	0	0	0	0	0	3	0	0	0	0	0	0	3	1	4	8	2	4	8	80	2.42424	16	38.7879	0.0001291	2	5	1	1	4	1	k__Fungi; p__Ascomycota; c__Dothideomycetes; o__Pleosporales; f__Sporormiaceae; g__unidentified; s__Sporormiaceae sp
OTU_1962	0	0	0	0	0	0	0	0	0	0	0	0	0	0	0	0	0	0	19	2	9	1	16	9	2	1	3	2	5	4	0	4	3	80	2.42424	14	33.9394	0.0001291	4	0	0	0	4	0	k__Fungi; p__Zygomycota; c__Incertae sedis; o__Mortierellales; f__Mortierellaceae; g__Mortierella; s__Mortierella globulifera
OTU_999	0	0	0	0	0	0	11	5	9	26	2	17	0	0	0	0	0	0	0	0	0	0	0	0	2	0	3	2	0	1	0	0	1	79	2.39394	11	26.3333	0.000127486	3	1	2	8	0	3	k__Fungi; p__Basidiomycota; c__Agaricomycetes; o__Polyporales; f__unidentified; g__unidentified; s__Polyporales sp
OTU_1059	2	6	39	1	1	0	0	0	0	0	0	0	4	2	1	3	1	7	0	0	0	0	0	0	1	6	2	0	0	1	1	0	0	78	2.36364	16	37.8182	0.000125873	4	5	7	0	2	1	k__Fungi; p__Basidiomycota; c__Agaricomycetes; o__Agaricales; f__Hygrophoraceae; g__Hygrocybe; s__Hygrocybe sp
OTU_32	9	3	7	3	10	16	2	0	0	0	0	0	1	1	9	0	0	0	0	0	0	0	0	0	4	6	0	0	1	1	1	2	2	78	2.36364	17	40.1818	0.000125873	3	2	3	1	4	2	k__Fungi; p__Ascomycota; c__Leotiomycetes; o__Incertae sedis; f__Incertae sedis; g__Collophora; s__Collophora sp
OTU_1807	8	3	0	0	2	0	1	1	1	1	0	1	0	0	2	2	0	0	7	6	1	10	1	6	3	0	2	1	2	7	1	5	4	78	2.36364	24	56.7273	0.000125873	4	4	0	2	0	4	k__Fungi; p__Ascomycota; c__Orbiliomycetes; o__Orbiliales; f__Orbiliaceae; g__Dactylellina; s__Dactylellina ellipsospora
OTU_1722	3	3	2	0	3	15	0	1	2	2	3	0	3	0	0	1	1	1	1	1	1	1	0	1	0	5	1	5	14	8	0	0	0	78	2.36364	23	54.3636	0.000125873	2	2	1	2	1	6	k__Fungi; p__Ascomycota; c__unidentified; o__unidentified; f__unidentified; g__unidentified; s__Ascomycota sp
OTU_980	5	4	2	1	2	5	0	3	4	5	0	1	1	1	0	1	1	0	1	3	4	0	2	0	3	1	5	4	4	1	3	3	7	77	2.33333	27	63	0.000124259	2	2	1	4	1	0	k__Fungi; p__Ascomycota; c__Eurotiomycetes; o__Chaetothyriales; f__unidentified; g__unidentified; s__Chaetothyriales sp
OTU_1973	7	0	0	0	0	5	10	0	0	0	0	0	1	0	0	0	0	0	8	0	0	0	0	0	5	4	11	0	25	0	0	0	0	76	2.30303	9	20.7273	0.000122645	4	0	0	0	0	1	k__Fungi; p__Ascomycota; c__Leotiomycetes; o__Incertae sedis; f__Incertae sedis; g__Leohumicola; s__Leohumicola verrucosa
OTU_1144	0	6	0	2	4	11	2	2	5	2	5	2	6	1	2	0	0	1	0	0	0	0	0	1	3	6	2	2	3	3	2	0	3	76	2.30303	23	52.9697	0.000122645	3	3	4	1	4	2	k__Fungi; p__Ascomycota; c__Dothideomycetes; o__unidentified; f__unidentified; g__unidentified; s__Dothideomycetes sp
OTU_142	3	9	0	24	13	3	0	0	0	0	0	1	0	0	0	0	0	0	0	0	0	0	0	0	2	3	2	0	2	5	4	1	4	76	2.30303	14	32.2424	0.000122645	1	1	0	6	4	0	k__Fungi; p__Basidiomycota; c__Agaricomycetes; o__Sebacinales; f__Sebacinaceae; g__unidentified; s__Sebacinaceae sp
OTU_47	1	0	0	54	0	0	1	0	1	0	0	0	0	0	0	1	1	0	0	3	0	0	2	0	3	1	2	2	1	1	0	0	1	75	2.27273	15	34.0909	0.000121031	0	0	0	11	0	0	k__Fungi; p__Ascomycota; c__Eurotiomycetes; o__Chaetothyriales; f__Herpotrichiellaceae; g__unidentified; s__Herpotrichiellaceae sp
OTU_1590	8	3	6	2	1	6	1	0	0	0	0	0	6	2	7	1	5	4	0	0	1	0	0	0	4	0	0	1	9	3	1	4	0	75	2.27273	20	45.4545	0.000121031	1	2	4	2	3	0	k__Fungi; p__Ascomycota; c__Dothideomycetes; o__Botryosphaeriales; f__Incertae sedis; g__Camarosporium; s__Camarosporium sp
OTU_1841	1	1	1	3	0	1	3	1	6	1	3	0	0	0	5	0	0	2	4	7	5	4	4	2	2	0	4	1	4	2	0	3	2	72	2.18182	25	54.5455	0.00011619	1	1	2	2	1	2	k__Fungi; p__Ascomycota; c__Eurotiomycetes; o__Eurotiales; f__Trichocomaceae; g__Penicillium; s__Penicillium sp
OTU_557	5	1	4	1	4	3	5	6	5	2	3	4	3	1	3	2	1	2	1	1	1	1	1	1	4	2	2	1	0	0	2	0	0	72	2.18182	29	63.2727	0.00011619	4	2	5	2	3	2	k__Fungi; p__Ascomycota; c__Lecanoromycetes; o__Pertusariales; f__Ochrolechiaceae; g__Ochrolechia; s__Ochrolechia frigida
OTU_2002	8	12	7	8	9	3	0	0	0	0	0	0	0	1	1	0	0	0	0	0	0	0	0	0	3	10	0	1	0	2	4	1	2	72	2.18182	15	32.7273	0.00011619	3	2	2	3	1	2	k__Fungi; p__Ascomycota; c__Leotiomycetes; o__Helotiales; f__Dermateaceae; g__Pezicula; s__Pezicula alnicola
OTU_1139	2	0	2	3	0	0	0	0	0	0	0	0	18	7	2	6	9	2	1	0	0	0	0	0	6	2	4	0	3	0	0	4	0	71	2.15152	15	32.2727	0.000114576	5	1	1	2	2	0	k__Fungi; p__Basidiomycota; c__Agaricomycetes; o__Cantharellales; f__Ceratobasidiaceae; g__unidentified; s__Ceratobasidiaceae sp
OTU_943	0	0	0	0	0	0	0	0	0	0	0	0	0	0	0	0	0	0	10	3	10	5	12	8	3	3	1	3	2	2	3	5	1	71	2.15152	15	32.2727	0.000114576	1	1	2	2	3	4	k__Fungi; p__Ascomycota; c__Pezizomycetes; o__unidentified; f__unidentified; g__unidentified; s__Pezizomycetes sp
OTU_199	0	0	0	0	0	1	6	5	11	10	8	8	0	1	1	1	1	1	0	0	0	0	0	0	0	4	3	1	1	2	2	1	2	70	2.12121	20	42.4242	0.000112963	3	3	2	3	3	4	No blast hit
OTU_1068	0	0	0	0	0	0	0	0	0	0	0	0	0	0	0	0	0	0	2	13	13	6	2	4	4	5	5	3	6	5	0	0	2	70	2.12121	13	27.5758	0.000112963	2	4	2	0	1	0	k__Fungi; p__Ascomycota; c__Leotiomycetes; o__Leotiales; f__Leotiaceae; g__Alatospora; s__Alatospora sp
OTU_1935	3	8	5	4	3	7	1	1	0	1	1	1	0	3	0	0	2	0	1	2	5	3	7	1	1	2	0	2	1	1	2	1	1	70	2.12121	27	57.2727	0.000112963	3	5	3	2	1	3	k__Fungi; p__Ascomycota; c__Eurotiomycetes; o__Chaetothyriales; f__Herpotrichiellaceae; g__Cladophialophora; s__Cladophialophora saturnica
OTU_441	5	1	0	2	4	2	1	5	1	2	3	5	3	0	5	0	2	0	1	3	0	0	0	0	3	1	2	3	3	2	4	3	3	69	2.09091	25	52.2727	0.000111349	0	2	2	1	4	1	k__Fungi; p__Basidiomycota; c__Agaricomycetes; o__Gomphales; f__Gomphaceae; g__Ramaria; s__Ramaria sp
OTU_563	2	0	0	0	0	1	1	0	0	0	0	1	7	1	0	0	1	0	7	4	4	2	1	3	2	3	4	11	9	4	0	0	0	68	2.06061	19	39.1515	0.000109735	4	0	2	1	0	1	k__Fungi; p__Ascomycota; c__Dothideomycetes; o__Pleosporales; f__unidentified; g__unidentified; s__Pleosporales sp
OTU_1794	1	0	0	0	0	4	0	0	0	0	0	0	0	0	0	1	0	0	0	0	0	0	0	0	0	0	0	8	21	30	0	2	0	67	2.0303	7	14.2121	0.000108121	1	0	0	0	0	2	k__Fungi; p__Ascomycota; c__unidentified; o__unidentified; f__unidentified; g__unidentified; s__Ascomycota sp
OTU_1864	0	1	0	0	0	0	2	4	0	6	0	0	4	8	5	5	1	3	2	1	0	0	0	0	3	0	0	1	1	0	7	0	12	66	2	17	34	0.000106508	1	3	1	3	0	0	k__Fungi; p__Basidiomycota; c__Agaricomycetes; o__Polyporales; f__Fomitopsidaceae; g__Postia; s__Postia sp
OTU_1009	0	0	0	0	0	0	0	0	0	0	0	0	1	0	0	0	0	0	8	9	4	5	15	7	1	6	1	2	0	0	2	3	2	66	2	14	28	0.000106508	8	4	1	2	4	3	k__Fungi; p__Ascomycota; c__Leotiomycetes; o__Helotiales; f__Dermateaceae; g__unidentified; s__Dermateaceae sp
OTU_1546	0	0	0	0	0	0	2	1	1	0	0	2	0	4	2	0	0	0	3	6	12	8	7	1	2	5	2	2	0	0	2	0	3	65	1.9697	18	35.4545	0.000104894	1	3	4	2	3	0	k__Fungi; p__Basidiomycota; c__Microbotryomycetes; o__Sporidiobolales; f__Incertae sedis; g__Rhodotorula; s__Rhodotorula sp AU_CryS03
OTU_580	0	3	0	0	0	2	2	1	6	1	4	3	0	0	1	0	1	0	0	0	1	1	3	0	1	18	0	1	2	3	2	1	8	65	1.9697	21	41.3636	0.000104894	0	2	0	0	2	3	k__Fungi; p__Basidiomycota; c__Microbotryomycetes; o__Sporidiobolales; f__Incertae sedis; g__unidentified; s__Sporidiobolales sp
OTU_964	0	4	6	13	0	0	0	2	0	1	0	5	0	9	0	0	0	0	0	3	1	0	0	0	3	0	2	2	9	2	1	0	2	65	1.9697	16	31.5152	0.000104894	0	5	2	3	0	0	k__Fungi; p__Ascomycota; c__Dothideomycetes; o__Pleosporales; f__Sporormiaceae; g__Sporormiella; s__Sporormiella sp
OTU_694	0	0	0	0	0	0	0	0	0	0	0	0	13	12	6	4	13	0	0	0	0	0	0	2	1	1	0	0	4	2	1	1	3	63	1.90909	13	24.8182	0.000101666	4	3	1	0	3	0	k__Fungi; p__Ascomycota; c__Leotiomycetes; o__unidentified; f__unidentified; g__unidentified; s__Leotiomycetes sp
OTU_453	0	0	0	0	0	0	0	0	0	0	0	0	1	5	0	54	1	0	0	0	0	0	0	0	0	1	0	0	0	0	0	1	0	63	1.90909	6	11.4545	0.000101666	1	1	0	12	0	0	k__Fungi; p__Ascomycota; c__Sordariomycetes; o__Sordariales; f__Lasiosphaeriaceae; g__unidentified; s__Lasiosphaeriaceae sp
OTU_1424	3	2	1	3	1	2	5	1	2	1	0	1	1	0	1	1	1	2	5	1	3	1	3	1	1	3	3	1	1	6	2	2	2	63	1.90909	31	59.1818	0.000101666	5	2	0	2	2	2	k__Fungi; p__Ascomycota; c__Sordariomycetes; o__Chaetosphaeriales; f__Chaetosphaeriaceae; g__Chloridium; s__Chloridium sp
OTU_1574	0	0	0	0	0	0	0	0	0	0	0	0	2	45	8	0	0	1	0	0	0	0	0	0	1	0	3	0	0	2	0	0	0	62	1.87879	7	13.1515	0.000100053	0	9	2	0	0	0	k__Fungi; p__Basidiomycota; c__Agaricomycetes; o__unidentified; f__unidentified; g__unidentified; s__Agaricomycetes sp
OTU_1499	0	0	0	0	0	0	4	35	1	7	5	2	0	0	0	0	0	0	0	0	0	0	0	0	3	3	1	0	0	0	1	0	0	62	1.87879	10	18.7879	0.000100053	2	9	0	0	2	0	k__Fungi; p__Basidiomycota; c__Agaricomycetes; o__Hymenochaetales; f__Hymenochaetaceae; g__Hymenochaete; s__Hymenochaete yunnanensis
OTU_902	2	4	0	4	0	6	1	3	4	1	0	0	0	0	0	0	1	1	0	4	1	7	5	3	2	2	1	1	3	1	1	2	1	61	1.84848	24	44.3636	9.84389e-05	1	1	2	0	1	3	k__Fungi; p__Ascomycota; c__Eurotiomycetes; o__Chaetothyriales; f__Herpotrichiellaceae; g__Capronia; s__Capronia pilosella
OTU_1700	0	0	0	0	0	0	0	0	0	0	0	0	0	0	0	0	0	0	18	3	4	3	12	6	3	0	0	4	2	2	3	1	0	61	1.84848	12	22.1818	9.84389e-05	4	0	1	0	4	2	k__Fungi; p__Basidiomycota; c__Agaricomycetes; o__Cantharellales; f__Ceratobasidiaceae; g__unidentified; s__Ceratobasidiaceae sp
OTU_1708	0	0	1	46	1	0	0	0	0	0	0	0	0	1	0	2	1	0	1	0	0	0	0	1	0	2	1	0	0	0	0	1	2	60	1.81818	12	21.8182	9.68251e-05	1	0	0	12	0	0	k__Fungi; p__Basidiomycota; c__Agaricomycetes; o__Agaricales; f__Hygrophoraceae; g__Hygrocybe; s__Hygrocybe conica var conicoides
OTU_428	2	1	2	17	0	0	2	1	3	1	2	0	2	1	1	2	0	0	1	1	1	1	0	1	1	1	3	0	1	1	3	2	6	60	1.81818	26	47.2727	9.68251e-05	0	0	2	5	0	0	k__Fungi; p__Ascomycota; c__Dothideomycetes; o__Pleosporales; f__Incertae sedis; g__Phoma; s__Phoma sp FF_2011
OTU_721	0	2	0	2	1	1	0	0	0	1	1	1	1	1	0	0	0	0	9	2	7	5	10	1	1	3	1	0	1	0	0	8	1	60	1.81818	21	38.1818	9.68251e-05	4	1	2	1	3	1	No blast hit
OTU_169	5	1	2	0	0	3	0	1	1	1	0	0	1	0	0	0	0	0	1	0	2	1	1	0	1	0	0	2	2	0	13	13	9	60	1.81818	18	32.7273	9.68251e-05	2	0	1	0	0	1	k__Fungi; p__Ascomycota; c__Dothideomycetes; o__Myriangiales; f__unidentified; g__unidentified; s__Myriangiales sp
OTU_1021	1	1	0	32	1	1	2	1	2	1	0	0	0	0	0	3	0	0	3	3	1	0	1	1	0	2	0	0	0	0	1	0	2	59	1.78788	18	32.1818	9.52114e-05	1	1	1	11	1	0	k__Fungi; p__Ascomycota; c__Dothideomycetes; o__Pleosporales; f__Incertae sedis; g__Mycocentrospora; s__Mycocentrospora sp
OTU_61	0	0	0	0	1	0	0	0	0	0	0	0	1	0	0	0	57	0	0	0	0	0	0	0	0	0	0	0	0	0	0	0	0	59	1.78788	3	5.36364	9.52114e-05	0	0	0	0	8	0	k__Fungi; p__Ascomycota; c__Pezizomycetes; o__Pezizales; f__Pyronemataceae; g__Cheilymenia; s__Cheilymenia sp
OTU_1709	2	3	7	1	0	41	0	0	1	0	0	0	0	0	0	0	0	0	0	0	0	0	0	0	0	0	0	4	0	0	0	0	0	59	1.78788	7	12.5152	9.52114e-05	0	1	1	1	0	16	k__Fungi; p__Ascomycota; c__Dothideomycetes; o__Myriangiales; f__unidentified; g__unidentified; s__Myriangiales sp
OTU_1732	3	4	2	4	4	6	0	0	0	0	1	1	3	3	0	2	0	3	0	6	0	0	1	0	0	1	6	1	0	0	6	0	1	58	1.75758	19	33.3939	9.35976e-05	2	2	0	2	5	3	k__Fungi; p__Basidiomycota; c__Tremellomycetes; o__Cystofilobasidiales; f__unidentified; g__unidentified; s__Cystofilobasidiales sp
OTU_1843	11	5	0	4	1	2	6	3	4	6	7	1	0	0	1	0	0	0	0	1	0	0	0	0	0	0	5	0	0	0	1	0	0	58	1.75758	15	26.3636	9.35976e-05	4	5	1	3	0	1	k__Fungi; p__Ascomycota; c__Dothideomycetes; o__unidentified; f__unidentified; g__unidentified; s__Dothideomycetes sp
OTU_626	1	1	2	3	1	3	6	0	1	1	2	0	0	1	0	0	0	1	2	3	3	1	0	14	1	1	5	0	0	1	1	1	1	57	1.72727	24	41.4545	9.19838e-05	1	0	1	2	1	5	k__Fungi; p__Ascomycota; c__Sordariomycetes; o__Hypocreales; f__Nectriaceae; g__Gibberella; s__Gibberella avenacea
OTU_1780	7	1	1	6	4	2	0	1	0	0	8	0	0	0	0	0	1	3	4	3	1	0	0	0	3	0	2	1	1	1	6	0	1	57	1.72727	20	34.5455	9.19838e-05	4	0	1	1	3	1	k__Fungi; p__Ascomycota; c__Dothideomycetes; o__Venturiales; f__unidentified; g__unidentified; s__Venturiales sp
OTU_1614	3	13	4	6	4	9	0	1	0	2	1	1	1	0	1	1	0	0	1	0	0	0	0	0	1	2	0	0	1	0	1	4	0	57	1.72727	19	32.8182	9.19838e-05	1	3	1	0	3	2	k__Fungi; p__Basidiomycota; c__Tremellomycetes; o__Tremellales; f__Incertae sedis; g__Derxomyces; s__Derxomyces sp LTD_2009b
OTU_1234	0	3	2	1	0	0	5	0	2	2	0	5	2	0	1	10	3	2	0	0	0	2	0	0	3	0	4	0	0	3	0	1	5	56	1.69697	18	30.5455	9.03701e-05	0	3	2	5	0	3	k__Fungi; p__Ascomycota; c__Leotiomycetes; o__Helotiales; f__unidentified; g__unidentified; s__Helotiales sp
OTU_1923	8	6	3	11	3	8	0	0	0	0	0	0	0	0	0	0	0	0	0	0	0	0	0	0	0	3	3	0	2	1	4	1	3	56	1.69697	13	22.0606	9.03701e-05	3	2	2	1	1	2	k__Fungi; p__Ascomycota; c__Sordariomycetes; o__Hypocreales; f__Hypocreaceae; g__Hypocrea; s__Hypocrea psychrophila
OTU_1194	1	1	0	26	0	0	2	0	0	1	0	1	1	0	1	2	1	0	3	5	2	0	0	0	1	0	1	0	1	2	0	1	2	55	1.66667	19	31.6667	8.87563e-05	3	2	1	9	1	0	k__Fungi; p__Ascomycota; c__Lecanoromycetes; o__Pertusariales; f__Ochrolechiaceae; g__Ochrolechia; s__Ochrolechia frigida
OTU_1035	0	0	0	0	0	0	1	0	1	0	1	0	0	0	1	2	8	0	5	3	5	1	3	4	0	6	5	1	1	0	3	3	1	55	1.66667	19	31.6667	8.87563e-05	1	1	1	1	0	1	k__Fungi; p__Basidiomycota; c__Agaricomycetes; o__Agaricales; f__unidentified; g__unidentified; s__Agaricales sp
OTU_1440	0	1	1	1	4	2	1	0	3	1	0	4	3	2	1	1	2	0	3	5	3	3	0	4	1	1	3	0	2	1	0	1	0	54	1.63636	25	40.9091	8.71426e-05	3	2	3	1	2	2	k__Fungi; p__Ascomycota; c__Dothideomycetes; o__Pleosporales; f__Montagnulaceae; g__Paraconiothyrium; s__Paraconiothyrium sp
OTU_1373	4	10	0	2	1	0	4	4	3	4	0	3	0	0	0	0	0	0	4	0	1	0	1	5	0	0	0	4	1	2	0	0	1	54	1.63636	17	27.8182	8.71426e-05	2	2	2	1	0	2	k__Fungi; p__Basidiomycota; c__Agaricomycetes; o__Polyporales; f__Meruliaceae; g__Hypochnicium; s__Hypochnicium geogenium
OTU_1297	0	0	0	0	0	0	1	2	1	2	1	1	2	2	0	1	5	0	6	2	3	2	1	0	0	11	4	0	6	1	0	0	0	54	1.63636	19	31.0909	8.71426e-05	2	0	1	2	2	1	k__Fungi; p__Ascomycota; c__Saccharomycetes; o__Saccharomycetales; f__Lipomycetaceae; g__Lipomyces; s__Lipomyces sp
OTU_1926	2	1	0	1	0	1	0	3	0	2	2	1	0	0	0	0	1	0	4	4	2	0	3	5	2	2	2	1	0	3	4	3	5	54	1.63636	22	36	8.71426e-05	1	1	1	2	0	4	k__Fungi; p__Ascomycota; c__Sordariomycetes; o__Incertae sedis; f__Plectosphaerellaceae; g__Plectosphaerella; s__Plectosphaerella citrullae
OTU_1244	0	0	0	0	0	0	1	2	0	0	0	0	1	1	1	3	4	3	2	1	7	1	7	4	0	3	1	1	2	2	0	3	4	54	1.63636	21	34.3636	8.71426e-05	0	0	3	0	4	3	k__Fungi; p__Ascomycota; c__Eurotiomycetes; o__Eurotiales; f__Trichocomaceae; g__unidentified; s__Trichocomaceae sp
OTU_252	0	0	0	51	0	0	0	0	0	0	0	0	0	0	0	0	0	0	0	0	1	0	0	0	0	0	0	0	0	1	0	0	0	53	1.60606	3	4.81818	8.55288e-05	0	0	0	15	0	0	k__Fungi; p__Basidiomycota; c__Agaricomycetes; o__Agaricales; f__Clavariaceae; g__Clavaria; s__Clavaria sp
OTU_1769	5	2	7	0	0	3	4	0	3	1	3	4	0	0	1	0	3	0	0	1	0	0	0	0	0	5	1	1	1	1	3	0	4	53	1.60606	19	30.5152	8.55288e-05	1	2	2	0	3	1	k__Fungi; p__Ascomycota; c__Leotiomycetes; o__Helotiales; f__unidentified; g__unidentified; s__Helotiales sp
OTU_553	0	0	0	0	0	0	0	0	0	0	0	0	0	0	1	2	0	0	7	5	3	4	2	12	0	0	1	1	1	0	1	7	6	53	1.60606	14	22.4848	8.55288e-05	2	0	1	1	0	0	k__Fungi; p__Ascomycota; c__Dothideomycetes; o__Venturiales; f__Sympoventuriaceae; g__unidentified; s__Sympoventuriaceae sp
OTU_1193	0	0	1	1	0	2	0	3	2	2	1	0	1	0	0	0	2	0	2	6	2	3	3	2	3	2	1	1	2	2	0	4	4	52	1.57576	23	36.2424	8.39151e-05	1	2	1	1	2	0	k__Fungi; p__Ascomycota; c__Eurotiomycetes; o__Chaetothyriales; f__Herpotrichiellaceae; g__Exophiala; s__Exophiala moniliae
OTU_2029	0	0	0	0	0	1	0	0	0	0	0	0	0	0	3	1	5	0	6	11	5	5	4	2	2	0	3	2	0	1	1	0	0	52	1.57576	15	23.6364	8.39151e-05	1	3	3	0	2	1	No blast hit
OTU_661	0	0	0	0	0	0	0	0	0	1	1	1	0	0	0	0	0	0	3	3	1	3	8	4	1	8	4	3	7	0	2	2	0	52	1.57576	16	25.2121	8.39151e-05	0	1	0	3	0	1	k__Fungi; p__Ascomycota; c__Leotiomycetes; o__Incertae sedis; f__Incertae sedis; g__Meliniomyces; s__Meliniomyces variabilis
OTU_809	1	1	1	14	3	4	1	2	1	1	1	1	0	0	1	1	2	1	0	3	0	1	1	1	1	0	2	1	1	1	1	1	1	51	1.54545	28	43.2727	8.23013e-05	1	2	0	4	2	4	k__Fungi; p__Ascomycota; c__unidentified; o__unidentified; f__unidentified; g__unidentified; s__Ascomycota sp
OTU_105	0	0	0	0	0	0	0	1	0	0	0	0	3	20	0	4	2	0	1	0	0	0	2	5	5	1	3	2	0	0	0	0	2	51	1.54545	13	20.0909	8.23013e-05	1	5	0	3	0	0	k__Fungi; p__Ascomycota; c__Leotiomycetes; o__Helotiales; f__unidentified; g__unidentified; s__Helotiales sp
OTU_1856	0	0	0	0	0	0	0	0	0	0	0	0	0	0	0	0	0	0	3	6	9	9	2	2	2	0	0	5	3	3	3	0	4	51	1.54545	12	18.5455	8.23013e-05	1	2	2	3	1	0	No blast hit
OTU_323	0	12	17	6	4	3	0	0	0	0	0	0	0	1	0	0	0	0	0	0	0	0	0	0	0	0	0	0	5	3	0	0	0	51	1.54545	8	12.3636	8.23013e-05	0	6	3	1	0	0	k__Fungi; p__Basidiomycota; c__Agaricomycetes; o__Cantharellales; f__Cantharellaceae; g__unidentified; s__Cantharellaceae sp
OTU_1364	0	0	0	0	0	0	0	2	1	2	0	3	6	0	4	6	0	0	1	0	1	2	0	0	1	6	3	3	1	0	5	2	1	50	1.51515	18	27.2727	8.06876e-05	1	2	3	2	0	1	k__Fungi; p__Zygomycota; c__Incertae sedis; o__Mortierellales; f__Mortierellaceae; g__Mortierella; s__Mortierella nantahalensis
OTU_829	0	1	0	0	1	0	0	0	0	0	0	1	0	0	0	0	0	0	5	5	2	0	0	6	1	2	5	1	0	3	5	7	5	50	1.51515	15	22.7273	8.06876e-05	3	0	1	0	1	5	k__Fungi; p__Zygomycota; c__Incertae sedis; o__Mortierellales; f__Mortierellaceae; g__Mortierella; s__Mortierella macrocystis
OTU_1566	0	0	1	31	0	2	0	0	0	0	0	2	0	0	1	1	0	0	2	0	0	3	0	1	2	1	1	1	0	0	0	0	0	49	1.48485	13	19.303	7.90738e-05	0	0	1	17	0	1	k__Fungi; p__Ascomycota; c__Dothideomycetes; o__Pleosporales; f__Leptosphaeriaceae; g__Coniothyrium; s__Coniothyrium sp
OTU_1149	1	2	2	4	5	0	0	2	0	0	1	2	0	0	2	2	4	0	2	3	0	2	1	1	1	4	1	1	1	0	1	1	2	48	1.45455	24	34.9091	7.74601e-05	1	4	1	3	1	0	k__Fungi; p__Ascomycota; c__Lecanoromycetes; o__Pertusariales; f__Ochrolechiaceae; g__Ochrolechia; s__Ochrolechia androgyna
OTU_682	2	0	2	0	1	2	0	1	0	0	3	2	2	2	2	0	1	1	1	0	0	0	1	1	0	3	3	0	4	0	3	8	2	47	1.42424	21	29.9091	7.58463e-05	2	2	2	0	0	2	k__Fungi; p__Zygomycota; c__Incertae sedis; o__Mortierellales; f__Mortierellaceae; g__Mortierella; s__Mortierella sp
OTU_690	1	0	0	0	4	0	1	3	0	0	0	2	4	0	0	2	0	2	0	0	0	1	1	1	2	0	1	1	5	6	0	4	5	46	1.39394	18	25.0909	7.42326e-05	2	1	0	1	1	2	k__Fungi; p__Ascomycota; c__unidentified; o__unidentified; f__unidentified; g__unidentified; s__Ascomycota sp
OTU_128	1	2	2	3	1	0	0	2	0	1	0	8	0	2	3	0	0	1	0	3	0	1	0	0	3	0	0	1	5	1	3	2	1	46	1.39394	20	27.8788	7.42326e-05	0	2	0	2	0	2	k__Fungi; p__Ascomycota; c__Dothideomycetes; o__Incertae sedis; f__Myxotrichaceae; g__Gymnostellatospora; s__Gymnostellatospora japonica
OTU_1051	0	0	0	0	0	0	3	1	7	4	8	2	1	2	1	0	1	1	0	0	0	0	0	2	2	1	1	0	2	1	0	1	4	45	1.36364	19	25.9091	7.26188e-05	1	1	2	3	2	0	k__Fungi; p__Ascomycota; c__Sordariomycetes; o__Sordariales; f__unidentified; g__unidentified; s__Sordariales sp
OTU_2060	0	0	0	0	0	0	0	0	0	0	0	0	3	9	3	4	8	1	0	0	0	0	0	0	0	2	4	0	1	1	3	3	3	45	1.36364	13	17.7273	7.26188e-05	0	1	2	3	0	0	k__Fungi; p__Basidiomycota; c__Agaricomycetes; o__Auriculariales; f__unidentified; g__unidentified; s__Auriculariales sp
OTU_1853	0	3	3	2	1	0	4	5	1	1	5	2	0	0	1	0	0	0	0	0	1	1	0	0	4	0	0	3	4	0	0	4	0	45	1.36364	17	23.1818	7.26188e-05	0	2	1	0	3	2	No blast hit
OTU_550	0	0	0	0	0	0	0	2	1	1	0	1	0	0	1	1	0	1	4	3	2	4	5	2	5	2	1	3	1	2	1	2	0	45	1.36364	21	28.6364	7.26188e-05	1	1	2	2	0	2	k__Fungi; p__Ascomycota; c__Sordariomycetes; o__Hypocreales; f__Nectriaceae; g__Fusarium; s__Fusarium sp
OTU_1475	0	2	6	4	3	2	0	1	1	0	0	1	0	1	0	0	0	0	1	0	0	1	0	0	5	2	2	2	4	3	1	0	2	44	1.33333	19	25.3333	7.10051e-05	0	0	4	0	0	2	k__Fungi; p__Basidiomycota; c__Agaricomycetes; o__Russulales; f__Russulaceae; g__Russula; s__Russula sp KGP105
OTU_1520	0	0	0	0	0	0	0	0	0	0	0	0	6	1	0	1	2	1	1	0	1	2	6	0	0	2	0	0	10	8	3	0	0	44	1.33333	13	17.3333	7.10051e-05	0	0	1	0	1	0	k__Fungi; p__Ascomycota; c__unidentified; o__unidentified; f__unidentified; g__unidentified; s__Ascomycota sp
OTU_1333	0	0	0	1	0	0	0	0	0	0	0	0	7	0	9	1	4	5	0	1	1	1	2	0	0	0	0	2	7	0	2	0	0	43	1.30303	13	16.9394	6.93913e-05	0	0	2	0	1	5	k__Fungi; p__Ascomycota; c__Leotiomycetes; o__unidentified; f__unidentified; g__unidentified; s__Leotiomycetes sp
OTU_239	0	0	1	0	0	0	0	1	0	0	1	0	5	3	1	1	3	1	3	4	4	0	2	1	0	3	2	3	2	0	2	0	0	43	1.30303	19	24.7576	6.93913e-05	3	2	2	1	3	2	k__Fungi; p__Ascomycota; c__Leotiomycetes; o__Helotiales; f__Incertae sedis; g__Leptodontidium; s__Leptodontidium sp
OTU_896	0	2	2	0	0	2	2	2	4	1	0	1	2	2	1	0	0	0	1	2	4	5	0	1	0	0	1	0	1	2	1	3	1	43	1.30303	22	28.6667	6.93913e-05	1	3	3	2	0	2	k__Fungi; p__Ascomycota; c__unidentified; o__unidentified; f__unidentified; g__unidentified; s__Ascomycota sp
OTU_1410	3	3	6	0	6	1	0	0	0	0	2	0	0	0	0	0	1	0	0	0	0	0	0	0	0	1	3	2	9	3	1	1	1	43	1.30303	15	19.5455	6.93913e-05	1	1	1	0	3	0	k__Fungi; p__Basidiomycota; c__Agaricomycetes; o__Polyporales; f__Polyporaceae; g__Perenniporia; s__Perenniporia subacida
OTU_479	2	2	2	0	0	0	1	0	1	2	1	1	1	0	2	1	1	2	2	1	0	0	0	0	1	6	2	3	0	6	1	0	2	43	1.30303	22	28.6667	6.93913e-05	1	0	1	1	0	2	k__Fungi; p__Basidiomycota; c__Agaricomycetes; o__Thelephorales; f__Thelephoraceae; g__Tomentella; s__Tomentella stuposa
OTU_1531	0	0	1	6	0	0	2	1	10	9	0	2	0	0	0	0	0	0	0	0	0	0	0	0	0	0	1	0	0	10	0	0	0	42	1.27273	9	11.4545	6.77776e-05	1	0	3	3	0	1	k__Fungi; p__Basidiomycota; c__Tremellomycetes; o__Tremellales; f__Incertae sedis; g__Cryptococcus; s__Cryptococcus sp VP_2009b
OTU_1460	12	3	5	4	3	3	0	0	0	0	0	1	0	0	0	0	0	0	0	0	0	0	0	0	0	2	0	2	1	1	1	2	2	42	1.27273	14	17.8182	6.77776e-05	2	0	1	0	0	1	k__Fungi; p__Ascomycota; c__Lecanoromycetes; o__Pertusariales; f__Ochrolechiaceae; g__Ochrolechia; s__Ochrolechia frigida
OTU_751	4	12	4	2	3	4	0	0	0	0	2	2	0	1	0	0	1	0	0	0	0	0	0	0	0	2	2	0	0	0	2	1	0	42	1.27273	14	17.8182	6.77776e-05	2	2	1	0	1	2	k__Fungi; p__Ascomycota; c__Orbiliomycetes; o__unidentified; f__unidentified; g__unidentified; s__Orbiliomycetes sp
OTU_1180	3	0	2	1	1	3	1	0	4	2	1	2	0	6	1	0	1	0	0	0	0	0	2	0	0	0	1	2	0	3	5	0	1	42	1.27273	19	24.1818	6.77776e-05	0	1	1	1	2	3	k__Fungi; p__Basidiomycota; c__Agaricomycetes; o__Agaricales; f__Clavariaceae; g__unidentified; s__Clavariaceae sp
OTU_855	6	6	2	2	2	5	0	0	0	1	0	0	0	0	0	0	0	0	1	0	1	0	0	1	0	3	2	0	0	5	0	3	2	42	1.27273	15	19.0909	6.77776e-05	1	1	1	2	1	1	k__Fungi; p__Ascomycota; c__Lecanoromycetes; o__Pertusariales; f__Ochrolechiaceae; g__Ochrolechia; s__Ochrolechia frigida
OTU_1405	2	5	2	0	0	3	0	5	1	2	0	1	1	0	3	0	0	0	3	0	4	0	3	0	2	0	0	0	0	0	1	2	1	41	1.24242	17	21.1212	6.61638e-05	0	4	3	0	0	3	k__Fungi; p__Basidiomycota; c__Agaricomycetes; o__Agaricales; f__Strophariaceae; g__unidentified; s__Strophariaceae sp
OTU_856	0	3	2	3	0	4	1	2	0	4	3	2	0	0	0	0	0	0	0	0	1	4	0	0	1	1	1	0	1	4	0	1	2	40	1.21212	18	21.8182	6.45501e-05	0	0	1	2	0	1	k__Fungi; p__Ascomycota; c__Sordariomycetes; o__Hypocreales; f__Nectriaceae; g__Fusarium; s__Fusarium oxysporum
OTU_1952	0	0	0	2	0	0	7	1	1	3	2	2	0	0	2	0	0	0	0	4	0	2	1	0	3	4	1	0	0	2	1	0	2	40	1.21212	17	20.6061	6.45501e-05	4	0	3	3	2	0	k__Fungi; p__Ascomycota; c__Leotiomycetes; o__Helotiales; f__Hyaloscyphaceae; g__Arachnopeziza; s__Arachnopeziza sp
OTU_1937	0	0	0	0	0	1	0	0	0	0	0	0	0	0	6	0	0	1	0	2	5	3	0	1	0	1	0	2	1	0	8	6	3	40	1.21212	13	15.7576	6.45501e-05	0	1	2	1	0	1	k__Fungi; p__Basidiomycota; c__Agaricomycetes; o__Agaricales; f__Entolomataceae; g__Entoloma; s__Entoloma rhodopolium
OTU_1053	0	0	0	0	0	0	0	0	0	0	0	0	0	6	3	0	7	17	0	0	0	0	0	0	1	0	0	0	4	1	0	0	1	40	1.21212	8	9.69697	6.45501e-05	0	1	0	0	2	4	k__Fungi; p__Basidiomycota; c__Agaricomycetes; o__Polyporales; f__Meruliaceae; g__Hypochnicium; s__Hypochnicium albostramineum
OTU_1946	2	3	0	1	1	2	1	5	1	1	2	3	1	0	3	1	1	0	2	1	3	2	0	0	2	0	1	1	0	0	0	0	0	40	1.21212	22	26.6667	6.45501e-05	1	3	3	2	2	2	k__Fungi; p__Basidiomycota; c__Tremellomycetes; o__Tremellales; f__Incertae sedis; g__Derxomyces; s__Derxomyces sp LTD_2009b
OTU_878	2	3	2	0	2	1	0	2	0	0	0	0	1	0	0	2	2	2	0	1	1	1	1	3	1	2	2	3	1	1	1	0	2	39	1.18182	23	27.1818	6.29363e-05	1	0	0	0	0	1	k__Fungi; p__Ascomycota; c__Eurotiomycetes; o__Chaetothyriales; f__unidentified; g__unidentified; s__Chaetothyriales sp
OTU_775	0	0	0	0	0	0	0	0	0	0	0	0	1	4	2	1	0	5	0	1	8	5	2	2	2	0	0	0	4	1	0	0	1	39	1.18182	14	16.5455	6.29363e-05	1	1	4	1	1	1	k__Fungi; p__Basidiomycota; c__Agaricomycetes; o__Agaricales; f__Entolomataceae; g__Entoloma; s__Entoloma sp
OTU_1339	1	1	0	0	3	0	1	0	5	0	2	4	2	0	0	0	0	0	1	0	0	13	1	1	2	0	0	0	0	0	1	1	0	39	1.18182	15	17.7273	6.29363e-05	3	0	1	1	2	1	k__Fungi; p__Ascomycota; c__Leotiomycetes; o__Helotiales; f__unidentified; g__unidentified; s__Helotiales sp
OTU_2080	2	1	1	0	1	1	4	2	2	0	3	6	1	0	0	0	0	0	1	0	1	1	0	0	4	0	0	6	0	0	0	1	0	38	1.15152	17	19.5758	6.13226e-05	2	0	2	1	1	2	k__Fungi; p__Basidiomycota; c__Agaricomycetes; o__Agaricales; f__unidentified; g__unidentified; s__Agaricales sp
OTU_1746	3	2	4	0	4	1	1	0	0	1	0	1	0	1	0	0	0	0	0	1	1	1	3	0	2	0	1	2	4	4	0	1	0	38	1.15152	19	21.8788	6.13226e-05	2	0	1	0	1	0	k__Fungi; p__Basidiomycota; c__Agaricomycetes; o__Polyporales; f__Polyporaceae; g__Sarcoporia; s__Sarcoporia polyspora
OTU_754	0	0	0	0	0	0	0	5	3	3	1	2	0	0	0	1	0	0	1	2	1	1	0	1	1	0	0	0	5	6	3	0	2	38	1.15152	16	18.4242	6.13226e-05	1	2	1	1	0	0	k__Fungi; p__Ascomycota; c__Leotiomycetes; o__Helotiales; f__unidentified; g__unidentified; s__Helotiales sp
OTU_455	1	0	2	5	0	0	0	0	1	0	2	1	0	2	2	5	1	2	1	1	0	0	1	1	1	1	0	0	1	3	1	1	1	37	1.12121	22	24.6667	5.97088e-05	0	1	1	2	2	1	k__Fungi; p__Basidiomycota; c__Agaricomycetes; o__Polyporales; f__Polyporaceae; g__Trametes; s__Trametes ochracea
OTU_1154	0	0	0	0	0	0	0	2	2	0	2	2	0	0	1	0	0	1	1	3	3	7	0	4	1	0	1	1	4	1	1	0	0	37	1.12121	17	19.0606	5.97088e-05	0	1	0	1	0	2	k__Fungi; p__Basidiomycota; c__Agaricomycetes; o__Agaricales; f__Entolomataceae; g__Entoloma; s__Entoloma sp
OTU_1523	1	1	0	0	1	2	3	2	1	0	2	2	2	3	3	2	4	1	0	0	0	0	0	0	2	0	0	1	0	0	3	1	0	37	1.12121	19	21.303	5.97088e-05	2	2	1	0	1	0	k__Fungi; p__Ascomycota; c__Leotiomycetes; o__Helotiales; f__unidentified; g__unidentified; s__Helotiales sp
OTU_958	3	8	2	6	0	6	0	0	4	0	1	0	0	0	0	0	0	0	0	0	0	0	0	0	3	0	0	0	0	0	0	2	2	37	1.12121	10	11.2121	5.97088e-05	0	4	2	1	0	2	k__Fungi; p__Zygomycota; c__Incertae sedis; o__Mortierellales; f__Mortierellaceae; g__Mortierella; s__Mortierella sp
OTU_1563	0	0	0	0	0	0	0	0	0	0	0	0	0	2	1	2	0	0	9	3	4	2	1	2	5	0	2	1	0	1	0	2	0	37	1.12121	14	15.697	5.97088e-05	3	2	0	2	1	0	k__Fungi; p__Basidiomycota; c__Agaricomycetes; o__Agaricales; f__Tricholomataceae; g__Arrhenia; s__Arrhenia sp
OTU_1888	0	0	0	0	0	0	1	2	5	3	0	1	0	1	6	3	1	1	2	1	0	1	0	0	2	0	0	1	0	0	0	3	3	37	1.12121	17	19.0606	5.97088e-05	1	0	3	0	0	0	k__Fungi; p__Ascomycota; c__Dothideomycetes; o__Hysteriales; f__unidentified; g__unidentified; s__Hysteriales sp
OTU_1409	0	6	0	19	0	2	2	1	1	0	1	0	0	0	0	0	0	0	0	0	0	0	0	0	0	0	0	1	0	0	1	0	2	36	1.09091	10	10.9091	5.80951e-05	1	3	1	5	0	0	k__Fungi; p__Basidiomycota; c__Agaricomycetes; o__Geastrales; f__Geastraceae; g__Sphaerobolus; s__Sphaerobolus iowensis
OTU_1525	3	0	1	1	2	1	0	0	0	1	1	3	1	3	0	0	0	0	2	0	0	0	0	1	2	4	1	1	3	1	0	2	2	36	1.09091	20	21.8182	5.80951e-05	3	2	0	0	0	2	k__Fungi; p__Basidiomycota; c__Agaricomycetes; o__Thelephorales; f__Thelephoraceae; g__Tomentella; s__Tomentella ellisii
[truncated: 1,067 more rows]

## Sheet: Rank Abundance Distribution
CCR	CFC	<--- Relative average abundance of inidividal OTU at CCR and CFC
6.47986	16.2055
6.32074	10.0622
[truncated: 1,434 more rows]
